# Supplementary material for: Interaction Proteomics of Polycystins 1 and 2 Reveal a Novel Role for the BLOC-1/BORC Lysosomal Positioning Complex
Source: Mol Cell Proteomics. 2025 Oct 12;24(11):101091. doi: 10.1016/j.mcpro.2025.101091 (PMC12663635; doi:10.1016/j.mcpro.2025.101091)
Supplement: Supplementary Tables [file mmc2.xlsx]

## Sheet: Table of contents
Table of contents
Table 1 RAW BioID BFDR <0.01	RAW BioID dataset filtered according to a BFDR <0.01
Table 2 filtered BioID data	Data that has been filtered to remove non-specific interactions (CD167-BirAFlag and CD167-BirAFlagCil) and parsed data
Table 3 established poteins	Proteins identified as known PC1-BF/PC2 interactors, renal cystic disease modifiers, atypical PKD proteins, or associated with PKD
Table 4a PC BioID vs PD 2.3	Filtered data annotated and quantified according to PC1-BF/PC2 bait subtype and compared to Proteome Discoverer 2.3 (PD 2.3)
Table 4b PC BioID vs PD2.3	Comparison of the lysosomal proteins reported in PD 2.3 as compared to the PC1-BF/PC2 BioID dataset reported in Table 2 and color-coded according to bait sub-type
Table 5a PC BioID vs hLGDB	Filtered data annotated and quantified according to PC1-BF/PC2 bait subtype and compared to Human Lysosome Gene Database (hLGDB)
Table 5b hLGDB genes	Genes identified as lysosomal within the hLGDB
Table 6a PC BioID vs Akter 2023	Filtered data annotated and quantified according to PC1-BF/PC2 bait subtype and compared to lysosomal proteins reported by Akter etal., 2023
Table 6b HEK293 lyso, Akter 2023	HEK293-specific lysosomal proteins as defined by Akter etal., 2023
Table 6c HEK293 lyso, Akter 2023	HEK293-specific potentially novel lysosomal proteins as defined by Akter etal., 2023
Table 7a PC BioID vs MC 3.0	Filtered data annotated and quantified according to PC1-BF/PC2 bait subtype and compared to human MitoCarta 3.0 (hMC 3.0)
Table 7b PC mito proteins	List of proteins identified as mitochondrial as defined by hMC 3.0 and present in the PC1-BF/PC2 BioID dataset
Table 7c human MitoCarta 3.0	Mitochondrial proteins as defined by the hMC 3.0 database

## Sheet: Table 1 RAW BioID BFDR <0.01 
Bait	PreyGene	Spec	SpecSum	AvgSpec	NumReplicates	ctrlCounts	AvgP	MaxP	TopoAvgP	TopoMaxP	SaintScore	logOddsScore	FoldChange	BFDR	boosted_by
PKD2-BirAFlag	56160509	2|3	5	2.5	2	0|0|0|0|0|0|0|0|0	0.98	0.99	0.98	0.99	0.98	3.41	25	0	NP_001782.1|NP_057156.1|NP_005794.1|NP_001129488.1|NP_003995.2|
CD167-BirAFlag	56160531	18|18	36	18	2	0|0|3|0|0|0|0|0|0	1	1	1	1	1	8.96	54	0	NP_001679.2|NP_005619.1|NP_085056.2|NP_079390.3|NP_008949.4|
CD167-BirAFlagCil	56160531	18|14	32	16	2	0|0|3|0|0|0|0|0|0	1	1	1	1	1	7.45	48	0	NP_057226.1|NP_001185498.1|NP_073563.1|NP_073732.1|NP_005794.1|NP_001092046.1|NP_008927.1|NP_079206.2|NP_060240.3|NP_115613.1|
CD167-PKD1-BirAFlagCil	56160531	13|13	26	13	2	0|0|3|0|0|0|0|0|0	1	1	1	1	1	7.06	39	0
CD167-PKD1-BirAFlag	56160531	9|13	22	11	2	0|0|3|0|0|0|0|0|0	1	1	1	1	1	5.4	33	0	NP_001679.2|NP_722550.1|NP_085056.2|NP_000508.1|
PKD2-BirAFlagCil	56160531	20|19	39	19.5	2	0|0|3|0|0|0|0|0|0	1	1	1	1	1	9.32	58.5	0	NP_055661.3|NP_057137.1|NP_878908.4|
FlagBirA-PKD2Cil	56160531	11|12	23	11.5	2	0|0|3|0|0|0|0|0|0	1	1	1	1	1	6.25	34.5	0
PKD2-BirAFlag	56160531	12|11	23	11.5	2	0|0|3|0|0|0|0|0|0	1	1	1	1	1	6.25	34.5	0
FlagBirA-PKD2	56160531	9|8	17	8.5	2	0|0|3|0|0|0|0|0|0	0.99	1	0.99	1	0.99	4.94	25.5	0	NP_835227.1|NP_115613.1|
CD167-BirAFlagCil	AAAS	7|8	15	7.5	2	0|0|2|4|1|2|2|1|2	0.97	0.98	0.97	0.98	0.97	3.03	4.82	0.01	NP_057060.2|NP_036520.1|NP_036569.1|NP_057110.3|NP_115498.2|NP_057153.8|NP_997715.1|NP_060836.1|NP_001186251.1|NP_001129488.1|NP_683702.1|NP_878908.4|
CD167-BirAFlag	AAAS	23|30	53	26.5	2	0|0|2|4|1|2|2|1|2	1	1	1	1	1	23.38	17.04	0	NP_002739.1|
CD167-PKD1-BirAFlag	AAAS	4|8	12	6	2	0|0|2|4|1|2|2|1|2	0.68	0.98	0.68	0.98	0.68	-0.52	3.86	0.05	NP_001185498.1|NP_073563.1|NP_073732.1|NP_005794.1|
CD167-PKD1-BirAFlagCil	AAAS	5|5	10	5	2	0|0|2|4|1|2|2|1|2	0.67	0.67	0.67	0.67	0.67	0.73	3.21	0.05	NP_001679.2|NP_085056.2|NP_079390.3|
FlagBirA-PKD2	AAAS	11|13	24	12	2	0|0|2|4|1|2|2|1|2	1	1	1	1	1	7.7	7.71	0	NP_001782.1|NP_057156.1|NP_005794.1|
FlagBirA-PKD2Cil	AAAS	9|13	22	11	2	0|0|2|4|1|2|2|1|2	1	1	1	1	1	5.3	7.07	0
PKD2-BirAFlag	AAAS	7|10	17	8.5	2	0|0|2|4|1|2|2|1|2	0.98	1	0.98	1	0.98	3.03	5.46	0	NP_001070674.1|NP_061820.1|NP_061764.2|
PKD2-BirAFlagCil	AAAS	4|7	11	5.5	2	0|0|2|4|1|2|2|1|2	0.66	0.95	0.66	0.95	0.66	-0.52	3.54	0.05
PKD2-BirAFlag	AAMDC	6|4	10	5	2	0|0|0|0|0|1|0|4|5	0.77	0.85	0.77	0.85	0.77	0.78	4.5	0.03	NP_001070674.1|NP_061820.1|NP_001129488.1|
CD167-BirAFlagCil	AASS	10|5	15	7.5	2	3|3|0|0|0|0|1|0|1	0.94	1	0.94	1	0.94	1.97	8.44	0.01	NP_004222.2|NP_055428.1|NP_036313.3|NP_057665.2|NP_068805.1|NP_056167.1|
FlagBirA-PKD2Cil	AASS	4|3	7	3.5	2	3|3|0|0|0|0|1|0|1	0.68	0.77	0.68	0.77	0.68	0.36	3.94	0.05	NP_001070674.1|NP_061820.1|NP_057327.2|NP_001129488.1|NP_061764.2|
FlagBirA-PKD2	ABCA1	3|3	6	3	2	3|1|0|2|0|0|0|0|0	0.71	0.71	0.71	0.71	0.71	0.91	4.5	0.04	NP_055428.1|NP_065779.1|NP_006398.1|NP_001138933.1|NP_077271.1|NP_002017.1|NP_001159608.1|
CD167-BirAFlag	ABCB1	8|4	12	6	2	0|0|0|0|0|0|0|0|0	1	1	1	1	1	6.99	60	0	NP_001186600.1|NP_775741.1|NP_057538.1|NP_077271.1|NP_001137544.1|NP_005794.1|NP_002551.2|NP_060908.1|
CD167-BirAFlag	ABCB10	10|6	16	8	2	0|0|1|1|1|1|0|0|2	1	1	1	1	1	5	12	0	NP_001035542.1|NP_006535.1|NP_001485.2|NP_001002814.2|NP_071735.2|NP_057086.2|NP_072047.4|NP_068815.2|
CD167-PKD1-BirAFlag	ABCB10	8|4	12	6	2	0|0|1|1|1|1|0|0|2	0.95	1	0.95	1	0.95	2.31	9	0.01
CD167-PKD1-BirAFlagCil	ABCB10	4|6	10	5	2	0|0|1|1|1|1|0|0|2	0.95	0.99	0.95	0.99	0.95	2.31	7.5	0.01	NP_733821.1|NP_001120793.1|NP_001159608.1|
CD167-BirAFlagCil	ABCB10	4|5	9	4.5	2	0|0|1|1|1|1|0|0|2	0.94	0.97	0.94	0.97	0.94	2.31	6.75	0.01	NP_001185498.1|NP_073563.1|NP_073732.1|NP_005794.1|
FlagBirA-PKD2Cil	ABCB10	10|6	16	8	2	0|0|1|1|1|1|0|0|2	1	1	1	1	1	5	12	0	NP_001070674.1|NP_061820.1|NP_061764.2|
FlagBirA-PKD2	ABCB10	5|2	7	3.5	2	0|0|1|1|1|1|0|0|2	0.72	0.97	0.72	0.97	0.72	-0.18	5.25	0.04
CD167-BirAFlag	ABCB7	6|6	12	6	2	0|1|2|0|0|1|0|0|1	1	1	1	1	1	5.64	10.8	0	NP_001782.1|NP_057156.1|NP_004246.2|NP_005794.1|NP_001129488.1|
CD167-PKD1-BirAFlag	ABCB7	7|3	10	5	2	0|1|2|0|0|1|0|0|1	0.91	1	0.91	1	0.91	1.48	9	0.01	NP_001121188.1|NP_004222.2|NP_036313.3|NP_006821.1|NP_071769.2|NP_004544.1|NP_057665.2|NP_000103.2|
CD167-BirAFlagCil	ABCB7	5|8	13	6.5	2	0|1|2|0|0|1|0|0|1	0.99	1	0.99	1	0.99	4.23	11.7	0	NP_061820.1|NP_001011537.2|
CD167-PKD1-BirAFlagCil	ABCB7	9|4	13	6.5	2	0|1|2|0|0|1|0|0|1	0.97	1	0.97	1	0.97	2.83	11.7	0.01
FlagBirA-PKD2Cil	ABCB7	6|11	17	8.5	2	0|1|2|0|0|1|0|0|1	1	1	1	1	1	5.64	15.3	0
FlagBirA-PKD2	ABCB7	6|4	10	5	2	0|1|2|0|0|1|0|0|1	0.97	1	0.97	1	0.97	2.83	9	0.01	NP_004729.1|NP_003565.4|NP_003667.1|
CD167-BirAFlag	ABCC1	51|35	86	43	2	0|1|0|0|0|0|0|0|0	1	1	1	1	1	53.22	387	0	NP_001679.2|NP_085056.2|NP_079390.3|
CD167-PKD1-BirAFlag	ABCC1	6|2	8	4	2	0|1|0|0|0|0|0|0|0	0.98	1	0.98	1	0.98	3.23	36	0
CD167-PKD1-BirAFlagCil	ABCC1	9|7	16	8	2	0|1|0|0|0|0|0|0|0	1	1	1	1	1	11.69	72	0	NP_004222.2|NP_055428.1|NP_036313.3|NP_004993.1|NP_006821.1|NP_004544.1|NP_057665.2|NP_068805.1|NP_001161842.1|NP_000103.2|NP_056167.1|NP_114429.2|NP_008949.4|
CD167-BirAFlagCil	ABCC1	6|6	12	6	2	0|1|0|0|0|0|0|0|0	1	1	1	1	1	10.09	54	0	NP_001679.2|NP_005619.1|NP_085056.2|
CD167-PKD1-BirAFlagCil	ABCC10	4|2	6	3	2	0|1|0|0|0|0|0|0|0	0.98	1	0.98	1	0.98	3.23	27	0	NP_061820.1|
FlagBirA-PKD2	ABCC3	24|18	42	21	2	0|4|4|0|13|0|8|0|0	0.95	0.97	0.95	0.97	0.95	2.63	6.52	0.01	NP_116093.1|NP_733821.1|NP_001186508.1|NP_001137544.1|NP_149062.1|NP_006693.3|NP_003018.3|NP_055681.1|NP_001243125.1|NP_079504.2|NP_002871.1|NP_004508.1|NP_055686.3|NP_060908.1|NP_001159608.1|
CD167-BirAFlag	ABHD12	11|19	30	15	2	0|0|0|0|0|0|0|0|0	1	1	1	1	1	18.14	150	0	NP_001185498.1|NP_073563.1|NP_073732.1|NP_005794.1|
CD167-PKD1-BirAFlag	ABHD12	2|2	4	2	2	0|0|0|0|0|0|0|0|0	0.97	0.97	0.97	0.97	0.97	3.41	20	0.01	NP_065143.2|NP_001132913.1|NP_005304.3|NP_065392.1|NP_612510.1|NP_001177921.1|NP_938148.1|NP_002257.1|NP_002892.1|NP_003290.1|NP_005521.1|NP_005561.1|NP_005733.1|NP_006799.1|NP_009144.1|NP_787116.2|NP_002202.2|NP_004152.1|NP_055862.1|NP_001673.2|NP_055422.1|NP_001136076.1|NP_006507.2|NP_002734.2|NP_003135.2|NP_001668.1|NP_001907.2|NP_004987.2|NP_002026.1|NP_001239440.1|NP_000288.1|NP_056203.2|NP_…
CD167-BirAFlagCil	ABHD12	2|3	5	2.5	2	0|0|0|0|0|0|0|0|0	0.98	0.99	0.98	0.99	0.98	3.41	25	0	NP_775741.1|
FlagBirA-PKD2Cil	ABHD12	2|3	5	2.5	2	0|0|0|0|0|0|0|0|0	0.98	0.99	0.98	0.99	0.98	3.41	25	0
CD167-PKD1-BirAFlagCil	ABI1	14|11	25	12.5	2	5|5|3|4|3|5|8|4|1	0.7	0.97	0.7	0.97	0.7	-0.25	2.96	0.04	NP_001257904.1|NP_001124321.1|NP_003583.2|NP_001093588.1|NP_008933.2|NP_004131.3|NP_002866.2|NP_004076.1|NP_009142.2|
CD167-BirAFlag	ABI2	2|2	4	2	2	0|0|0|0|1|0|1|0|0	0.85	0.85	0.85	0.85	0.85	1.75	9	0.02
CD167-PKD1-BirAFlag	ABI2	4|3	7	3.5	2	0|0|0|0|1|0|1|0|0	0.98	0.99	0.98	0.99	0.98	3.42	15.75	0	NP_002970.2|NP_067026.3|NP_001528.1|NP_001120689.1|NP_940818.1|NP_060649.3|
CD167-PKD1-BirAFlagCil	ABI2	2|3	5	2.5	2	0|0|0|0|1|0|1|0|0	0.91	0.97	0.91	0.97	0.91	1.75	11.25	0.01
PKD2-BirAFlagCil	ABI2	3|4	7	3.5	2	0|0|0|0|1|0|1|0|0	0.98	0.99	0.98	0.99	0.98	3.42	15.75	0
PKD2-BirAFlag	ABI2	3|3	6	3	2	0|0|0|0|1|0|1|0|0	0.97	0.97	0.97	0.97	0.97	3.42	13.5	0.01	NP_006293.2|NP_065143.2|NP_001121188.1|NP_001132913.1|NP_065392.1|NP_001177921.1|NP_001244126.1|NP_938148.1|NP_002257.1|NP_002892.1|NP_003290.1|NP_005521.1|NP_005561.1|NP_006799.1|NP_009144.1|NP_002202.2|NP_004152.1|NP_055862.1|NP_002856.1|NP_001673.2|NP_001165282.1|NP_001136076.1|NP_006507.2|NP_002734.2|NP_055050.1|NP_003135.2|NP_001668.1|NP_001907.2|NP_004987.2|NP_002026.1|NP_001239440.1|NP_001…
CD167-PKD1-BirAFlag	ABTB2	3|3	6	3	2	0|0|0|0|0|0|0|0|0	0.99	0.99	0.99	0.99	0.99	5.25	30	0
CD167-BirAFlagCil	ABTB2	2|3	5	2.5	2	0|0|0|0|0|0|0|0|0	0.98	0.99	0.98	0.99	0.98	3.41	25	0	NP_001071634.1|NP_001244126.1|NP_001034554.1|NP_056146.1|
FlagBirA-PKD2Cil	ABTB2	4|3	7	3.5	2	0|0|0|0|0|0|0|0|0	1	1	1	1	1	5.25	35	0	NP_001244126.1|NP_001124321.1|NP_008933.2|NP_004350.1|NP_004076.1|
FlagBirA-PKD2	ABTB2	3|3	6	3	2	0|0|0|0|0|0|0|0|0	0.99	0.99	0.99	0.99	0.99	5.25	30	0
PKD2-BirAFlag	ABTB2	2|3	5	2.5	2	0|0|0|0|0|0|0|0|0	0.98	0.99	0.98	0.99	0.98	3.41	25	0	NP_036313.3|NP_001193580.1|NP_055399.1|NP_001315.1|NP_057022.2|NP_054885.1|
CD167-BirAFlag	ACAD9	8|8	16	8	2	1|0|0|0|0|0|0|0|0	1	1	1	1	1	13.27	72	0	NP_003968.2|NP_001165282.1|NP_060277.1|NP_055050.1|NP_055557.2|NP_056146.1|NP_683691.1|NP_001421.2|
CD167-PKD1-BirAFlag	ACAD9	4|2	6	3	2	1|0|0|0|0|0|0|0|0	0.98	1	0.98	1	0.98	3.23	27	0
CD167-BirAFlagCil	ACAD9	4|6	10	5	2	1|0|0|0|0|0|0|0|0	1	1	1	1	1	6.79	45	0	NP_004159.2|NP_001121188.1|NP_002940.2|NP_004883.3|NP_001024.1|NP_005521.1|NP_001924.2|NP_002856.1|NP_002991.2|NP_002887.2|NP_001185918.1|NP_001536.1|
CD167-PKD1-BirAFlagCil	ACAD9	4|4	8	4	2	1|0|0|0|0|0|0|0|0	1	1	1	1	1	6.79	36	0
FlagBirA-PKD2Cil	ACAD9	6|4	10	5	2	1|0|0|0|0|0|0|0|0	1	1	1	1	1	6.79	45	0	NP_004517.2|NP_714915.3|
FlagBirA-PKD2	ACAD9	2|4	6	3	2	1|0|0|0|0|0|0|0|0	0.98	1	0.98	1	0.98	3.23	27	0	NP_001244126.1|NP_001137430.1|
PKD2-BirAFlag	ACAD9	3|3	6	3	2	1|0|0|0|0|0|0|0|0	0.99	0.99	0.99	0.99	0.99	5.06	27	0
PKD2-BirAFlagCil	ACAD9	2|3	5	2.5	2	1|0|0|0|0|0|0|0|0	0.98	0.99	0.98	0.99	0.98	3.23	22.5	0	NP_005909.2|NP_002992.1|NP_060934.1|NP_061932.1|NP_003767.2|NP_005006.3|NP_004996.1|NP_061929.2|NP_002481.2|NP_009034.2|NP_060611.2|NP_002486.1|NP_000876.3|NP_002479.1|NP_078974.1|
CD167-BirAFlagCil	ACADSB	3|4	7	3.5	2	1|1|1|0|0|0|2|0|0	0.88	0.94	0.88	0.94	0.88	1.48	6.3	0.02	NP_000876.3|NP_065731.3|
CD167-BirAFlag	ACADVL	2|5	7	3.5	2	0|0|0|0|0|0|0|0|0	0.98	1	0.98	1	0.98	3.41	35	0	NP_066014.1|NP_001135890.1|NP_005619.1|NP_006547.1|
CD167-BirAFlagCil	ACADVL	13|18	31	15.5	2	0|0|0|0|0|0|0|0|0	1	1	1	1	1	21.18	155	0	NP_001093639.1|NP_001132913.1|NP_001688.1|NP_004152.1|NP_006467.4|NP_006347.1|NP_009031.1|NP_055050.1|
PKD2-BirAFlagCil	ACADVL	3|4	7	3.5	2	0|0|0|0|0|0|0|0|0	1	1	1	1	1	5.25	35	0
CD167-PKD1-BirAFlag	ACBD3	44|33	77	38.5	2	4|6|2|3|17|12|4|7|2	0.99	1	0.99	1	0.99	4.66	6.08	0	NP_072045.1|NP_001244126.1|NP_055829.2|NP_076983.1|
CD167-PKD1-BirAFlagCil	ACBD3	43|52	95	47.5	2	4|6|2|3|17|12|4|7|2	1	1	1	1	1	6.8	7.5	0	NP_005756.2|NP_004628.4|NP_055488.1|NP_057156.1|NP_002802.2|NP_003012.1|NP_001137474.1|NP_001783.2|
PKD2-BirAFlag	ACBD3	27|32	59	29.5	2	4|6|2|3|17|12|4|7|2	0.97	0.99	0.97	0.99	0.97	3.16	4.66	0	NP_001071634.1|NP_036339.1|NP_003983.2|NP_002970.2|NP_001135822.1|NP_002940.2|NP_057122.2|NP_001244126.1|NP_005830.2|NP_001008.1|NP_001013.1|NP_001034554.1|NP_003904.3|NP_733821.1|NP_067062.1|NP_079184.2|NP_115865.1|NP_001531.1|NP_003747.1|NP_037425.1|NP_078976.2|NP_057591.2|NP_001179.1|NP_004508.1|NP_005299.1|NP_005643.1|
FlagBirA-PKD2	ACBD3	24|24	48	24	2	4|6|2|3|17|12|4|7|2	0.88	0.88	0.88	0.88	0.88	2.03	3.79	0.02
CD167-BirAFlag	ACBD5	2|2	4	2	2	0|0|0|0|0|0|0|0|0	0.97	0.97	0.97	0.97	0.97	3.41	20	0.01	NP_077310.1|NP_036339.1|NP_066014.1|NP_001244126.1|NP_001034554.1|NP_003904.3|NP_002061.1|NP_003816.2|NP_006266.2|NP_003912.1|NP_075053.2|NP_003760.1|NP_055580.1|NP_001230808.1|NP_003135.2|NP_067017.2|NP_078976.2|NP_056146.1|NP_005299.1|
CD167-PKD1-BirAFlag	ACBD5	15|15	30	15	2	0|0|0|0|0|0|0|0|0	1	1	1	1	1	24.18	150	0	NP_001007.2|NP_004517.2|NP_001229852.1|NP_001244126.1|NP_001008.1|NP_001013.1|NP_079184.2|NP_000989.1|NP_004347.1|NP_055050.1|NP_001023.1|NP_001123492.1|NP_001536.1|NP_060611.2|NP_000876.3|NP_057034.2|NP_000991.1|
CD167-PKD1-BirAFlagCil	ACBD5	17|19	36	18	2	0|0|0|0|0|0|0|0|0	1	1	1	1	1	27.17	180	0	NP_004508.1|NP_056380.2|
FlagBirA-PKD2Cil	ACBD5	26|27	53	26.5	2	0|0|0|0|0|0|0|0|0	1	1	1	1	1	40.4	265	0	NP_940992.1|
FlagBirA-PKD2	ACBD5	12|5	17	8.5	2	0|0|0|0|0|0|0|0|0	1	1	1	1	1	8.67	85	0	NP_001295.2|NP_001531.1|NP_872353.2|NP_054775.2|NP_057159.2|NP_005794.1|NP_008846.2|NP_002865.1|NP_000248.2|NP_001138940.2|
PKD2-BirAFlag	ACBD5	5|6	11	5.5	2	0|0|0|0|0|0|0|0|0	1	1	1	1	1	8.67	55	0
PKD2-BirAFlagCil	ACBD5	4|3	7	3.5	2	0|0|0|0|0|0|0|0|0	1	1	1	1	1	5.25	35	0	NP_127460.1|NP_001122324.1|NP_009135.4|NP_079051.9|NP_055050.1|NP_078983.1|NP_004508.1|NP_005299.1|NP_003607.1|NP_002296.1|
CD167-PKD1-BirAFlag	ACOT8	2|3	5	2.5	2	1|1|0|0|1|0|1|0|1	0.68	0.81	0.68	0.81	0.68	0.19	4.5	0.04	NP_078813.1|NP_004083.3|NP_004517.2|NP_001740.1|NP_060705.2|NP_852133.1|NP_001153239.1|NP_055720.3|NP_000876.3|NP_000825.2|
CD167-PKD1-BirAFlagCil	ACOT8	2|3	5	2.5	2	1|1|0|0|1|0|1|0|1	0.68	0.81	0.68	0.81	0.68	0.19	4.5	0.04	NP_060592.2|NP_077271.1|NP_004996.1|NP_009034.2|NP_061820.1|NP_057125.2|
FlagBirA-PKD2Cil	ACOT8	8|3	11	5.5	2	1|1|0|0|1|0|1|0|1	0.91	1	0.91	1	0.91	1.48	9.9	0.01	NP_001536.1|NP_005643.1|
FlagBirA-PKD2	ACOT8	4|3	7	3.5	2	1|1|0|0|1|0|1|0|1	0.88	0.94	0.88	0.94	0.88	1.48	6.3	0.02	NP_003469.2|NP_038466.2|NP_002475.2|
CD167-BirAFlag	ACOT9	13|14	27	13.5	2	5|4|6|2|3|2|9|2|1	0.92	0.95	0.92	0.95	0.92	2.14	3.57	0.01	NP_057673.2|
CD167-PKD1-BirAFlag	ACOT9	33|23	56	28	2	5|4|6|2|3|2|9|2|1	1	1	1	1	1	9.06	7.41	0	NP_005848.2|NP_001193996.1|NP_004628.4|NP_004453.3|NP_057156.1|
CD167-PKD1-BirAFlagCil	ACOT9	15|13	28	14	2	5|4|6|2|3|2|9|2|1	0.94	0.98	0.94	0.98	0.94	2.14	3.71	0.01	NP_001185918.1|NP_003468.2|NP_001124147.1|NP_938023.1|
CD167-BirAFlagCil	ACOT9	12|13	25	12.5	2	5|4|6|2|3|2|9|2|1	0.84	0.89	0.84	0.89	0.84	1.27	3.31	0.02
FlagBirA-PKD2Cil	ACOT9	24|18	42	21	2	5|4|6|2|3|2|9|2|1	1	1	1	1	1	5.84	5.56	0
FlagBirA-PKD2	ACOT9	21|16	37	18.5	2	5|4|6|2|3|2|9|2|1	0.99	1	0.99	1	0.99	4.49	4.9	0	NP_001161461.1|NP_001536.1|
CD167-BirAFlag	ACSL3	117|120	237	118.5	2	5|3|4|0|6|5|1|7|5	1	1	1	1	1	119.68	29.62	0	NP_066014.1|NP_036400.2|NP_665875.1|NP_001243439.1|NP_001244126.1|NP_003469.2|NP_006810.1|NP_002379.3|NP_001531.1|NP_002887.2|NP_000876.3|
CD167-PKD1-BirAFlag	ACSL3	13|13	26	13	2	5|3|4|0|6|5|1|7|5	0.93	0.93	0.93	0.93	0.93	2.58	3.25	0.01	NP_005756.2|NP_001177921.1|NP_001238968.1|NP_057156.1|
CD167-BirAFlagCil	ACSL3	28|27	55	27.5	2	5|3|4|0|6|5|1|7|5	1	1	1	1	1	16.62	6.88	0	NP_000876.3|
CD167-PKD1-BirAFlagCil	ACSL3	19|25	44	22	2	5|3|4|0|6|5|1|7|5	1	1	1	1	1	8.74	5.5	0
FlagBirA-PKD2Cil	ACSL3	50|55	105	52.5	2	5|3|4|0|6|5|1|7|5	1	1	1	1	1	41.7	13.12	0	NP_006549.1|
FlagBirA-PKD2	ACSL3	50|53	103	51.5	2	5|3|4|0|6|5|1|7|5	1	1	1	1	1	41.7	12.88	0
PKD2-BirAFlagCil	ACSL3	35|41	76	38	2	5|3|4|0|6|5|1|7|5	1	1	1	1	1	25.08	9.5	0
PKD2-BirAFlag	ACSL3	39|32	71	35.5	2	5|3|4|0|6|5|1|7|5	1	1	1	1	1	21.86	8.88	0
CD167-BirAFlag	ACTA1	40|67	107	53.5	2	0|0|18|10|0|0|13|12|6	0.99	1	0.99	1	0.99	4.08	8.16	0
CD167-BirAFlag	ADAM17	7|3	10	5	2	0|0|0|0|0|0|0|0|0	1	1	1	1	1	5.25	50	0
CD167-BirAFlagCil	ADAM29	3|3	6	3	2	0|0|0|0|0|0|0|0|0	0.99	0.99	0.99	0.99	0.99	5.25	30	0	NP_002481.2|NP_001931.2|NP_004949.1|NP_004308.2|NP_653081.1|NP_006393.2|NP_004266.2|NP_004461.2|NP_005676.3|NP_005100.1|NP_542399.1|NP_054885.1|NP_064516.2|NP_057125.2|
CD167-PKD1-BirAFlag	ADCY9	6|7	13	6.5	2	0|0|0|0|0|0|0|0|0	1	1	1	1	1	10.31	65	0	NP_004517.2|NP_938148.1|NP_004642.2|NP_055050.1|NP_054885.1|
CD167-PKD1-BirAFlagCil	ADCY9	9|11	20	10	2	0|0|0|0|0|0|0|0|0	1	1	1	1	1	15.06	100	0	NP_056937.2|NP_009135.4|NP_037425.1|NP_060684.4|NP_071761.1|NP_003607.1|
FlagBirA-PKD2Cil	ADCY9	3|3	6	3	2	0|0|0|0|0|0|0|0|0	0.99	0.99	0.99	0.99	0.99	5.25	30	0	NP_001174.2|NP_003225.2|NP_004682.2|NP_004222.2|NP_061849.2|NP_001158503.1|NP_006308.3|NP_071358.1|NP_004628.4|NP_004883.3|NP_001976.1|NP_036313.3|NP_057406.2|NP_005393.2|NP_001824.1|NP_054736.1|NP_002991.2|NP_001185498.1|NP_036364.2|NP_001017980.1|NP_776186.2|NP_689677.1|NP_714915.3|NP_004862.1|NP_036595.2|NP_001123553.1|NP_005794.1|NP_001123492.1|NP_115733.2|NP_006393.2|NP_004461.2|NP_004879.1|…
PKD2-BirAFlag	ADCY9	2|2	4	2	2	0|0|0|0|0|0|0|0|0	0.97	0.97	0.97	0.97	0.97	3.41	20	0.01	NP_056357.1|
CD167-BirAFlag	ADD3	65|69	134	67	2	11|10|11|12|22|25|11|19|22	1	1	1	1	1	11.75	4.22	0	NP_001129490.1|NP_005561.1|NP_001104567.1|NP_003135.2|NP_061929.2|
CD167-BirAFlag	ADGRL2	3|3	6	3	2	1|1|0|0|0|0|0|0|0	0.97	0.97	0.97	0.97	0.97	3.42	13.5	0.01	NP_001132913.1|NP_000405.1|
CD167-BirAFlag	ADIPOR1	17|16	33	16.5	2	0|0|0|0|0|0|0|0|0	1	1	1	1	1	25.68	165	0	NP_038472.2|NP_002732.3|
CD167-BirAFlag	ADIPOR2	13|18	31	15.5	2	0|0|0|0|0|0|0|0|0	1	1	1	1	1	21.18	155	0	NP_001120676.1|NP_001122324.1|NP_001177921.1|NP_003892.2|NP_004628.4|NP_001238968.1|NP_002257.1|NP_061326.1|NP_003696.2|NP_057156.1|NP_001243198.1|NP_004347.1|NP_004996.1|NP_004630.3|NP_006736.1|NP_057665.2|NP_001536.1|NP_000876.3|NP_055217.2|NP_075568.1|NP_056146.1|NP_064516.2|
CD167-BirAFlag	ADPGK	3|2	5	2.5	2	0|1|0|0|0|0|0|0|0	0.98	0.99	0.98	0.99	0.98	3.23	22.5	0	NP_001894.2|NP_001091680.1|
CD167-PKD1-BirAFlag	ADPGK	2|2	4	2	2	0|1|0|0|0|0|0|0|0	0.96	0.96	0.96	0.96	0.96	3.23	18	0.01	NP_001129163.1|
FlagBirA-PKD2Cil	ADPGK	3|3	6	3	2	0|1|0|0|0|0|0|0|0	0.99	0.99	0.99	0.99	0.99	5.06	27	0	NP_001536.1|NP_689620.2|
CD167-BirAFlagCil	ADRM1	4|5	9	4.5	2	0|2|0|0|0|0|1|0|0	0.98	0.99	0.98	0.99	0.98	3.5	13.5	0	NP_001121188.1|NP_937818.1|NP_006747.1|NP_002052.1|NP_112485.1|NP_000445.1|NP_056348.2|NP_001137543.1|
PKD2-BirAFlag	ADSL	19|19	38	19	2	0|0|0|1|3|3|3|5|6	1	1	1	1	1	6.93	8.14	0	NP_001315.1|NP_036332.2|NP_002865.1|NP_569707.2|NP_001257869.1|NP_004508.1|
PKD2-BirAFlag	AEBP1	4|3	7	3.5	2	0|0|0|0|0|0|0|0|0	1	1	1	1	1	5.25	35	0	NP_005751.2|NP_001931.2|NP_002218.2|NP_004508.1|
CD167-BirAFlag	AFG3L2	16|19	35	17.5	2	7|7|6|2|6|0|4|3|2	0.99	1	0.99	1	0.99	4.36	4.26	0	NP_054760.3|NP_004517.2|NP_057156.1|NP_714915.3|NP_056312.2|NP_940953.2|NP_055557.2|NP_150596.1|
CD167-BirAFlagCil	AFG3L2	15|19	34	17	2	7|7|6|2|6|0|4|3|2	0.98	1	0.98	1	0.98	3.49	4.14	0	NP_066949.2|NP_036313.3|NP_859056.2|NP_061326.1|NP_057406.2|NP_000683.3|NP_001186904.1|NP_000265.1|NP_057156.1|NP_001171908.1|NP_002991.2|YP_003024038.1|NP_783313.1|NP_085056.2|NP_061932.1|NP_001668.1|NP_001161803.1|NP_001907.2|NP_001676.2|NP_009034.2|NP_001536.1|NP_061820.1|NP_001073335.1|NP_055557.2|NP_001026881.1|NP_055217.2|NP_004995.1|NP_002296.1|
CD167-PKD1-BirAFlagCil	AFG3L2	12|12	24	12	2	7|7|6|2|6|0|4|3|2	0.65	0.65	0.65	0.65	0.65	0.63	2.92	0.05	NP_940682.2|
CD167-BirAFlag	AGK	23|18	41	20.5	2	5|3|4|5|1|1|4|3|5	1	1	1	1	1	9.93	5.95	0
CD167-PKD1-BirAFlag	AGK	17|13	30	15	2	5|3|4|5|1|1|4|3|5	0.99	1	0.99	1	0.99	4.52	4.35	0	NP_001091680.1|
CD167-PKD1-BirAFlagCil	AGK	12|10	22	11	2	5|3|4|5|1|1|4|3|5	0.85	0.97	0.85	0.97	0.85	0.97	3.19	0.02
FlagBirA-PKD2Cil	AGK	17|14	31	15.5	2	5|3|4|5|1|1|4|3|5	1	1	1	1	1	5.64	4.5	0	NP_004508.1|
PKD2-BirAFlagCil	AGK	12|11	23	11.5	2	5|3|4|5|1|1|4|3|5	0.93	0.97	0.93	0.97	0.93	2.18	3.34	0.01	NP_001907.2|NP_114127.3|NP_004508.1|NP_004995.1|NP_056380.2|NP_000925.2|
FlagBirA-PKD2	AGK	10|12	22	11	2	5|3|4|5|1|1|4|3|5	0.85	0.97	0.85	0.97	0.85	0.97	3.19	0.02
CD167-BirAFlag	AGPAT1	30|30	60	30	2	0|1|0|0|0|0|0|0|0	1	1	1	1	1	45.98	270	0
CD167-PKD1-BirAFlag	AGPAT1	9|9	18	9	2	0|1|0|0|0|0|0|0|0	1	1	1	1	1	14.83	81	0	NP_056348.2|NP_060368.2|
CD167-PKD1-BirAFlagCil	AGPAT1	13|12	25	12.5	2	0|1|0|0|0|0|0|0|0	1	1	1	1	1	19.43	112.5	0	NP_001922.2|NP_001238968.1|NP_783313.1|NP_002802.2|NP_004246.2|NP_002266.2|NP_057673.2|
CD167-BirAFlagCil	AGPAT1	11|8	19	9.5	2	0|1|0|0|0|0|0|0|0	1	1	1	1	1	13.27	85.5	0	NP_009190.2|NP_002970.2|NP_057122.2|NP_001238968.1|NP_001013.1|NP_005810.1|NP_003816.2|NP_004152.1|NP_001138621.1|NP_006467.4|NP_003786.1|NP_005859.1|NP_060934.1|NP_644670.1|NP_003752.2|NP_003818.2|NP_055050.1|NP_004844.1|NP_004862.1|NP_005129.2|NP_660207.2|NP_063948.1|NP_003817.1|NP_444278.1|NP_055557.2|NP_076983.1|NP_006859.2|
FlagBirA-PKD2Cil	AGPAT1	15|18	33	16.5	2	0|1|0|0|0|0|0|0|0	1	1	1	1	1	23.95	148.5	0	NP_002479.1|NP_001179.1|
PKD2-BirAFlagCil	AGPAT1	17|14	31	15.5	2	0|1|0|0|0|0|0|0|0	1	1	1	1	1	22.45	139.5	0	NP_057216.2|NP_004628.4|NP_057156.1|NP_714915.3|
FlagBirA-PKD2	AGPAT1	16|13	29	14.5	2	0|1|0|0|0|0|0|0|0	1	1	1	1	1	20.95	130.5	0	NP_001244126.1|NP_004152.1|NP_733821.1|NP_085056.2|NP_714915.3|NP_055892.2|NP_004508.1|NP_938023.1|
PKD2-BirAFlag	AGPAT1	14|10	24	12	2	0|1|0|0|0|0|0|0|0	1	1	1	1	1	16.38	108	0	NP_004976.2|NP_001070867.1|
CD167-BirAFlag	AGPAT2	2|2	4	2	2	0|0|0|0|0|0|0|0|0	0.97	0.97	0.97	0.97	0.97	3.41	20	0.01	NP_061932.1|NP_004544.1|NP_001907.2|NP_002486.1|
CD167-BirAFlag	AGPAT3	2|3	5	2.5	2	0|0|0|0|0|1|0|0|0	0.98	0.99	0.98	0.99	0.98	3.23	22.5	0	NP_005810.1|NP_004384.4|
CD167-BirAFlag	AGPS	4|3	7	3.5	2	0|0|0|0|0|0|0|1|2	0.94	0.97	0.94	0.97	0.94	2.34	10.5	0.01	NP_004517.2|NP_001147.1|NP_004542.1|NP_258412.1|NP_620116.1|NP_859051.1|NP_857634.1|NP_002480.1|NP_001676.2|NP_000445.1|
CD167-PKD1-BirAFlag	AGPS	3|4	7	3.5	2	0|0|0|0|0|0|0|1|2	0.94	0.97	0.94	0.97	0.94	2.34	10.5	0.01	NP_002515.1|NP_005970.1|
CD167-BirAFlagCil	AGPS	8|8	16	8	2	0|0|0|0|0|0|0|1|2	1	1	1	1	1	7.8	24	0	NP_001238968.1|NP_057215.3|NP_003767.2|NP_004519.1|NP_004472.1|NP_060843.2|NP_001186582.1|
FlagBirA-PKD2Cil	AGPS	4|2	6	3	2	0|0|0|0|0|0|0|1|2	0.86	0.97	0.86	0.97	0.86	1.12	9	0.02	NP_002257.1|NP_002660.1|NP_054885.1|
PKD2-BirAFlagCil	AGPS	2|4	6	3	2	0|0|0|0|0|0|0|1|2	0.86	0.97	0.86	0.97	0.86	1.12	9	0.02
CD167-PKD1-BirAFlag	AHCYL2	10|7	17	8.5	2	0|0|1|0|6|5|3|2|1	0.82	0.92	0.82	0.92	0.82	0.89	4.25	0.03	NP_001825.1|NP_001244962.1|
CD167-BirAFlagCil	AIFM1	11|14	25	12.5	2	1|2|1|2|6|5|1|10|5	0.71	0.89	0.71	0.89	0.71	0.1	3.41	0.04
PKD2-BirAFlag	AIFM1	11|14	25	12.5	2	1|2|1|2|6|5|1|10|5	0.71	0.89	0.71	0.89	0.71	0.1	3.41	0.04	NP_001138621.1|NP_005424.1|NP_003752.2|NP_003818.2|NP_004976.2|
CD167-PKD1-BirAFlag	AIP	3|3	6	3	2	0|0|0|1|1|2|0|0|0	0.88	0.88	0.88	0.88	0.88	2.01	6.75	0.02	NP_001159631.1|NP_005751.2|NP_001008389.1|NP_009144.1|NP_057060.2|NP_001077059.1|NP_036533.2|NP_212133.1|NP_079176.2|NP_001121646.1|NP_004702.2|
CD167-BirAFlagCil	AIP	5|5	10	5	2	0|0|0|1|1|2|0|0|0	0.99	0.99	0.99	0.99	0.99	5.12	11.25	0	NP_112494.3|
CD167-PKD1-BirAFlagCil	AIP	2|2	4	2	2	0|0|0|1|1|2|0|0|0	0.63	0.63	0.63	0.63	0.63	0.54	4.5	0.05	NP_004628.4|NP_001238968.1|NP_005361.2|NP_057156.1|NP_003012.1|NP_000876.3|NP_683691.1|
PKD2-BirAFlag	AIP	2|3	5	2.5	2	0|0|0|1|1|2|0|0|0	0.76	0.88	0.76	0.88	0.76	0.54	5.62	0.03	NP_055557.2|
FlagBirA-PKD2Cil	AIP	2|2	4	2	2	0|0|0|1|1|2|0|0|0	0.63	0.63	0.63	0.63	0.63	0.54	4.5	0.05	NP_938023.1|
CD167-PKD1-BirAFlagCil	AK1	5|5	10	5	2	2|1|2|0|0|2|3|0|0	0.89	0.89	0.89	0.89	0.89	2.05	4.5	0.02	NP_001907.2|NP_009034.2|NP_066955.1|
FlagBirA-PKD2	AK1	4|4	8	4	2	2|1|2|0|0|2|3|0|0	0.71	0.71	0.71	0.71	0.71	0.9	3.6	0.04	NP_004517.2|
CD167-BirAFlagCil	AK2	9|6	15	7.5	2	0|0|5|3|0|2|4|0|0	0.84	0.93	0.84	0.93	0.84	1.11	4.82	0.02	NP_001244126.1|NP_055182.3|NP_002734.2|NP_037425.1|NP_078976.2|
CD167-PKD1-BirAFlagCil	AKAP11	6|2	8	4	2	0|0|0|0|0|0|0|0|0	0.98	1	0.98	1	0.98	3.41	40	0	NP_006808.1|
PKD2-BirAFlag	AKAP11	9|8	17	8.5	2	0|0|0|0|0|0|0|0|0	1	1	1	1	1	13.5	85	0	NP_006243.2|NP_001536.1|NP_064507.3|
FlagBirA-PKD2Cil	AKAP11	5|3	8	4	2	0|0|0|0|0|0|0|0|0	1	1	1	1	1	5.25	40	0	NP_001137430.1|NP_079430.3|NP_056264.1|NP_065068.1|NP_001123553.1|NP_006693.3|NP_001137247.1|NP_005643.1|
CD167-BirAFlag	AKAP9	4|4	8	4	2	0|0|0|0|0|0|0|0|0	1	1	1	1	1	6.99	40	0
FlagBirA-PKD2	AKAP9	2|2	4	2	2	0|0|0|0|0|0|0|0|0	0.97	0.97	0.97	0.97	0.97	3.41	20	0.01	NP_002732.3|
CD167-BirAFlag	AKR7A2	2|2	4	2	2	0|0|0|0|0|0|0|0|0	0.97	0.97	0.97	0.97	0.97	3.41	20	0.01
CD167-BirAFlagCil	AKR7A2	2|2	4	2	2	0|0|0|0|0|0|0|0|0	0.97	0.97	0.97	0.97	0.97	3.41	20	0.01
CD167-BirAFlag	ALCAM	23|24	47	23.5	2	0|0|0|0|0|0|0|0|0	1	1	1	1	1	36.01	235	0
CD167-BirAFlagCil	ALCAM	7|9	16	8	2	0|0|0|0|0|0|0|0|0	1	1	1	1	1	11.92	80	0	NP_001244126.1|NP_004508.1|NP_071505.2|
CD167-BirAFlagCil	ALDH1B1	5|14	19	9.5	2	1|2|1|2|2|2|1|1|1	0.87	1	0.87	1	0.87	1.07	6.58	0.02	NP_001679.2|NP_004628.4|NP_001238968.1|NP_001670.1|NP_001688.1|NP_055157.1|NP_001142.2|NP_000692.2|NP_001186910.1|NP_002856.1|NP_057156.1|NP_003135.2|NP_006491.2|NP_001123492.1|NP_009034.2|NP_002486.1|NP_002479.1|NP_004995.1|
CD167-BirAFlagCil	ALDH2	3|3	6	3	2	1|0|0|0|0|0|0|0|1	0.97	0.97	0.97	0.97	0.97	3.42	13.5	0.01	NP_001129409.1|
FlagBirA-PKD2	ALDH3A2	54|52	106	53	2	9|12|19|27|23|20|12|10|12	0.95	0.98	0.95	0.98	0.95	2.56	3.31	0.01	NP_996667.2|NP_006342.2|NP_003650.1|NP_036585.1|NP_005361.2|NP_000405.1|NP_001598.1|NP_055050.1|NP_005129.2|NP_004266.2|NP_777358.1|NP_006215.1|NP_006859.2|
CD167-BirAFlag	ALG10	2|2	4	2	2	0|0|0|0|0|0|0|0|0	0.97	0.97	0.97	0.97	0.97	3.41	20	0.01	NP_004517.2|NP_001244126.1|NP_938148.1|NP_059980.2|NP_002892.1|NP_003290.1|NP_004902.1|NP_005561.1|NP_038466.2|NP_038472.2|NP_110416.1|NP_001186600.1|NP_055399.1|NP_002734.2|NP_055050.1|NP_006397.1|NP_006251.1|NP_000584.2|NP_001136067.1|NP_002804.2|NP_055519.1|
PKD2-BirAFlagCil	ALG13	6|5	11	5.5	2	2|1|0|0|2|3|0|2|0	0.92	0.96	0.92	0.96	0.92	2.05	4.95	0.01	NP_001129490.1|NP_004517.2|NP_000174.1|NP_849193.1|NP_003767.2|NP_057063.2|NP_001668.1|NP_001536.1|NP_004995.1|NP_054885.1|
PKD2-BirAFlag	ALG13	4|5	9	4.5	2	2|1|0|0|2|3|0|2|0	0.8	0.89	0.8	0.89	0.8	0.9	4.05	0.03	NP_003760.1|NP_001230808.1|NP_037425.1|NP_078976.2|NP_005643.1|
CD167-BirAFlag	ALG3	3|3	6	3	2	0|1|0|0|0|0|0|0|0	0.99	0.99	0.99	0.99	0.99	5.06	27	0	NP_003012.1|NP_000876.3|NP_079504.2|
CD167-PKD1-BirAFlag	ALG3	2|3	5	2.5	2	0|1|0|0|0|0|0|0|0	0.98	0.99	0.98	0.99	0.98	3.23	22.5	0	NP_001536.1|NP_002486.1|NP_002479.1|NP_001026881.1|NP_057673.2|NP_004995.1|
CD167-PKD1-BirAFlagCil	ALG3	2|3	5	2.5	2	0|1|0|0|0|0|0|0|0	0.98	0.99	0.98	0.99	0.98	3.23	22.5	0	NP_036221.2|YP_003024035.1|NP_114127.3|NP_060895.1|NP_057673.2|NP_004995.1|NP_001186886.1|NP_002444.2|
PKD2-BirAFlagCil	ALG3	2|2	4	2	2	0|1|0|0|0|0|0|0|0	0.96	0.96	0.96	0.96	0.96	3.23	18	0.01	NP_057156.1|
CD167-BirAFlag	ALG5	6|16	22	11	2	0|0|1|0|1|1|1|0|0	1	1	1	1	1	6.31	24.75	0	NP_006810.1|NP_006563.2|NP_001485.2|
CD167-BirAFlagCil	ALG5	5|4	9	4.5	2	0|0|1|0|1|1|1|0|0	0.98	0.99	0.98	0.99	0.98	3.38	10.12	0	NP_057156.1|NP_861516.1|NP_004987.2|NP_006387.1|NP_001099032.1|
FlagBirA-PKD2Cil	ALG5	5|5	10	5	2	0|0|1|0|1|1|1|0|0	0.99	0.99	0.99	0.99	0.99	4.84	11.25	0	NP_680090.1|NP_004628.4|NP_001244126.1|NP_006810.1|NP_057701.1|
PKD2-BirAFlagCil	ALG5	3|6	9	4.5	2	0|0|1|0|1|1|1|0|0	0.94	1	0.94	1	0.94	1.94	10.12	0.01	NP_057390.1|NP_006818.3|NP_001137430.1|NP_077271.1|
PKD2-BirAFlag	ALG5	4|4	8	4	2	0|0|1|0|1|1|1|0|0	0.97	0.97	0.97	0.97	0.97	3.38	9	0.01	NP_000692.2|NP_003243.1|NP_005029.1|NP_054783.2|NP_001073315.1|NP_060272.3|NP_001184147.1|NP_004976.2|NP_109587.1|NP_569707.2|NP_001257869.1|NP_001231775.1|NP_001804.2|
FlagBirA-PKD2	ALG5	3|2	5	2.5	2	0|0|1|0|1|1|1|0|0	0.75	0.87	0.75	0.87	0.75	0.54	5.62	0.03	NP_004883.3|NP_006243.2|
CD167-BirAFlag	ALG9	7|8	15	7.5	2	0|0|0|0|0|0|0|0|0	1	1	1	1	1	11.92	75	0	NP_001679.2|NP_001243439.1|NP_036313.3|NP_783313.1|YP_003024036.1|NP_078983.1|NP_001536.1|NP_057673.2|
CD167-PKD1-BirAFlag	ANAPC7	4|3	7	3.5	2	1|1|0|0|1|1|2|1|2	0.64	0.77	0.64	0.77	0.64	0.01	3.5	0.05	NP_001852.1|NP_005561.1|NP_005688.2|NP_006799.1|NP_055109.1|NP_005689.2|NP_004152.1|NP_002107.3|NP_002856.1|NP_940684.1|NP_004539.1|NP_057156.1|NP_060934.1|NP_055050.1|NP_002345.2|NP_714915.3|NP_077271.1|NP_000925.2|
PKD2-BirAFlag	ANAPC7	19|17	36	18	2	1|1|0|0|1|1|2|1|2	1	1	1	1	1	18.3	18	0	NP_001536.1|NP_000584.2|NP_002486.1|NP_061820.1|NP_114127.3|NP_001352.2|
PKD2-BirAFlagCil	ANAPC7	10|8	18	9	2	1|1|0|0|1|1|2|1|2	1	1	1	1	1	6.08	9	0	NP_001536.1|NP_055557.2|NP_056146.1|
FlagBirA-PKD2	ANAPC7	8|6	14	7	2	1|1|0|0|1|1|2|1|2	0.98	1	0.98	1	0.98	3.54	7	0	NP_001159631.1|NP_001922.2|NP_004542.1|NP_001171908.1|NP_077718.3|NP_003135.2|NP_057665.2|NP_001536.1|NP_002479.1|NP_005693.1|NP_057673.2|
FlagBirA-PKD2Cil	ANAPC7	6|3	9	4.5	2	1|1|0|0|1|1|2|1|2	0.74	0.97	0.74	0.97	0.74	0.01	4.5	0.04	NP_001159631.1|NP_006787.2|NP_071358.1|NP_003892.2|NP_004517.2|NP_001670.1|NP_001688.1|NP_005561.1|NP_038470.1|NP_055157.1|NP_055488.1|NP_001186904.1|NP_001186910.1|NP_006467.4|NP_006347.1|NP_077718.3|NP_009031.1|NP_061899.2|NP_003767.2|NP_001243055.1|NP_055580.1|NP_001077088.1|NP_001668.1|NP_004996.1|NP_009034.2|NP_004266.2|NP_001536.1|NP_002486.1|YP_003024030.1|NP_055217.2|NP_001186886.1|NP_054…
CD167-PKD1-BirAFlag	ANKH	6|6	12	6	2	0|0|0|0|0|0|0|0|0	1	1	1	1	1	10.31	60	0	NP_001177645.1|NP_054902.1|NP_060832.1|
CD167-PKD1-BirAFlagCil	ANKH	8|8	16	8	2	0|0|0|0|0|0|0|0|0	1	1	1	1	1	13.5	80	0	NP_940818.1|NP_006387.1|
PKD2-BirAFlag	ANKLE2	135|155	290	145	2	0|0|0|3|8|10|3|2|1	1	1	1	1	1	25.84	48.33	0	NP_001229971.1|NP_733821.1|
PKD2-BirAFlagCil	ANKLE2	126|129	255	127.5	2	0|0|0|3|8|10|3|2|1	1	1	1	1	1	24.21	42.5	0
FlagBirA-PKD2	ANKLE2	87|94	181	90.5	2	0|0|0|3|8|10|3|2|1	1	1	1	1	1	17.04	30.17	0
FlagBirA-PKD2Cil	ANKLE2	83|89	172	86	2	0|0|0|3|8|10|3|2|1	1	1	1	1	1	16.29	28.67	0	NP_573566.2|NP_006651.2|NP_077718.3|NP_057665.2|NP_001536.1|NP_000876.3|NP_004508.1|
CD167-PKD1-BirAFlag	ANKLE2	13|10	23	11.5	2	0|0|0|3|8|10|3|2|1	0.76	0.87	0.76	0.87	0.76	0.63	3.83	0.03
CD167-PKD1-BirAFlagCil	ANKLE2	29|33	62	31	2	0|0|0|3|8|10|3|2|1	1	1	1	1	1	5.66	10.33	0	NP_001852.1|NP_849193.1|NP_009038.1|NP_714915.3|NP_003135.2|NP_056146.1|
CD167-PKD1-BirAFlagCil	ANKRD27	2|3	5	2.5	2	0|0|0|0|0|1|0|0|0	0.98	0.99	0.98	0.99	0.98	3.23	22.5	0
CD167-BirAFlag	ANKRD46	4|4	8	4	2	0|0|0|0|0|0|0|0|0	1	1	1	1	1	6.99	40	0	NP_079472.1|NP_859052.3|NP_000445.1|NP_000876.3|NP_001137543.1|
CD167-PKD1-BirAFlagCil	ANKS6	4|6	10	5	2	0|0|1|0|0|0|0|0|0	1	1	1	1	1	6.79	45	0
CD167-BirAFlag	ANO10	6|10	16	8	2	0|0|0|0|0|0|0|0|0	1	1	1	1	1	10.31	80	0	NP_003469.2|NP_001166925.1|NP_060934.1|NP_008880.2|NP_009034.2|NP_002296.1|
CD167-PKD1-BirAFlag	ANO10	4|2	6	3	2	0|0|0|0|0|0|0|0|0	0.98	1	0.98	1	0.98	3.41	30	0	NP_001159631.1|NP_004628.4|NP_059980.2|NP_002487.1|NP_004542.1|NP_061326.1|NP_001186910.1|NP_004539.1|NP_057156.1|NP_001171908.1|NP_003356.2|NP_002991.2|NP_077718.3|NP_057381.3|NP_783313.1|YP_003024036.1|NP_004544.1|NP_001161803.1|NP_066553.3|NP_002481.2|NP_009034.2|NP_002486.1|NP_002479.1|
CD167-BirAFlagCil	ANO10	3|2	5	2.5	2	0|0|0|0|0|0|0|0|0	0.98	0.99	0.98	0.99	0.98	3.41	25	0	NP_001186600.1|NP_002379.3|NP_945314.1|NP_004508.1|
FlagBirA-PKD2	ANO10	5|6	11	5.5	2	0|0|0|0|0|0|0|0|0	1	1	1	1	1	8.67	55	0	NP_001243439.1|NP_002487.1|NP_004542.1|NP_001907.2|NP_733934.1|NP_057673.2|NP_065806.1|NP_004995.1|NP_067022.1|
FlagBirA-PKD2Cil	ANO10	5|6	11	5.5	2	0|0|0|0|0|0|0|0|0	1	1	1	1	1	8.67	55	0
PKD2-BirAFlag	ANO10	3|2	5	2.5	2	0|0|0|0|0|0|0|0|0	0.98	0.99	0.98	0.99	0.98	3.41	25	0	NP_001244962.1|
CD167-BirAFlag	ANO6	32|33	65	32.5	2	0|0|0|0|0|0|0|0|0	1	1	1	1	1	49.12	325	0
CD167-PKD1-BirAFlag	ANO6	8|4	12	6	2	0|0|0|0|0|0|0|0|0	1	1	1	1	1	6.99	60	0	NP_079106.3|NP_056146.1|
CD167-BirAFlagCil	ANO6	8|12	20	10	2	0|0|0|0|0|0|0|0|0	1	1	1	1	1	13.5	100	0
CD167-PKD1-BirAFlagCil	ANO6	5|5	10	5	2	0|0|0|0|0|0|0|0|0	1	1	1	1	1	8.67	50	0	NP_001124147.1|
FlagBirA-PKD2Cil	ANO6	7|11	18	9	2	0|0|0|0|0|0|0|0|0	1	1	1	1	1	11.92	90	0	NP_004347.1|NP_004266.2|NP_054885.1|
FlagBirA-PKD2	ANO6	3|5	8	4	2	0|0|0|0|0|0|0|0|0	1	1	1	1	1	5.25	40	0	NP_004999.1|NP_112494.3|NP_056146.1|NP_056357.1|
CD167-PKD1-BirAFlag	ANXA1	12|12	24	12	2	0|0|0|1|0|0|0|3|0	1	1	1	1	1	7.13	27	0	NP_008933.2|NP_057063.2|NP_009034.2|NP_001121631.1|NP_002804.2|NP_054885.1|NP_064507.3|NP_001804.2|
CD167-PKD1-BirAFlagCil	ANXA1	3|3	6	3	2	0|0|0|1|0|0|0|3|0	0.83	0.83	0.83	0.83	0.83	1.6	6.75	0.02	NP_001186904.1|NP_000265.1|NP_009148.2|NP_055217.2|
FlagBirA-PKD2	ANXA1	8|9	17	8.5	2	0|0|0|1|0|0|0|3|0	0.99	1	0.99	1	0.99	4.92	19.12	0	NP_852133.1|NP_002148.1|NP_996892.1|NP_001536.1|NP_001137543.1|
FlagBirA-PKD2Cil	ANXA1	5|5	10	5	2	0|0|0|1|0|0|0|3|0	0.96	0.96	0.96	0.96	0.96	3.06	11.25	0.01	NP_057455.1|
CD167-BirAFlag	ANXA11	5|5	10	5	2	0|0|2|3|0|0|0|0|0	0.94	0.94	0.94	0.94	0.94	2.7	9	0.01	NP_002479.1|
CD167-PKD1-BirAFlag	ANXA11	5|5	10	5	2	0|0|2|3|0|0|0|0|0	0.94	0.94	0.94	0.94	0.94	2.7	9	0.01	NP_612142.2|NP_057404.2|NP_002266.2|
CD167-BirAFlagCil	ANXA11	17|18	35	17.5	2	0|0|2|3|0|0|0|0|0	1	1	1	1	1	9.33	31.5	0	NP_001922.2|NP_001244126.1|NP_002487.1|NP_004542.1|NP_006807.1|NP_055157.1|NP_061326.1|NP_001186910.1|NP_057156.1|NP_001171908.1|NP_077718.3|NP_002992.1|NP_783313.1|NP_004544.1|NP_057665.2|NP_009034.2|NP_001536.1|NP_002486.1|NP_004971.2|NP_057673.2|
CD167-PKD1-BirAFlagCil	ANXA11	4|3	7	3.5	2	0|0|2|3|0|0|0|0|0	0.83	0.88	0.83	0.88	0.83	1.27	6.3	0.02	NP_612142.2|NP_006487.1|NP_004976.2|
PKD2-BirAFlagCil	ANXA11	5|3	8	4	2	0|0|2|3|0|0|0|0|0	0.86	0.94	0.86	0.94	0.86	1.27	7.2	0.02	NP_001244126.1|NP_057701.1|NP_001186128.1|NP_001129688.1|NP_057724.2|NP_001536.1|NP_060611.2|NP_733934.1|NP_443082.2|
FlagBirA-PKD2	ANXA11	2|3	5	2.5	2	0|0|2|3|0|0|0|0|0	0.7	0.78	0.7	0.78	0.7	0.44	4.5	0.04	AAH09271.1|
CD167-BirAFlag	ANXA7	2|2	4	2	2	0|0|0|0|0|0|0|0|0	0.97	0.97	0.97	0.97	0.97	3.41	20	0.01
CD167-PKD1-BirAFlagCil	ANXA7	2|2	4	2	2	0|0|0|0|0|0|0|0|0	0.97	0.97	0.97	0.97	0.97	3.41	20	0.01	NP_006342.2|NP_001244126.1|NP_009129.1|NP_003243.1|NP_112487.1|NP_003786.1|NP_001598.1|NP_005129.2|NP_002479.1|NP_444278.1|NP_777358.1|NP_001099032.1|
PKD2-BirAFlag	AP2A2	28|23	51	25.5	2	8|7|2|6|14|10|2|7|11	0.88	0.99	0.88	0.99	0.88	1.16	3.43	0.02	NP_002991.2|NP_055217.2|
CD167-PKD1-BirAFlag	AP2S1	5|5	10	5	2	0|1|1|0|0|0|0|0|0	1	1	1	1	1	6.65	22.5	0	NP_612142.2|NP_733821.1|NP_714915.3|NP_077271.1|NP_004987.2|NP_001186582.1|
CD167-BirAFlagCil	AP2S1	2|3	5	2.5	2	0|1|1|0|0|0|0|0|0	0.91	0.97	0.91	0.97	0.91	1.75	11.25	0.01
CD167-PKD1-BirAFlagCil	AP2S1	2|3	5	2.5	2	0|1|1|0|0|0|0|0|0	0.91	0.97	0.91	0.97	0.91	1.75	11.25	0.01
PKD2-BirAFlag	AP2S1	6|5	11	5.5	2	0|1|1|0|0|0|0|0|0	1	1	1	1	1	6.65	24.75	0	NP_003356.2|NP_077718.3|NP_060336.3|NP_783313.1|YP_003024036.1|NP_054884.1|NP_004544.1|NP_004996.1|NP_061929.2|NP_001161803.1|NP_066553.3|NP_002481.2|NP_057665.2|NP_009034.2|YP_003024035.1|NP_002486.1|NP_002479.1|NP_004709.2|NP_057673.2|NP_004995.1|NP_001186886.1|
PKD2-BirAFlagCil	AP2S1	4|7	11	5.5	2	0|1|1|0|0|0|0|0|0	1	1	1	1	1	5.05	24.75	0	NP_001319.1|
CD167-PKD1-BirAFlag	AP3B1	44|45	89	44.5	2	11|10|12|14|18|17|21|9|8	1	1	1	1	1	8.07	3.34	0	NP_001688.1|NP_003290.1|NP_057406.2|NP_001073867.1|NP_008817.1|NP_003636.2|NP_060672.2|NP_000584.2|NP_003036.1|
CD167-PKD1-BirAFlagCil	AP3B1	60|69	129	64.5	2	11|10|12|14|18|17|21|9|8	1	1	1	1	1	21.93	4.84	0	NP_001124321.1|
CD167-PKD1-BirAFlag	AP3D1	78|76	154	77	2	16|15|25|21|24|32|32|22|18	1	1	1	1	1	11.66	3.38	0
CD167-PKD1-BirAFlagCil	AP3D1	83|91	174	87	2	16|15|25|21|24|32|32|22|18	1	1	1	1	1	17.39	3.82	0	NP_002659.1|NP_714915.3|NP_853553.1|NP_004987.2|NP_938023.1|
CD167-PKD1-BirAFlagCil	AP4B1	4|5	9	4.5	2	0|0|1|0|2|1|1|0|0	0.96	0.99	0.96	0.99	0.96	2.83	8.1	0.01	NP_001026859.1|NP_065890.1|
PKD2-BirAFlag	AP4B1	4|3	7	3.5	2	0|0|1|0|2|1|1|0|0	0.88	0.94	0.88	0.94	0.88	1.48	6.3	0.02
CD167-PKD1-BirAFlag	AP4S1	2|2	4	2	2	0|0|0|0|0|0|0|0|0	0.97	0.97	0.97	0.97	0.97	3.41	20	0.01	NP_036313.3|NP_001193580.1|NP_055399.1|NP_005477.2|NP_057022.2|NP_071751.3|NP_001129488.1|NP_068758.3|NP_068814.2|
CD167-PKD1-BirAFlagCil	AP4S1	3|3	6	3	2	0|0|0|0|0|0|0|0|0	0.99	0.99	0.99	0.99	0.99	5.25	30	0	NP_000445.1|
PKD2-BirAFlagCil	AP4S1	2|2	4	2	2	0|0|0|0|0|0|0|0|0	0.97	0.97	0.97	0.97	0.97	3.41	20	0.01	NP_004628.4|NP_001147.1|NP_005866.1|NP_004453.3|NP_000840.2|NP_733821.1|NP_002660.1|NP_000217.2|NP_000412.3|NP_001073867.1|NP_001531.1|NP_085056.2|NP_002802.2|NP_008933.2|AAH09271.1|NP_001177736.1|NP_002865.1|NP_001129409.1|NP_064507.3|
CD167-PKD1-BirAFlag	APBB1	26|24	50	25	2	5|4|6|7|10|13|3|7|16	0.75	0.87	0.75	0.87	0.75	0.5	3.17	0.04	NP_009174.1|
CD167-PKD1-BirAFlagCil	APBB1	26|28	54	27	2	5|4|6|7|10|13|3|7|16	0.92	0.96	0.92	0.96	0.92	1.93	3.42	0.01	NP_004862.1|NP_002903.3|
CD167-PKD1-BirAFlag	APBB2	16|18	34	17	2	0|0|0|0|0|0|0|0|0	1	1	1	1	1	25.68	170	0	NP_004517.2|NP_004628.4|NP_001976.1|NP_005561.1|NP_004152.1|NP_112487.1|NP_001229696.1|NP_003591.2|NP_001137151.1|NP_001536.1|NP_000876.3|NP_004580.1|NP_057673.2|NP_005299.1|NP_001804.2|
CD167-PKD1-BirAFlagCil	APBB2	25|29	54	27	2	0|0|0|0|0|0|0|0|0	1	1	1	1	1	38.94	270	0
PKD2-BirAFlag	APBB2	5|6	11	5.5	2	0|0|0|0|0|0|0|0|0	1	1	1	1	1	8.67	55	0	NP_005561.1|NP_001924.2|NP_001166925.1|NP_002991.2|NP_001136076.1|NP_001668.1|NP_001907.2|NP_002486.1|NP_003468.2|NP_002601.1|
CD167-BirAFlagCil	API5	29|25	54	27	2	10|7|8|3|16|9|5|11|4	0.9	0.99	0.9	0.99	0.9	1.43	3.33	0.02	NP_057404.2|NP_705618.1|NP_031368.1|NP_001077059.1|
CD167-BirAFlag	APMAP	9|17	26	13	2	2|2|0|0|0|0|0|0|0	1	1	1	1	1	6.81	29.25	0	NP_001688.1|NP_055157.1|NP_006467.4|NP_001907.2|NP_055557.2|NP_055217.2|NP_938023.1|
CD167-PKD1-BirAFlag	APMAP	15|12	27	13.5	2	2|2|0|0|0|0|0|0|0	1	1	1	1	1	9.14	30.38	0	NP_003767.2|
CD167-BirAFlagCil	APMAP	13|17	30	15	2	2|2|0|0|0|0|0|0|0	1	1	1	1	1	9.91	33.75	0	NP_006810.1|NP_006563.2|NP_001307.2|NP_852133.1|NP_001153239.1|
CD167-PKD1-BirAFlagCil	APMAP	5|12	17	8.5	2	2|2|0|0|0|0|0|0|0	0.99	1	0.99	1	0.99	3.48	19.12	0	NP_001104567.1|NP_005424.1|NP_001129163.1|NP_056092.2|NP_057614.1|
FlagBirA-PKD2Cil	APMAP	18|15	33	16.5	2	2|2|0|0|0|0|0|0|0	1	1	1	1	1	11.41	37.12	0
PKD2-BirAFlagCil	APMAP	15|16	31	15.5	2	2|2|0|0|0|0|0|0|0	1	1	1	1	1	11.41	34.88	0	NP_006487.1|NP_001153239.1|NP_001139021.1|NP_065871.2|
FlagBirA-PKD2	APMAP	13|7	20	10	2	2|2|0|0|0|0|0|0|0	1	1	1	1	1	5.19	22.5	0	NP_001229852.1|NP_004883.3|NP_938148.1|NP_001257376.1|NP_000088.3|NP_004448.2|NP_003650.1|NP_001688.1|NP_002005.1|NP_000174.1|NP_002257.1|NP_000282.1|NP_002893.1|NP_001008.1|NP_001013.1|NP_003290.1|NP_004999.1|NP_055635.3|NP_001894.2|NP_006810.1|NP_009129.1|NP_000875.2|NP_006651.2|NP_055157.1|NP_055545.1|NP_065816.2|NP_149124.3|NP_000414.2|NP_000415.2|NP_001142.2|NP_006000.2|NP_620407.1|NP_733821…
PKD2-BirAFlag	APMAP	5|7	12	6	2	2|2|0|0|0|0|0|0|0	0.98	0.99	0.98	0.99	0.98	3.48	13.5	0
CD167-BirAFlag	APOL2	12|11	23	11.5	2	0|0|0|0|0|0|0|0|0	1	1	1	1	1	18.14	115	0	NP_009129.1|NP_038470.1|NP_005794.1|NP_055891.1|NP_006387.1|NP_078804.2|
CD167-BirAFlag	APOO	6|7	13	6.5	2	0|0|0|0|0|0|0|0|0	1	1	1	1	1	10.31	65	0	NP_002875.1|NP_003680.2|NP_001531.1|NP_004544.1|NP_001123553.1|NP_002328.1|NP_787072.2|NP_001676.2|NP_006779.1|NP_060773.3|
CD167-BirAFlagCil	APOO	8|5	13	6.5	2	0|0|0|0|0|0|0|0|0	1	1	1	1	1	8.67	65	0	NP_001238968.1|NP_001688.1|NP_003290.1|NP_005866.1|NP_038470.1|NP_055545.1|NP_004209.2|NP_002860.2|NP_004152.1|NP_004569.2|NP_005361.2|NP_057215.3|NP_859051.1|NP_001166925.1|NP_001177645.1|NP_001186910.1|NP_002875.1|NP_002856.1|NP_001673.2|NP_060654.1|NP_003786.1|NP_002991.2|NP_001238966.1|NP_001139555.1|NP_849193.1|NP_036364.2|NP_001485.2|NP_004544.1|NP_002759.2|NP_057238.3|NP_001161803.1|NP_005…
CD167-PKD1-BirAFlagCil	APPL1	4|5	9	4.5	2	1|1|0|0|0|0|0|0|0	1	1	1	1	1	5.05	20.25	0
CD167-PKD1-BirAFlag	APPL2	9|7	16	8	2	0|0|0|0|0|1|0|0|0	1	1	1	1	1	11.69	72	0	NP_038470.1|NP_006818.3|NP_004209.2|NP_004152.1|NP_005361.2|NP_057215.3|NP_001186910.1|NP_002875.1|NP_002856.1|NP_057156.1|NP_001171908.1|NP_000867.2|NP_036364.2|NP_060277.1|NP_852127.2|NP_001186508.1|NP_002759.2|NP_004862.1|NP_061929.2|NP_005794.1|NP_001123492.1|NP_001239440.1|NP_620150.1|NP_000876.3|NP_443082.2|NP_940818.1|NP_001230618.1|NP_057614.1|NP_036330.1|NP_001137543.1|NP_002296.1|NP_003…
CD167-PKD1-BirAFlagCil	APPL2	26|24	50	25	2	0|0|0|0|0|1|0|0|0	1	1	1	1	1	37.24	225	0	NP_001185498.1|NP_005794.1|NP_055889.2|NP_079206.2|
CD167-PKD1-BirAFlag	ARAF	3|3	6	3	2	0|0|0|0|1|3|3|0|0	0.66	0.66	0.66	0.66	0.66	0.68	3.86	0.05	NP_004246.2|
CD167-PKD1-BirAFlagCil	ARAF	3|5	8	4	2	0|0|0|0|1|3|3|0|0	0.78	0.89	0.78	0.89	0.78	0.68	5.14	0.03	NP_001244126.1|NP_003469.2|NP_004542.1|NP_000405.1|NP_003243.1|NP_003786.1|NP_002991.2|NP_115649.1|NP_055050.1|NP_001907.2|NP_001536.1|NP_733934.1|NP_055217.2|NP_004508.1|NP_064507.3|NP_001352.2|
PKD2-BirAFlagCil	ARAF	4|4	8	4	2	0|0|0|0|1|3|3|0|0	0.8	0.8	0.8	0.8	0.8	1.4	5.14	0.03	NP_055891.1|
PKD2-BirAFlag	ARAP1	2|2	4	2	2	0|0|0|0|0|0|0|0|0	0.97	0.97	0.97	0.97	0.97	3.41	20	0.01	NP_000445.1|NP_000876.3|NP_001129409.1|NP_036330.1|
CD167-BirAFlag	ARF6	20|20	40	20	2	8|7|3|6|7|5|2|3|5	1	1	1	1	1	7.74	3.91	0
PKD2-BirAFlag	ARFGAP3	26|26	52	26	2	0|0|5|4|16|15|0|9|9	0.89	0.89	0.89	0.89	0.89	2.09	4.03	0.02	NP_004913.2|NP_003469.2|NP_000088.3|NP_005830.2|NP_000145.1|NP_002257.1|NP_002892.1|NP_002893.1|NP_001008.1|NP_001013.1|NP_003290.1|NP_000364.1|NP_004757.1|NP_004420.1|NP_004542.1|NP_005040.2|NP_036313.3|NP_000131.2|NP_000875.2|NP_036585.1|NP_057390.1|NP_001034554.1|NP_066273.1|NP_000414.2|NP_000415.2|NP_001091896.1|NP_004309.2|NP_490647.1|NP_006000.2|NP_000692.2|NP_055862.1|NP_665811.1|NP_705618…
CD167-PKD1-BirAFlagCil	ARFGEF3	11|13	24	12	2	1|0|2|0|2|2|1|1|0	1	1	1	1	1	10.06	12	0	NP_059980.2|NP_006818.3|NP_057156.1|NP_055050.1|NP_004862.1|NP_077271.1|NP_036332.2|NP_057444.2|
CD167-PKD1-BirAFlag	ARFIP1	24|23	47	23.5	2	0|0|8|8|10|12|3|4|2	0.96	0.97	0.96	0.97	0.96	3.16	4.5	0.01	NP_001670.1|NP_057156.1|NP_002759.2|NP_714915.3|
CD167-PKD1-BirAFlagCil	ARFIP1	28|26	54	27	2	0|0|8|8|10|12|3|4|2	0.99	0.99	0.99	0.99	0.99	3.99	5.17	0	NP_003290.1|NP_003463.1|NP_002875.1|NP_003625.2|NP_002734.2|NP_005643.1|NP_006484.1|NP_620602.2|
CD167-PKD1-BirAFlagCil	ARFIP2	5|3	8	4	2	0|0|0|0|1|4|0|1|0	0.82	0.9	0.82	0.9	0.82	0.97	6	0.03
PKD2-BirAFlag	ARFIP2	4|2	6	3	2	0|0|0|0|1|4|0|1|0	0.69	0.84	0.69	0.84	0.69	0.19	4.5	0.04
CD167-BirAFlag	ARFRP1	6|8	14	7	2	0|0|0|0|0|0|0|0|0	1	1	1	1	1	10.31	70	0	NP_620407.1|NP_733821.1|
CD167-PKD1-BirAFlag	ARFRP1	2|4	6	3	2	0|0|0|0|0|0|0|0|0	0.98	1	0.98	1	0.98	3.41	30	0	NP_006467.4|NP_115675.1|NP_057665.2|NP_001536.1|
CD167-PKD1-BirAFlagCil	ARFRP1	2|2	4	2	2	0|0|0|0|0|0|0|0|0	0.97	0.97	0.97	0.97	0.97	3.41	20	0.01	NP_005561.1|NP_006806.1|NP_006818.3|NP_003463.1|NP_055050.1|
FlagBirA-PKD2Cil	ARFRP1	2|6	8	4	2	0|0|0|0|0|0|0|0|0	0.98	1	0.98	1	0.98	3.41	40	0
FlagBirA-PKD2	ARFRP1	2|2	4	2	2	0|0|0|0|0|0|0|0|0	0.97	0.97	0.97	0.97	0.97	3.41	20	0.01	NP_005643.1|
CD167-BirAFlag	ARHGAP1	36|36	72	36	2	1|2|2|4|9|9|0|7|7	1	1	1	1	1	9.35	7.9	0
CD167-PKD1-BirAFlag	ARHGAP1	46|44	90	45	2	1|2|2|4|9|9|0|7|7	1	1	1	1	1	12.16	9.88	0
CD167-PKD1-BirAFlagCil	ARHGAP1	48|53	101	50.5	2	1|2|2|4|9|9|0|7|7	1	1	1	1	1	13.56	11.09	0	NP_001536.1|NP_057260.2|
CD167-BirAFlagCil	ARHGAP1	15|18	33	16.5	2	1|2|2|4|9|9|0|7|7	0.83	0.94	0.83	0.94	0.83	0.95	3.62	0.02	NP_872353.2|NP_005006.3|NP_002266.2|
PKD2-BirAFlag	ARHGAP1	37|37	74	37	2	1|2|2|4|9|9|0|7|7	1	1	1	1	1	9.7	8.12	0	NP_004630.3|AAH09271.1|NP_001186363.1|
PKD2-BirAFlagCil	ARHGAP1	32|32	64	32	2	1|2|2|4|9|9|0|7|7	1	1	1	1	1	7.94	7.02	0
FlagBirA-PKD2	ARHGAP1	26|30	56	28	2	1|2|2|4|9|9|0|7|7	1	1	1	1	1	5.82	6.15	0
FlagBirA-PKD2Cil	ARHGAP1	26|30	56	28	2	1|2|2|4|9|9|0|7|7	1	1	1	1	1	5.82	6.15	0	NP_055182.3|
PKD2-BirAFlag	ARHGAP17	3|3	6	3	2	1|0|0|0|1|1|1|0|0	0.87	0.87	0.87	0.87	0.87	1.94	6.75	0.02	NP_001104567.1|NP_005424.1|NP_005660.4|NP_938023.1|
CD167-BirAFlag	ARHGAP21	6|5	11	5.5	2	0|0|2|1|2|3|4|3|0	0.69	0.8	0.69	0.8	0.69	0.3	3.3	0.04	NP_002026.1|
PKD2-BirAFlag	ARHGEF1	3|3	6	3	2	0|0|0|0|0|0|0|0|0	0.99	0.99	0.99	0.99	0.99	5.25	30	0	NP_005561.1|NP_055051.1|NP_055488.1|NP_056312.2|NP_777358.1|
CD167-PKD1-BirAFlagCil	ARHGEF10	18|11	29	14.5	2	0|0|0|0|2|0|0|0|0	1	1	1	1	1	8.68	65.25	0	NP_000089.1|NP_892029.2|NP_001907.2|NP_056092.2|NP_009034.2|NP_002479.1|NP_055542.1|NP_055217.2|NP_001129409.1|
PKD2-BirAFlag	ARHGEF16	9|8	17	8.5	2	0|0|1|0|2|6|0|4|6	0.81	0.85	0.81	0.85	0.81	1.21	4.03	0.03	NP_001013.1|NP_004420.1|NP_004542.1|NP_006398.1|NP_055157.1|NP_064539.1|NP_061326.1|NP_004152.1|NP_000692.2|NP_055862.1|NP_001229971.1|NP_001186904.1|NP_001186910.1|NP_660349.1|NP_001171908.1|NP_085056.2|NP_005660.4|NP_000089.1|NP_001907.2|NP_079016.2|NP_002196.2|NP_001076428.1|NP_002479.1|NP_055557.2|NP_060283.3|NP_004254.2|NP_056357.1|NP_001080.2|NP_059119.2|NP_004256.1|
CD167-BirAFlag	ARL13B	5|4	9	4.5	2	0|0|0|1|2|1|0|0|0	0.98	0.99	0.98	0.99	0.98	3.54	10.12	0	NP_001852.1|NP_005866.1|NP_055157.1|NP_006467.4|NP_006347.1|NP_004539.1|NP_057156.1|NP_009031.1|NP_001136076.1|NP_004347.1|NP_055050.1|NP_004996.1|NP_001907.2|NP_001676.2|NP_001123492.1|NP_002266.2|NP_002486.1|NP_000876.3|
CD167-PKD1-BirAFlag	ARL13B	15|9	24	12	2	0|0|0|1|2|1|0|0|0	1	1	1	1	1	11.55	27	0	NP_004347.1|NP_002196.2|
CD167-PKD1-BirAFlagCil	ARL13B	31|33	64	32	2	0|0|0|1|2|1|0|0|0	1	1	1	1	1	47.21	72	0	NP_001008389.1|NP_001186904.1|NP_057156.1|NP_002991.2|NP_009038.1|NP_060934.1|NP_004246.2|NP_001536.1|NP_002486.1|NP_002479.1|
CD167-BirAFlag	ARL6IP5	53|49	102	51	2	2|2|4|2|3|3|0|2|2	1	1	1	1	1	55.06	22.95	0	NP_001536.1|NP_112485.1|NP_055217.2|
CD167-PKD1-BirAFlag	ARL6IP5	20|21	41	20.5	2	2|2|4|2|3|3|0|2|2	1	1	1	1	1	16.3	9.22	0	NP_004266.2|NP_001070867.1|NP_054885.1|
CD167-BirAFlagCil	ARL6IP5	25|25	50	25	2	2|2|4|2|3|3|0|2|2	1	1	1	1	1	22.71	11.25	0	NP_004902.1|NP_001153239.1|NP_751945.2|NP_003898.2|NP_444513.1|
CD167-PKD1-BirAFlagCil	ARL6IP5	26|24	50	25	2	2|2|4|2|3|3|0|2|2	1	1	1	1	1	21.41	11.25	0	NP_004630.3|NP_065890.1|
FlagBirA-PKD2Cil	ARL6IP5	36|38	74	37	2	2|2|4|2|3|3|0|2|2	1	1	1	1	1	37.33	16.65	0	NP_036531.1|NP_057156.1|
FlagBirA-PKD2	ARL6IP5	26|30	56	28	2	2|2|4|2|3|3|0|2|2	1	1	1	1	1	24.02	12.6	0	NP_006810.1|NP_002379.3|NP_001531.1|
PKD2-BirAFlagCil	ARL6IP5	24|18	42	21	2	2|2|4|2|3|3|0|2|2	1	1	1	1	1	13.81	9.45	0	NP_001124147.1|
PKD2-BirAFlag	ARL6IP5	18|18	36	18	2	2|2|4|2|3|3|0|2|2	1	1	1	1	1	13.81	8.1	0
CD167-BirAFlag	ARL6IP6	3|2	5	2.5	2	0|0|0|0|0|0|0|0|0	0.98	0.99	0.98	0.99	0.98	3.41	25	0	NP_000692.2|NP_057063.2|NP_001668.1|NP_005299.1|NP_054885.1|
CD167-BirAFlagCil	ARL6IP6	2|2	4	2	2	0|0|0|0|0|0|0|0|0	0.97	0.97	0.97	0.97	0.97	3.41	20	0.01	NP_001485.2|NP_003818.2|NP_079472.1|NP_055050.1|NP_003767.2|NP_057033.2|NP_444254.3|NP_001171629.1|NP_061820.1|NP_000876.3|NP_001240841.1|NP_006245.2|NP_683702.1|NP_006215.1|NP_004508.1|NP_115716.1|NP_002444.2|NP_001002755.1|NP_005438.2|NP_064507.3|NP_001161055.1|
CD167-BirAFlag	ARL8B	4|8	12	6	2	0|0|2|0|0|0|0|0|0	0.99	1	0.99	1	0.99	3.63	27	0	NP_001307.2|NP_002660.1|NP_001073315.1|NP_006275.1|NP_055050.1|NP_001186508.1|NP_000876.3|NP_777358.1|NP_073624.2|NP_005643.1|
CD167-PKD1-BirAFlag	ARL8B	3|3	6	3	2	0|0|2|0|0|0|0|0|0	0.94	0.94	0.94	0.94	0.94	2.74	13.5	0.01
CD167-BirAFlagCil	ARL8B	6|3	9	4.5	2	0|0|2|0|0|0|0|0|0	0.97	0.99	0.97	0.99	0.97	2.74	20.25	0.01	NP_000248.2|
CD167-PKD1-BirAFlagCil	ARL8B	3|6	9	4.5	2	0|0|2|0|0|0|0|0|0	0.97	0.99	0.97	0.99	0.97	2.74	20.25	0.01	NP_003290.1|NP_057701.1|NP_443730.1|NP_002148.1|NP_001907.2|NP_004508.1|NP_001138940.2|NP_001124147.1|
PKD2-BirAFlagCil	ARL8B	5|7	12	6	2	0|0|2|0|0|0|0|0|0	0.99	1	0.99	1	0.99	4.45	27	0	NP_005430.1|NP_001073867.1|NP_004630.3|NP_004971.2|NP_004508.1|NP_006484.1|
FlagBirA-PKD2Cil	ARL8B	5|5	10	5	2	0|0|2|0|0|0|0|0|0	0.99	0.99	0.99	0.99	0.99	4.45	22.5	0	NP_001013.1|NP_004999.1|NP_055288.1|NP_000989.1|NP_002802.2|NP_004347.1|NP_060755.1|NP_001023.1|NP_000876.3|NP_064507.3|
PKD2-BirAFlag	ARL8B	4|2	6	3	2	0|0|2|0|0|0|0|0|0	0.91	0.97	0.91	0.97	0.91	1.71	13.5	0.01	NP_005866.1|NP_036585.1|NP_849193.1|NP_003591.2|NP_001598.1|NP_000989.1|NP_004347.1|NP_055050.1|NP_001668.1|NP_004976.2|NP_001023.1|NP_000876.3|NP_444278.1|
CD167-BirAFlag	ARMC10	2|2	4	2	2	0|0|0|0|0|0|0|0|0	0.97	0.97	0.97	0.97	0.97	3.41	20	0.01	NP_057390.1|NP_009034.2|NP_002903.3|
PKD2-BirAFlag	ASCC1	3|4	7	3.5	2	0|1|0|1|1|1|0|4|0	0.68	0.77	0.68	0.77	0.68	0.36	3.94	0.05	NP_001230808.1|AAH09271.1|NP_078976.2|NP_000876.3|NP_001138904.1|
CD167-BirAFlag	ASPH	5|4	9	4.5	2	1|1|1|2|0|2|0|0|0	0.92	0.96	0.92	0.96	0.92	1.91	5.79	0.01	NP_055050.1|NP_057033.2|NP_001229328.1|NP_004630.3|NP_004308.2|NP_001116370.1|NP_001002762.2|NP_058642.1|NP_689493.3|NP_000080.2|
CD167-BirAFlagCil	ASPH	3|3	6	3	2	1|1|1|2|0|2|0|0|0	0.67	0.67	0.67	0.67	0.67	0.71	3.86	0.05
CD167-PKD1-BirAFlag	ATAD1	10|5	15	7.5	2	1|3|3|5|0|3|0|1|2	0.66	0.99	0.66	0.99	0.66	-0.73	3.75	0.05	NP_001129409.1|NP_001137543.1|NP_004036.1|NP_002296.1|
CD167-BirAFlagCil	ATAD1	8|9	17	8.5	2	1|3|3|5|0|3|0|1|2	0.95	0.97	0.95	0.97	0.95	2.54	4.25	0.01	NP_258412.1|NP_001924.2|NP_001186600.1|NP_064601.3|NP_001023.1|NP_000476.1|
CD167-BirAFlag	ATAD3A	30|27	57	28.5	2	11|11|9|6|5|6|13|7|6	1	1	1	1	1	6.83	3.47	0
CD167-PKD1-BirAFlag	ATAD3A	24|24	48	24	2	11|11|9|6|5|6|13|7|6	0.96	0.96	0.96	0.96	0.96	3.24	2.92	0.01	NP_001238947.1|NP_001243727.1|NP_005643.1|NP_003607.1|
CD167-BirAFlagCil	ATAD3A	27|33	60	30	2	11|11|9|6|5|6|13|7|6	1	1	1	1	1	6.83	3.65	0
CD167-PKD1-BirAFlagCil	ATAD3A	25|31	56	28	2	11|11|9|6|5|6|13|7|6	0.99	1	0.99	1	0.99	4.45	3.41	0	NP_055050.1|NP_004976.2|NP_004290.2|NP_001536.1|NP_061820.1|
PKD2-BirAFlagCil	ATAD3A	27|32	59	29.5	2	11|11|9|6|5|6|13|7|6	1	1	1	1	1	6.83	3.59	0	NP_057022.2|NP_056464.1|
FlagBirA-PKD2Cil	ATAD3A	22|25	47	23.5	2	11|11|9|6|5|6|13|7|6	0.84	0.99	0.84	0.99	0.84	0.78	2.86	0.02	NP_003747.1|NP_000876.3|NP_115285.1|NP_002732.3|
FlagBirA-PKD2	ATAD3A	22|25	47	23.5	2	11|11|9|6|5|6|13|7|6	0.84	0.99	0.84	0.99	0.84	0.78	2.86	0.02	NP_005561.1|NP_006818.3|NP_004508.1|
PKD2-BirAFlag	ATF6	8|10	18	9	2	0|0|0|0|0|0|0|0|0	1	1	1	1	1	13.5	90	0	NP_061326.1|NP_002856.1|
PKD2-BirAFlag	ATG13	2|3	5	2.5	2	0|0|0|0|0|1|0|0|0	0.98	0.99	0.98	0.99	0.98	3.23	22.5	0	NP_004084.1|NP_001026881.1|
CD167-BirAFlagCil	ATG4A	2|3	5	2.5	2	0|0|0|0|0|0|0|0|0	0.98	0.99	0.98	0.99	0.98	3.41	25	0	NP_003898.2|NP_004435.3|NP_071903.2|NP_036430.1|
CD167-BirAFlag	ATL1	6|6	12	6	2	2|2|1|0|2|2|0|0|0	0.97	0.97	0.97	0.97	0.97	3.54	6	0.01
CD167-PKD1-BirAFlagCil	ATL1	6|5	11	5.5	2	2|2|1|0|2|2|0|0|0	0.94	0.97	0.94	0.97	0.94	2.33	5.5	0.01	NP_006807.1|NP_055157.1|NP_061326.1|NP_001186910.1|NP_001012680.1|NP_004539.1|NP_057156.1|NP_001171908.1|NP_077718.3|NP_783313.1|YP_003024036.1|NP_004536.2|NP_054884.1|NP_001244031.1|NP_004544.1|NP_001668.1|NP_004996.1|NP_061929.2|NP_001161803.1|NP_066553.3|NP_000089.1|NP_057665.2|NP_001907.2|NP_009034.2|NP_001536.1|YP_003024035.1|NP_002486.1|NP_000876.3|NP_002479.1|NP_055217.2|NP_004508.1|NP_004…
FlagBirA-PKD2Cil	ATL1	11|11	22	11	2	2|2|1|0|2|2|0|0|0	1	1	1	1	1	10.06	11	0	NP_660207.2|NP_003817.1|
PKD2-BirAFlagCil	ATL1	5|11	16	8	2	2|2|1|0|2|2|0|0|0	0.96	1	0.96	1	0.96	2.33	8	0.01
PKD2-BirAFlag	ATL1	8|7	15	7.5	2	2|2|1|0|2|2|0|0|0	0.99	1	0.99	1	0.99	4.79	7.5	0
FlagBirA-PKD2	ATL1	5|4	9	4.5	2	2|2|1|0|2|2|0|0|0	0.84	0.91	0.84	0.91	0.84	1.22	4.5	0.02	NP_060755.1|NP_004630.3|NP_005782.1|
CD167-BirAFlagCil	ATL2	2|3	5	2.5	2	0|0|1|0|0|0|0|0|0	0.98	0.99	0.98	0.99	0.98	3.23	22.5	0	NP_009038.1|NP_055050.1|NP_055557.2|
CD167-BirAFlag	ATP13A1	95|107	202	101	2	0|0|0|1|1|0|0|0|0	1	1	1	1	1	136.67	454.5	0	NP_003818.2|NP_004862.1|NP_001257655.1|
CD167-PKD1-BirAFlag	ATP13A1	3|2	5	2.5	2	0|0|0|1|1|0|0|0|0	0.91	0.97	0.91	0.97	0.91	1.75	11.25	0.01	NP_004569.2|NP_008830.2|NP_003339.1|NP_001673.2|NP_005909.2|NP_004987.2|NP_777358.1|NP_005643.1|
CD167-BirAFlagCil	ATP13A1	33|32	65	32.5	2	0|0|0|1|1|0|0|0|0	1	1	1	1	1	46.76	146.25	0	NP_006806.1|NP_038470.1|NP_055157.1|NP_006818.3|NP_000692.2|NP_002107.3|NP_006467.4|NP_003356.2|NP_872353.2|NP_003135.2|NP_001668.1|NP_001907.2|NP_057124.3|NP_055217.2|NP_004995.1|NP_002296.1|
CD167-PKD1-BirAFlagCil	ATP13A1	9|4	13	6.5	2	0|0|0|1|1|0|0|0|0	1	1	1	1	1	5.05	29.25	0	NP_006651.2|NP_057724.2|NP_057665.2|NP_079183.4|
FlagBirA-PKD2	ATP13A1	15|18	33	16.5	2	0|0|0|1|1|0|0|0|0	1	1	1	1	1	21.91	74.25	0	NP_055488.1|NP_060917.1|NP_064539.1|NP_038472.2|NP_055862.1|NP_057538.1|NP_996261.1|NP_001129163.1|NP_112588.1|
FlagBirA-PKD2Cil	ATP13A1	12|10	22	11	2	0|0|0|1|1|0|0|0|0	1	1	1	1	1	14.4	49.5	0
PKD2-BirAFlag	ATP13A1	4|2	6	3	2	0|0|0|1|1|0|0|0|0	0.92	0.99	0.92	0.99	0.92	1.75	13.5	0.01	NP_004539.1|NP_003356.2|NP_002802.2|NP_008933.2|NP_003135.2|NP_004290.2|NP_004949.1|NP_004987.2|NP_733934.1|NP_001352.2|
PKD2-BirAFlagCil	ATP13A1	2|3	5	2.5	2	0|0|0|1|1|0|0|0|0	0.91	0.97	0.91	0.97	0.91	1.75	11.25	0.01
CD167-BirAFlag	ATP1A1	117|115	232	116	2	15|19|16|14|11|17|14|15|19	1	1	1	1	1	83.64	7.46	0	NP_009144.1|NP_055050.1|NP_077271.1|NP_076983.1|NP_006428.2|NP_057125.2|
CD167-PKD1-BirAFlag	ATP1A1	49|42	91	45.5	2	15|19|16|14|11|17|14|15|19	0.96	1	0.96	1	0.96	2.46	2.92	0.01	NP_004152.1|NP_001531.1|NP_061932.1|NP_055580.1|NP_938023.1|
CD167-BirAFlagCil	ATP1A1	83|85	168	84	2	15|19|16|14|11|17|14|15|19	1	1	1	1	1	48.01	5.4	0	NP_057034.2|
CD167-BirAFlag	ATP1B1	16|11	27	13.5	2	0|0|0|0|0|0|0|0|0	1	1	1	1	1	18.14	135	0	NP_001229971.1|NP_733821.1|
CD167-BirAFlagCil	ATP1B1	6|8	14	7	2	0|0|0|0|0|0|0|0|0	1	1	1	1	1	10.31	70	0
CD167-BirAFlag	ATP1B3	21|22	43	21.5	2	8|3|2|2|2|1|0|0|1	1	1	1	1	1	6.48	10.18	0	NP_003816.2|NP_006467.4|NP_115881.3|NP_005660.4|
CD167-BirAFlagCil	ATP1B3	12|18	30	15	2	8|3|2|2|2|1|0|0|1	0.97	1	0.97	1	0.97	3.03	7.11	0	NP_006806.1|NP_006818.3|NP_036533.2|NP_055050.1|NP_005794.1|NP_055557.2|
CD167-BirAFlag	ATP2B1	18|23	41	20.5	2	4|4|0|2|3|5|6|1|0	1	1	1	1	1	7.56	7.38	0	NP_006818.3|NP_004152.1|NP_000692.2|NP_002991.2|NP_872353.2|NP_055050.1|NP_004266.2|NP_055557.2|NP_001026881.1|
CD167-BirAFlagCil	ATP2B1	12|13	25	12.5	2	4|4|0|2|3|5|6|1|0	0.98	0.99	0.98	0.99	0.98	3.5	4.5	0	NP_258412.1|NP_490647.1|NP_001139247.1|NP_000683.3|NP_005029.1|NP_001531.1|NP_001485.2|NP_002148.1|NP_079472.1|NP_056092.2|NP_000445.1|NP_000876.3|NP_006387.1|
CD167-PKD1-BirAFlagCil	ATP2B1	12|13	25	12.5	2	4|4|0|2|3|5|6|1|0	0.98	0.99	0.98	0.99	0.98	3.5	4.5	0
CD167-BirAFlagCil	ATP5ME	2|4	6	3	2	0|1|0|0|0|0|0|0|0	0.98	1	0.98	1	0.98	3.23	27	0	NP_003039.2|
CD167-BirAFlag	ATP5MG	9|11	20	10	2	6|5|2|3|0|0|2|5|2	0.84	0.94	0.84	0.94	0.84	1.06	3.6	0.02	NP_003833.4|NP_008846.2|
CD167-BirAFlagCil	ATP5MG	11|10	21	10.5	2	6|5|2|3|0|0|2|5|2	0.91	0.94	0.91	0.94	0.91	1.94	3.78	0.01
CD167-PKD1-BirAFlagCil	ATP5MG	8|9	17	8.5	2	6|5|2|3|0|0|2|5|2	0.64	0.74	0.64	0.74	0.64	0.12	3.06	0.05	NP_002481.2|NP_004987.2|NP_002479.1|NP_057673.2|NP_004995.1|NP_001186886.1|
PKD2-BirAFlagCil	ATP5MG	8|9	17	8.5	2	6|5|2|3|0|0|2|5|2	0.64	0.74	0.64	0.74	0.64	0.12	3.06	0.05
CD167-BirAFlag	ATP5PB	11|11	22	11	2	5|5|0|0|0|0|1|0|0	0.97	0.97	0.97	0.97	0.97	3.34	9	0.01	NP_714915.3|
CD167-PKD1-BirAFlag	ATP5PB	5|5	10	5	2	5|5|0|0|0|0|1|0|0	0.76	0.76	0.76	0.76	0.76	1.15	4.09	0.03
CD167-BirAFlagCil	ATP5PB	11|10	21	10.5	2	5|5|0|0|0|0|1|0|0	0.96	0.97	0.96	0.97	0.96	3.02	8.59	0.01	NP_055488.1|NP_852133.1|NP_006586.1|NP_060697.4|NP_057022.2|NP_940682.2|NP_777573.1|NP_064516.2|
CD167-PKD1-BirAFlagCil	ATP5PB	6|6	12	6	2	5|5|0|0|0|0|1|0|0	0.83	0.83	0.83	0.83	0.83	1.56	4.91	0.02	NP_055050.1|NP_001070867.1|
PKD2-BirAFlagCil	ATP5PB	17|16	33	16.5	2	5|5|0|0|0|0|1|0|0	0.99	0.99	0.99	0.99	0.99	4.87	13.5	0	NP_001536.1|NP_001073335.1|
FlagBirA-PKD2Cil	ATP5PB	13|18	31	15.5	2	5|5|0|0|0|0|1|0|0	0.99	1	0.99	1	0.99	3.98	12.68	0
PKD2-BirAFlag	ATP5PB	12|18	30	15	2	5|5|0|0|0|0|1|0|0	0.99	1	0.99	1	0.99	3.66	12.27	0	NP_000265.1|NP_001531.1|NP_000445.1|NP_071505.2|
FlagBirA-PKD2	ATP5PB	10|6	16	8	2	5|5|0|0|0|0|1|0|0	0.89	0.95	0.89	0.95	0.89	1.56	6.55	0.02	NP_714915.3|
CD167-BirAFlag	ATP5PD	29|22	51	25.5	2	19|21|6|7|0|0|9|0|0	0.66	0.89	0.66	0.89	0.66	-0.31	3.7	0.05	NP_066955.1|NP_037380.1|NP_001099032.1|
CD167-BirAFlagCil	ATP5PD	30|28	58	29	2	19|21|6|7|0|0|9|0|0	0.89	0.91	0.89	0.91	0.89	1.85	4.21	0.02	NP_001123492.1|NP_694592.1|
CD167-BirAFlag	ATP5PF	8|7	15	7.5	2	0|0|0|0|0|0|0|0|0	1	1	1	1	1	11.92	75	0	NP_002148.1|NP_001536.1|
CD167-PKD1-BirAFlag	ATP5PF	6|4	10	5	2	0|0|0|0|0|0|0|0|0	1	1	1	1	1	6.99	50	0	NP_001307.2|NP_001060.1|
CD167-BirAFlagCil	ATP5PF	11|13	24	12	2	0|0|0|0|0|0|0|0|0	1	1	1	1	1	18.14	120	0	NP_004152.1|NP_001924.2|NP_006347.1|NP_057156.1|NP_085056.2|NP_003767.2|NP_001536.1|NP_055217.2|
PKD2-BirAFlag	ATP5PF	2|3	5	2.5	2	0|0|0|0|0|0|0|0|0	0.98	0.99	0.98	0.99	0.98	3.41	25	0
PKD2-BirAFlagCil	ATP5PF	3|2	5	2.5	2	0|0|0|0|0|0|0|0|0	0.98	0.99	0.98	0.99	0.98	3.41	25	0	NP_940992.1|NP_001531.1|NP_006852.1|NP_001186582.1|
CD167-BirAFlag	ATP5PO	26|31	57	28.5	2	10|9|6|5|4|5|11|0|0	0.99	1	0.99	1	0.99	4.73	5.13	0	NP_000876.3|
CD167-PKD1-BirAFlag	ATP5PO	21|21	42	21	2	10|9|6|5|4|5|11|0|0	0.93	0.93	0.93	0.93	0.93	2.56	3.78	0.01	NP_061326.1|NP_002061.1|NP_004152.1|NP_000692.2|NP_001186910.1|NP_006467.4|NP_002991.2|NP_002992.1|NP_001668.1|NP_004996.1|NP_002481.2|NP_002479.1|NP_004995.1|NP_001186886.1|
CD167-BirAFlagCil	ATP5PO	29|19	48	24	2	10|9|6|5|4|5|11|0|0	0.9	1	0.9	1	0.9	1.44	4.32	0.01	NP_714915.3|
PKD2-BirAFlagCil	ATP5PO	25|25	50	25	2	10|9|6|5|4|5|11|0|0	0.99	0.99	0.99	0.99	0.99	4.36	4.5	0	NP_110416.1|NP_002107.3|NP_077271.1|
FlagBirA-PKD2Cil	ATP5PO	23|25	48	24	2	10|9|6|5|4|5|11|0|0	0.98	0.99	0.98	0.99	0.98	3.53	4.32	0	NP_003816.2|NP_001229971.1|NP_005393.2|NP_077718.3|NP_057181.1|NP_061932.1|NP_005794.1|NP_004519.1|NP_004472.1|NP_443086.1|
FlagBirA-PKD2	ATP5PO	16|24	40	20	2	10|9|6|5|4|5|11|0|0	0.67	0.98	0.67	0.98	0.67	-0.57	3.6	0.05	NP_060917.1|NP_064539.1|NP_055862.1|NP_057538.1|NP_996261.1|NP_714915.3|NP_001129163.1|NP_057133.2|NP_112588.1|NP_057125.2|
PKD2-BirAFlag	ATP5PO	18|19	37	18.5	2	10|9|6|5|4|5|11|0|0	0.75	0.81	0.75	0.81	0.75	0.81	3.33	0.04	NP_057156.1|
CD167-BirAFlag	ATP6AP1	63|62	125	62.5	2	0|1|0|0|1|1|0|0|0	1	1	1	1	1	88.42	187.5	0	NP_003243.1|NP_005909.2|NP_060277.1|NP_002148.1|NP_002865.1|NP_000445.1|NP_001099032.1|
CD167-PKD1-BirAFlag	ATP6AP1	10|9	19	9.5	2	0|1|0|0|1|1|0|0|0	1	1	1	1	1	11.78	28.5	0	NP_003012.1|
CD167-PKD1-BirAFlagCil	ATP6AP1	20|20	40	20	2	0|1|0|0|1|1|0|0|0	1	1	1	1	1	28.05	60	0
CD167-BirAFlagCil	ATP6AP1	21|16	37	18.5	2	0|1|0|0|1|1|0|0|0	1	1	1	1	1	22.18	55.5	0
FlagBirA-PKD2Cil	ATP6AP1	33|28	61	30.5	2	0|1|0|0|1|1|0|0|0	1	1	1	1	1	39.68	91.5	0	NP_001137430.1|
FlagBirA-PKD2	ATP6AP1	22|19	41	20.5	2	0|1|0|0|1|1|0|0|0	1	1	1	1	1	26.59	61.5	0	NP_003833.4|NP_849193.1|NP_036595.2|NP_005794.1|NP_001123492.1|NP_443082.2|
PKD2-BirAFlag	ATP6AP1	19|12	31	15.5	2	0|1|0|0|1|1|0|0|0	1	1	1	1	1	16.26	46.5	0	NP_006000.2|NP_004630.3|NP_004841.2|NP_009034.2|NP_004508.1|NP_005643.1|NP_064516.2|NP_056083.3|
PKD2-BirAFlagCil	ATP6AP1	14|10	24	12	2	0|1|0|0|1|1|0|0|0	1	1	1	1	1	13.28	36	0	NP_001536.1|NP_064507.3|
CD167-BirAFlag	ATP6AP2	78|64	142	71	2	0|0|0|0|1|0|0|0|0	1	1	1	1	1	94.78	639	0	NP_963906.1|NP_061899.2|NP_001230808.1|NP_057159.2|NP_037425.1|NP_004266.2|NP_066955.1|NP_001129409.1|NP_054885.1|
CD167-PKD1-BirAFlag	ATP6AP2	8|9	17	8.5	2	0|0|0|0|1|0|0|0|0	1	1	1	1	1	13.27	76.5	0
CD167-PKD1-BirAFlagCil	ATP6AP2	19|13	32	16	2	0|0|0|0|1|0|0|0|0	1	1	1	1	1	20.95	144	0	NP_064539.1|NP_038472.2|NP_055862.1|NP_057538.1|NP_996261.1|NP_714915.3|NP_057133.2|NP_057125.2|
CD167-BirAFlagCil	ATP6AP2	17|13	30	15	2	0|0|0|0|1|0|0|0|0	1	1	1	1	1	20.95	135	0	NP_002802.2|NP_061932.1|NP_002446.2|NP_002479.1|
FlagBirA-PKD2Cil	ATP6AP2	30|27	57	28.5	2	0|0|0|0|1|0|0|0|0	1	1	1	1	1	41.62	256.5	0	NP_006245.2|
FlagBirA-PKD2	ATP6AP2	24|27	51	25.5	2	0|0|0|0|1|0|0|0|0	1	1	1	1	1	37.24	229.5	0	NP_057063.2|NP_004266.2|
PKD2-BirAFlag	ATP6AP2	12|14	26	13	2	0|0|0|0|1|0|0|0|0	1	1	1	1	1	19.43	117	0	NP_064539.1|NP_036364.2|NP_872353.2|NP_055050.1|NP_004976.2|NP_057124.3|NP_056146.1|NP_001352.2|
PKD2-BirAFlagCil	ATP6AP2	11|12	23	11.5	2	0|0|0|0|1|0|0|0|0	1	1	1	1	1	17.91	103.5	0	NP_037425.1|NP_001536.1|NP_071942.1|
CD167-BirAFlag	ATP6V0A1	8|7	15	7.5	2	0|0|0|0|0|0|0|0|0	1	1	1	1	1	11.92	75	0	NP_038472.2|NP_055862.1|NP_057538.1|NP_996261.1|NP_001129163.1|NP_057133.2|NP_112588.1|
CD167-PKD1-BirAFlag	ATP6V0A1	7|6	13	6.5	2	0|0|0|0|0|0|0|0|0	1	1	1	1	1	10.31	65	0	NP_001186904.1|NP_001186910.1|NP_006347.1|NP_004539.1|NP_057156.1|NP_001171908.1|NP_003356.2|NP_002991.2|NP_077718.3|NP_002480.1|NP_060934.1|NP_783313.1|YP_003024036.1|NP_510870.1|NP_001244031.1|NP_004544.1|NP_001668.1|NP_004996.1|NP_061929.2|NP_001161803.1|NP_066553.3|NP_002481.2|NP_001907.2|NP_009034.2|NP_002486.1|NP_002479.1|NP_057673.2|NP_004995.1|NP_001186886.1|
CD167-PKD1-BirAFlagCil	ATP6V0A1	9|6	15	7.5	2	0|0|0|0|0|0|0|0|0	1	1	1	1	1	10.31	75	0
CD167-BirAFlagCil	ATP6V0A1	4|4	8	4	2	0|0|0|0|0|0|0|0|0	1	1	1	1	1	6.99	40	0	NP_001165556.1|NP_006275.1|
FlagBirA-PKD2Cil	ATP6V0A1	3|2	5	2.5	2	0|0|0|0|0|0|0|0|0	0.98	0.99	0.98	0.99	0.98	3.41	25	0	NP_002061.1|NP_056480.1|NP_004209.2|NP_001139110.1|NP_002547.1|NP_115675.1|NP_002060.4|NP_001139021.1|NP_001092191.1|NP_115501.2|NP_002916.1|
CD167-BirAFlag	ATP6V0A2	6|5	11	5.5	2	0|0|0|0|0|0|0|0|0	1	1	1	1	1	8.67	55	0
CD167-PKD1-BirAFlagCil	ATP6V0A2	3|4	7	3.5	2	0|0|0|0|0|0|0|0|0	1	1	1	1	1	5.25	35	0	NP_000415.2|NP_000412.3|NP_778253.2|
CD167-BirAFlagCil	ATP6V0A2	2|3	5	2.5	2	0|0|0|0|0|0|0|0|0	0.98	0.99	0.98	0.99	0.98	3.41	25	0	NP_002266.2|NP_001123571.1|
CD167-BirAFlag	ATP6V0C	13|13	26	13	2	0|0|0|0|0|0|0|1|1	1	1	1	1	1	18.92	58.5	0	NP_000412.3|NP_000517.2|NP_005548.2|AAH09271.1|NP_002266.2|NP_001123571.1|
CD167-PKD1-BirAFlag	ATP6V0C	5|5	10	5	2	0|0|0|0|0|0|0|1|1	1	1	1	1	1	6.65	22.5	0	NP_004084.1|
CD167-PKD1-BirAFlagCil	ATP6V0C	6|8	14	7	2	0|0|0|0|0|0|0|1|1	1	1	1	1	1	8.23	31.5	0	NP_006000.2|NP_001121599.1|NP_066285.1|
CD167-BirAFlagCil	ATP6V0C	2|3	5	2.5	2	0|0|0|0|0|0|0|1|1	0.91	0.97	0.91	0.97	0.91	1.75	11.25	0.01	NP_127460.1|NP_001024.1|NP_057404.2|NP_002262.3|NP_001124163.1|NP_001230131.1|NP_000876.3|
FlagBirA-PKD2	ATP6V0C	7|10	17	8.5	2	0|0|0|0|0|0|0|1|1	1	1	1	1	1	9.8	38.25	0	NP_004347.1|NP_001139411.1|NP_000876.3|NP_004971.2|NP_056357.1|NP_005984.3|NP_004508.1|NP_004661.2|NP_631917.1|
PKD2-BirAFlagCil	ATP6V0C	8|9	17	8.5	2	0|0|0|0|0|0|0|1|1	1	1	1	1	1	11.34	38.25	0	NP_002202.2|NP_001139247.1|NP_001060.1|NP_001073867.1|NP_005029.1|NP_002734.2|NP_004347.1|NP_055050.1|NP_057063.2|NP_078983.1|NP_067021.1|NP_004384.4|NP_001091680.1|NP_055907.3|NP_075568.1|NP_002732.3|NP_057614.1|NP_004223.2|NP_536723.2|NP_631917.1|
FlagBirA-PKD2Cil	ATP6V0C	5|8	13	6.5	2	0|0|0|0|0|0|0|1|1	1	1	1	1	1	6.65	29.25	0
PKD2-BirAFlag	ATP6V0C	5|5	10	5	2	0|0|0|0|0|0|0|1|1	1	1	1	1	1	6.65	22.5	0	NP_005794.1|
CD167-BirAFlag	ATP6V0D1	4|7	11	5.5	2	0|0|0|0|0|0|0|0|0	1	1	1	1	1	6.99	55	0
CD167-PKD1-BirAFlag	ATP6V0D1	3|3	6	3	2	0|0|0|0|0|0|0|0|0	0.99	0.99	0.99	0.99	0.99	5.25	30	0	NP_059145.2|NP_009148.2|NP_001124321.1|NP_940682.2|
CD167-PKD1-BirAFlagCil	ATP6V0D1	2|5	7	3.5	2	0|0|0|0|0|0|0|0|0	0.98	1	0.98	1	0.98	3.41	35	0	NP_031368.1|NP_056092.2|NP_061120.3|NP_940682.2|NP_055845.1|
CD167-BirAFlagCil	ATP6V0D1	3|3	6	3	2	0|0|0|0|0|0|0|0|0	0.99	0.99	0.99	0.99	0.99	5.25	30	0	NP_620116.1|NP_003356.2|NP_037518.3|NP_055050.1|NP_001536.1|NP_004472.1|NP_006484.1|NP_001257655.1|
PKD2-BirAFlagCil	ATP6V0D1	2|2	4	2	2	0|0|0|0|0|0|0|0|0	0.97	0.97	0.97	0.97	0.97	3.41	20	0.01	NP_002795.2|NP_001186190.1|NP_005866.1|NP_036313.3|NP_065816.2|NP_001073867.1|NP_006627.2|NP_002802.2|NP_008933.2|NP_002865.1|NP_078974.1|NP_002804.2|NP_064507.3|NP_803172.1|
CD167-BirAFlag	ATP6V1C1	5|3	8	4	2	2|1|1|1|2|2|0|0|0	0.71	0.91	0.71	0.91	0.71	0.01	4	0.04	NP_002262.3|NP_003243.1|NP_006467.4|NP_112487.1|NP_001165282.1|NP_055557.2|NP_940682.2|NP_056146.1|
CD167-PKD1-BirAFlagCil	ATP6V1C1	5|4	9	4.5	2	2|1|1|1|2|2|0|0|0	0.84	0.91	0.84	0.91	0.84	1.22	4.5	0.02
CD167-BirAFlag	ATP6V1F	45|39	84	42	2	0|0|2|1|3|4|0|0|1	1	1	1	1	1	24.38	34.36	0	NP_003816.2|NP_001186600.1|NP_001231496.1|NP_008933.2|AAH09271.1|NP_002865.1|NP_006387.1|NP_064516.2|
CD167-PKD1-BirAFlag	ATP6V1F	17|12	29	14.5	2	0|0|2|1|3|4|0|0|1	1	1	1	1	1	6.2	11.86	0	NP_001139247.1|NP_003161.2|NP_036430.1|
CD167-PKD1-BirAFlagCil	ATP6V1F	28|20	48	24	2	0|0|2|1|3|4|0|0|1	1	1	1	1	1	11.71	19.64	0	NP_006071.1|
CD167-BirAFlagCil	ATP6V1F	8|7	15	7.5	2	0|0|2|1|3|4|0|0|1	0.95	0.97	0.95	0.97	0.95	2.67	6.14	0.01	NP_001244126.1|NP_057136.2|NP_001186363.1|
FlagBirA-PKD2Cil	ATP6V1F	29|28	57	28.5	2	0|0|2|1|3|4|0|0|1	1	1	1	1	1	17.09	23.32	0
FlagBirA-PKD2	ATP6V1F	17|18	35	17.5	2	0|0|2|1|3|4|0|0|1	1	1	1	1	1	9.66	14.32	0	NP_002860.2|NP_004152.1|NP_005361.2|NP_057156.1|NP_001238966.1|NP_001485.2|NP_006395.2|
PKD2-BirAFlag	ATP6V1F	15|15	30	15	2	0|0|2|1|3|4|0|0|1	1	1	1	1	1	8.29	12.27	0	NP_620116.1|NP_733821.1|NP_714915.3|NP_004508.1|
PKD2-BirAFlagCil	ATP6V1F	15|11	26	13	2	0|0|2|1|3|4|0|0|1	1	1	1	1	1	5.5	10.64	0	NP_112485.1|NP_057444.2|NP_005100.1|
CD167-PKD1-BirAFlagCil	ATP7A	5|3	8	4	2	0|0|0|0|0|0|0|0|0	1	1	1	1	1	5.25	40	0	NP_005548.2|NP_778253.2|NP_000876.3|
CD167-BirAFlagCil	ATP8	2|3	5	2.5	2	0|0|0|0|0|0|0|0|0	0.98	0.99	0.98	0.99	0.98	3.41	25	0	AAH09271.1|NP_000876.3|
CD167-PKD1-BirAFlagCil	ATP9A	6|6	12	6	2	0|0|0|0|0|0|0|0|0	1	1	1	1	1	10.31	60	0	NP_000876.3|
CD167-BirAFlag	AUP1	6|12	18	9	2	0|0|0|0|0|0|0|0|0	1	1	1	1	1	10.31	90	0
CD167-PKD1-BirAFlag	AUP1	2|3	5	2.5	2	0|0|0|0|0|0|0|0|0	0.98	0.99	0.98	0.99	0.98	3.41	25	0	NP_937818.1|NP_001104567.1|NP_001012680.1|NP_001244318.1|NP_001760.1|NP_004347.1|NP_057665.2|NP_002194.2|NP_006393.2|NP_002196.2|NP_004384.4|NP_852478.1|NP_001073286.1|NP_001138471.1|NP_056357.1|NP_057614.1|NP_004508.1|NP_690001.3|NP_000386.1|
CD167-PKD1-BirAFlagCil	AUP1	4|8	12	6	2	0|0|0|0|0|0|0|0|0	1	1	1	1	1	6.99	60	0
FlagBirA-PKD2	AUP1	5|7	12	6	2	0|0|0|0|0|0|0|0|0	1	1	1	1	1	8.67	60	0	NP_006535.1|NP_055050.1|NP_057238.3|
PKD2-BirAFlagCil	AUP1	6|6	12	6	2	0|0|0|0|0|0|0|0|0	1	1	1	1	1	10.31	60	0	NP_036539.1|NP_002739.1|
FlagBirA-PKD2Cil	AUP1	6|4	10	5	2	0|0|0|0|0|0|0|0|0	1	1	1	1	1	6.99	50	0
PKD2-BirAFlag	AUP1	3|3	6	3	2	0|0|0|0|0|0|0|0|0	0.99	0.99	0.99	0.99	0.99	5.25	30	0
PKD2-BirAFlag	AURKA	8|9	17	8.5	2	0|1|0|0|1|2|0|2|2	1	1	1	1	1	6.62	9.56	0	NP_057215.3|NP_002875.1|NP_057156.1|NP_002991.2|NP_001238966.1|NP_001161461.1|NP_001485.2|NP_055050.1|NP_004246.2|NP_004630.3|NP_002858.2|NP_777358.1|NP_006859.2|
FlagBirA-PKD2Cil	AURKB	7|7	14	7	2	0|0|2|2|2|1|3|4|4	0.89	0.89	0.89	0.89	0.89	2.05	3.5	0.02
CD167-PKD1-BirAFlagCil	AVL9	2|2	4	2	2	0|0|0|0|0|0|0|0|0	0.97	0.97	0.97	0.97	0.97	3.41	20	0.01	NP_001060.1|NP_003767.2|NP_542984.2|NP_005299.1|
FlagBirA-PKD2	B3GALT6	6|4	10	5	2	0|0|0|0|0|0|0|0|0	1	1	1	1	1	6.99	50	0	NP_001073286.1|
PKD2-BirAFlag	B3GALT6	4|4	8	4	2	0|0|0|0|0|0|0|0|0	1	1	1	1	1	6.99	40	0	NP_001193580.1|NP_001231496.1|NP_055580.1|NP_006693.3|NP_061820.1|NP_001179.1|NP_003607.1|
FlagBirA-PKD2Cil	B3GALT6	4|3	7	3.5	2	0|0|0|0|0|0|0|0|0	1	1	1	1	1	5.25	35	0	NP_733821.1|NP_001073315.1|NP_060691.2|NP_004976.2|NP_001070867.1|NP_001091680.1|
PKD2-BirAFlagCil	B3GALT6	3|2	5	2.5	2	0|0|0|0|0|0|0|0|0	0.98	0.99	0.98	0.99	0.98	3.41	25	0	NP_002262.3|NP_001186910.1|NP_002856.1|NP_001673.2|NP_006467.4|NP_001073867.1|NP_057156.1|NP_001136076.1|NP_061899.2|NP_085056.2|NP_003767.2|NP_001668.1|NP_001907.2|NP_009034.2|NP_002196.2|NP_002486.1|NP_055217.2|NP_056146.1|NP_001129409.1|NP_004508.1|NP_004995.1|
PKD2-BirAFlag	BAG3	15|10	25	12.5	2	2|2|2|2|3|7|3|6|2	0.94	1	0.94	1	0.94	1.94	3.88	0.01
CD167-PKD1-BirAFlag	BAG6	4|3	7	3.5	2	2|0|0|0|0|0|0|0|0	0.96	0.97	0.96	0.97	0.96	2.74	15.75	0.01	NP_714915.3|
CD167-BirAFlagCil	BAG6	6|8	14	7	2	2|0|0|0|0|0|0|0|0	1	1	1	1	1	5.23	31.5	0	NP_001186600.1|NP_057538.1|NP_714915.3|NP_077271.1|NP_005794.1|NP_057125.2|
CD167-PKD1-BirAFlagCil	BAG6	3|5	8	4	2	2|0|0|0|0|0|0|0|0	0.96	0.99	0.96	0.99	0.96	2.74	18	0.01	NP_073583.3|NP_112092.1|NP_003864.4|NP_150596.1|NP_005699.1|
PKD2-BirAFlagCil	BAG6	2|2	4	2	2	2|0|0|0|0|0|0|0|0	0.85	0.85	0.85	0.85	0.85	1.71	9	0.02	NP_055050.1|
CD167-BirAFlag	BAIAP2	11|10	21	10.5	2	0|1|1|5|5|6|1|7|4	0.67	0.76	0.67	0.76	0.67	0.32	3.15	0.05	NP_001254507.1|NP_001171908.1|NP_004630.3|NP_001073335.1|NP_005100.1|NP_004508.1|
PKD2-BirAFlag	BAIAP2	10|11	21	10.5	2	0|1|1|5|5|6|1|7|4	0.67	0.76	0.67	0.76	0.67	0.32	3.15	0.05	NP_004844.1|
CD167-BirAFlag	BANF1	9|5	14	7	2	0|1|5|3|0|0|0|1|0	0.87	0.96	0.87	0.96	0.87	1.3	6.3	0.02	NP_004517.2|NP_001244126.1|NP_000174.1|NP_002487.1|NP_001186910.1|NP_001129409.1|
PKD2-BirAFlag	BANF1	5|3	8	4	2	0|1|5|3|0|0|0|1|0	0.63	0.79	0.63	0.79	0.63	-0.1	3.6	0.05	NP_068766.1|
CD167-BirAFlag	BASP1	7|7	14	7	2	4|4|0|0|0|0|3|0|0	0.89	0.89	0.89	0.89	0.89	2.08	5.73	0.02	NP_938023.1|
CD167-PKD1-BirAFlag	BASP1	4|6	10	5	2	4|4|0|0|0|0|3|0|0	0.72	0.83	0.72	0.83	0.72	0.46	4.09	0.04	NP_006215.1|
CD167-BirAFlagCil	BASP1	5|6	11	5.5	2	4|4|0|0|0|0|3|0|0	0.79	0.83	0.79	0.83	0.79	1.12	4.5	0.03	NP_714915.3|
CD167-BirAFlagCil	BAX	9|9	18	9	2	0|2|0|0|0|0|0|0|0	1	1	1	1	1	7.36	40.5	0	NP_001673.2|NP_714915.3|NP_077271.1|NP_003135.2|NP_005794.1|NP_938023.1|
PKD2-BirAFlag	BAX	2|2	4	2	2	0|2|0|0|0|0|0|0|0	0.85	0.85	0.85	0.85	0.85	1.71	9	0.02	NP_005505.2|NP_001229971.1|NP_057105.2|NP_077271.1|NP_004630.3|NP_000584.2|NP_004508.1|
PKD2-BirAFlag	BBS7	5|8	13	6.5	2	0|0|0|1|0|1|0|0|0	1	1	1	1	1	6.65	29.25	0	NP_001137430.1|NP_115709.3|NP_001076428.1|NP_001073286.1|NP_036367.2|
FlagBirA-PKD2Cil	BCAP29	2|3	5	2.5	2	0|0|0|0|0|0|0|0|0	0.98	0.99	0.98	0.99	0.98	3.41	25	0	NP_001307.2|
PKD2-BirAFlag	BCAP29	2|3	5	2.5	2	0|0|0|0|0|0|0|0|0	0.98	0.99	0.98	0.99	0.98	3.41	25	0	NP_001254507.1|NP_054864.3|NP_001186508.1|NP_037466.2|NP_004841.2|NP_000876.3|NP_001091680.1|NP_004508.1|
PKD2-BirAFlagCil	BCAP29	2|2	4	2	2	0|0|0|0|0|0|0|0|0	0.97	0.97	0.97	0.97	0.97	3.41	20	0.01	NP_777358.1|NP_006852.1|
CD167-BirAFlag	BCAP31	6|6	12	6	2	1|0|0|0|0|0|2|3|3	0.92	0.92	0.92	0.92	0.92	2.47	6	0.01
CD167-PKD1-BirAFlag	BCAP31	7|6	13	6.5	2	1|0|0|0|0|0|2|3|3	0.94	0.96	0.94	0.96	0.94	2.47	6.5	0.01	NP_006467.4|NP_003135.2|NP_001907.2|NP_002486.1|NP_000876.3|NP_004508.1|NP_004995.1|
CD167-PKD1-BirAFlagCil	BCAP31	4|9	13	6.5	2	1|0|0|0|0|0|2|3|3	0.86	0.99	0.86	0.99	0.86	0.96	6.5	0.02	NP_060755.1|NP_001676.2|NP_055577.1|NP_940682.2|
CD167-BirAFlagCil	BCAP31	6|5	11	5.5	2	1|0|0|0|0|0|2|3|3	0.88	0.92	0.88	0.92	0.88	1.7	5.5	0.02	NP_061329.3|NP_006747.1|NP_001073315.1|NP_006275.1|NP_001510.2|NP_001319.1|
PKD2-BirAFlagCil	BCAP31	6|10	16	8	2	1|0|0|0|0|0|2|3|3	0.96	1	0.96	1	0.96	2.47	8	0.01	NP_006747.1|NP_085056.2|NP_001139021.1|NP_008846.2|NP_112494.3|NP_000876.3|
PKD2-BirAFlag	BCAP31	4|7	11	5.5	2	1|0|0|0|0|0|2|3|3	0.84	0.96	0.84	0.96	0.84	0.96	5.5	0.02	NP_852133.1|NP_002991.2|NP_001136076.1|NP_001668.1|NP_003638.1|NP_009034.2|NP_000876.3|NP_055099.1|NP_003468.2|NP_002601.1|
FlagBirA-PKD2Cil	BCAP31	6|4	10	5	2	1|0|0|0|0|0|2|3|3	0.82	0.92	0.82	0.92	0.82	0.96	5	0.03	NP_005643.1|
FlagBirA-PKD2	BCAP31	4|5	9	4.5	2	1|0|0|0|0|0|2|3|3	0.78	0.85	0.78	0.85	0.78	0.96	4.5	0.03	NP_000876.3|NP_001091680.1|NP_001036783.1|NP_001129409.1|NP_001825.1|
PKD2-BirAFlag	BCAS3	13|16	29	14.5	2	0|0|2|3|6|2|4|5|11	0.85	0.93	0.85	0.93	0.85	1.22	3.95	0.02	NP_075053.2|NP_000876.3|NP_061879.2|
PKD2-BirAFlag	BCL10	4|4	8	4	2	0|1|0|0|2|2|0|2|0	0.87	0.87	0.87	0.87	0.87	1.94	5.14	0.02	NP_002487.1|NP_000692.2|NP_001186128.1|NP_001186910.1|NP_783313.1|NP_061899.2|NP_001907.2|NP_004266.2|NP_001536.1|NP_055217.2|NP_057673.2|
PKD2-BirAFlagCil	BCL10	3|3	6	3	2	0|1|0|0|2|2|0|2|0	0.67	0.67	0.67	0.67	0.67	0.72	3.86	0.05
CD167-BirAFlag	BET1	30|21	51	25.5	2	1|0|2|1|5|6|0|0|0	1	1	1	1	1	6.44	15.3	0	NP_057111.1|
CD167-PKD1-BirAFlag	BET1	8|8	16	8	2	1|0|2|1|5|6|0|0|0	0.86	0.86	0.86	0.86	0.86	1.83	4.8	0.02	NP_004539.1|NP_057156.1|NP_001171908.1|NP_002991.2|NP_077718.3|NP_001238966.1|NP_783313.1|NP_004544.1|NP_001668.1|NP_004996.1|NP_066553.3|NP_057665.2|NP_009034.2|NP_001536.1|NP_002486.1|NP_001186886.1|
CD167-PKD1-BirAFlagCil	BET1	15|15	30	15	2	1|0|2|1|5|6|0|0|0	0.99	0.99	0.99	0.99	0.99	4.42	9	0
CD167-BirAFlagCil	BET1	9|7	16	8	2	1|0|2|1|5|6|0|0|0	0.85	0.9	0.85	0.9	0.85	1.42	4.8	0.02	NP_006387.1|NP_001099032.1|NP_064516.2|NP_620602.2|
PKD2-BirAFlag	BET1	20|21	41	20.5	2	1|0|2|1|5|6|0|0|0	1	1	1	1	1	6.11	12.3	0
FlagBirA-PKD2Cil	BET1	13|12	25	12.5	2	1|0|2|1|5|6|0|0|0	0.97	0.98	0.97	0.98	0.97	3.35	7.5	0.01
PKD2-BirAFlagCil	BET1	14|10	24	12	2	1|0|2|1|5|6|0|0|0	0.96	0.98	0.96	0.98	0.96	2.61	7.2	0.01
FlagBirA-PKD2	BET1	10|8	18	9	2	1|0|2|1|5|6|0|0|0	0.9	0.93	0.9	0.93	0.9	1.83	5.4	0.02	NP_004508.1|
CD167-BirAFlag	BET1L	9|10	19	9.5	2	0|0|0|1|1|1|0|1|1	1	1	1	1	1	9.95	17.1	0	NP_002296.1|
CD167-PKD1-BirAFlag	BET1L	6|6	12	6	2	0|0|0|1|1|1|0|1|1	1	1	1	1	1	5.64	10.8	0	NP_057022.2|NP_000113.1|NP_064516.2|
CD167-PKD1-BirAFlagCil	BET1L	7|5	12	6	2	0|0|0|1|1|1|0|1|1	0.99	1	0.99	1	0.99	4.23	10.8	0
FlagBirA-PKD2Cil	BET1L	3|3	6	3	2	0|0|0|1|1|1|0|1|1	0.81	0.81	0.81	0.81	0.81	1.48	5.4	0.03	NP_061329.3|NP_005100.1|NP_004508.1|
CD167-BirAFlag	BID	3|4	7	3.5	2	0|0|0|0|0|0|1|0|0	1	1	1	1	1	5.06	31.5	0	NP_003591.2|NP_059140.1|NP_000445.1|
CD167-PKD1-BirAFlag	BID	2|3	5	2.5	2	0|0|0|0|0|0|1|0|0	0.98	0.99	0.98	0.99	0.98	3.23	22.5	0	NP_001012680.1|NP_001073867.1|NP_112162.1|NP_055182.3|NP_113619.2|NP_037518.3|NP_060272.3|NP_001077083.1|NP_112092.1|NP_002446.2|NP_004949.1|NP_783859.1|NP_001121631.1|NP_839955.1|NP_777573.1|NP_056146.1|NP_005984.3|NP_061092.3|NP_060773.3|NP_001138508.1|NP_056201.2|NP_036430.1|
CD167-PKD1-BirAFlagCil	BID	2|3	5	2.5	2	0|0|0|0|0|0|1|0|0	0.98	0.99	0.98	0.99	0.98	3.23	22.5	0
PKD2-BirAFlag	BID	2|2	4	2	2	0|0|0|0|0|0|1|0|0	0.96	0.96	0.96	0.96	0.96	3.23	18	0.01
PKD2-BirAFlag	BIN3	5|6	11	5.5	2	0|0|0|0|1|2|0|0|1	1	1	1	1	1	5.12	12.38	0	NP_714915.3|NP_009034.2|NP_005676.3|NP_057021.2|NP_005643.1|
PKD2-BirAFlagCil	BIN3	4|3	7	3.5	2	0|0|0|0|1|2|0|0|1	0.93	0.97	0.93	0.97	0.93	2.01	7.88	0.01	NP_001177808.1|NP_006747.1|NP_000876.3|NP_001171481.1|NP_001421.2|NP_005067.1|NP_940870.2|
FlagBirA-PKD2	BIN3	2|2	4	2	2	0|0|0|0|1|2|0|0|1	0.63	0.63	0.63	0.63	0.63	0.54	4.5	0.05	NP_777554.1|NP_001171481.1|
FlagBirA-PKD2	BioID_SpikeTide	51|56	107	53.5	2	31|30|0|0|0|0|0|0|0	0.98	0.98	0.98	0.98	0.98	3.62	7.89	0	NP_004902.1|NP_009129.1|NP_006487.1|NP_057626.2|NP_004152.1|NP_057033.2|NP_000876.3|
PKD2-BirAFlagCil	BioID_SpikeTide	55|49	104	52	2	31|30|0|0|0|0|0|0|0	0.97	0.98	0.97	0.98	0.97	3.52	7.67	0	NP_001139624.1|NP_005794.1|NP_689620.2|NP_940682.2|NP_694592.1|
PKD2-BirAFlag	BioID_SpikeTide	42|42	84	42	2	31|30|0|0|0|0|0|0|0	0.96	0.96	0.96	0.96	0.96	3.15	6.2	0.01	NP_055399.1|NP_001073315.1|NP_001184147.1|NP_000876.3|NP_598399.2|NP_000386.1|NP_000567.1|
CD167-BirAFlag	BioID_SpikeTide	30|36	66	33	2	31|30|0|0|0|0|0|0|0	0.93	0.94	0.93	0.94	0.93	2.29	4.87	0.01
CD167-PKD1-BirAFlagCil	BioID_SpikeTide	44|46	90	45	2	31|30|0|0|0|0|0|0|0	0.96	0.97	0.96	0.97	0.96	3.26	6.64	0.01	NP_000989.1|NP_001073315.1|NP_003554.1|
CD167-BirAFlagCil	BioID_SpikeTide	32|36	68	34	2	31|30|0|0|0|0|0|0|0	0.93	0.94	0.93	0.94	0.93	2.53	5.02	0.01	NP_001598.1|NP_001119575.1|NP_001179.1|
CD167-PKD1-BirAFlag	BLOC1S1	12|12	24	12	2	0|0|0|0|0|0|0|0|0	1	1	1	1	1	19.66	120	0	NP_000989.1|NP_001161803.1|NP_002486.1|
CD167-PKD1-BirAFlagCil	BLOC1S1	15|17	32	16	2	0|0|0|0|0|0|0|0|0	1	1	1	1	1	24.18	160	0	NP_055217.2|NP_001099032.1|
CD167-PKD1-BirAFlag	BLOC1S2	5|5	10	5	2	0|0|1|1|1|1|0|2|0	0.97	0.97	0.97	0.97	0.97	3.64	7.5	0	NP_060389.2|NP_001243820.1|
CD167-PKD1-BirAFlagCil	BLOC1S2	9|10	19	9.5	2	0|0|1|1|1|1|0|2|0	1	1	1	1	1	9.19	14.25	0	NP_803172.1|
PKD2-BirAFlag	BLOC1S2	3|3	6	3	2	0|0|1|1|1|1|0|2|0	0.74	0.74	0.74	0.74	0.74	1.04	4.5	0.04	NP_060654.1|NP_001238966.1|NP_036364.2|NP_001485.2|NP_714915.3|NP_004290.2|NP_005794.1|NP_001239440.1|NP_000476.1|NP_940818.1|
CD167-PKD1-BirAFlagCil	BLOC1S3	7|6	13	6.5	2	0|0|0|0|0|0|0|0|0	1	1	1	1	1	10.31	65	0	NP_001238966.1|NP_061329.3|NP_004949.1|NP_057614.1|
CD167-PKD1-BirAFlag	BLOC1S4	3|4	7	3.5	2	0|1|0|0|0|0|0|0|0	1	1	1	1	1	5.06	31.5	0	NP_056997.1|NP_057260.2|
CD167-PKD1-BirAFlagCil	BLOC1S4	7|7	14	7	2	0|1|0|0|0|0|0|0|0	1	1	1	1	1	11.69	63	0
FlagBirA-PKD2	BLOC1S4	3|2	5	2.5	2	0|1|0|0|0|0|0|0|0	0.98	0.99	0.98	0.99	0.98	3.23	22.5	0
PKD2-BirAFlag	BLOC1S4	2|2	4	2	2	0|1|0|0|0|0|0|0|0	0.96	0.96	0.96	0.96	0.96	3.23	18	0.01	NP_689735.1|NP_000876.3|NP_002479.1|NP_444278.1|NP_001137474.1|NP_057071.2|NP_694592.1|NP_076946.1|
CD167-PKD1-BirAFlag	BLOC1S5	2|2	4	2	2	0|0|0|0|0|0|0|0|0	0.97	0.97	0.97	0.97	0.97	3.41	20	0.01	NP_001536.1|NP_071761.1|
CD167-PKD1-BirAFlagCil	BLOC1S5	5|3	8	4	2	0|0|0|0|0|0|0|0|0	1	1	1	1	1	5.25	40	0	NP_005129.2|NP_001243820.1|NP_000445.1|NP_000876.3|NP_444278.1|
CD167-PKD1-BirAFlag	BLOC1S6	8|9	17	8.5	2	0|0|0|0|0|0|0|0|0	1	1	1	1	1	13.5	85	0	NP_003912.1|NP_001124321.1|NP_003591.2|NP_001531.1|NP_056092.2|NP_002865.1|NP_892007.1|NP_001137543.1|NP_002296.1|NP_005067.1|NP_000567.1|
CD167-PKD1-BirAFlagCil	BLOC1S6	14|10	24	12	2	0|0|0|0|0|0|0|0|0	1	1	1	1	1	16.61	120	0
CD167-BirAFlag	BNIP1	20|19	39	19.5	2	0|0|0|0|0|0|0|0|0	1	1	1	1	1	30.13	195	0
CD167-PKD1-BirAFlag	BNIP1	12|10	22	11	2	0|0|0|0|0|0|0|0|0	1	1	1	1	1	16.61	110	0	NP_001128244.1|NP_004844.1|NP_004976.2|NP_003817.1|NP_000876.3|
CD167-PKD1-BirAFlagCil	BNIP1	13|11	24	12	2	0|0|0|0|0|0|0|0|0	1	1	1	1	1	18.14	120	0	NP_005643.1|NP_001124147.1|
FlagBirA-PKD2Cil	BNIP1	17|18	35	17.5	2	0|0|0|0|0|0|0|0|0	1	1	1	1	1	27.17	175	0	NP_004347.1|NP_000876.3|
PKD2-BirAFlag	BNIP1	18|13	31	15.5	2	0|0|0|0|0|0|0|0|0	1	1	1	1	1	21.18	155	0
FlagBirA-PKD2	BNIP1	9|11	20	10	2	0|0|0|0|0|0|0|0|0	1	1	1	1	1	15.06	100	0	NP_078900.1|NP_001070867.1|
PKD2-BirAFlagCil	BNIP1	11|9	20	10	2	0|0|0|0|0|0|0|0|0	1	1	1	1	1	15.06	100	0	NP_001073867.1|
CD167-PKD1-BirAFlag	BNIP2	7|7	14	7	2	0|0|0|0|0|0|0|0|0	1	1	1	1	1	11.92	70	0	NP_006347.1|NP_009031.1|NP_009038.1|NP_003135.2|NP_001668.1|NP_000089.1|NP_001907.2|NP_001536.1|NP_055217.2|NP_004995.1|
CD167-PKD1-BirAFlagCil	BNIP2	13|12	25	12.5	2	0|0|0|0|0|0|0|0|0	1	1	1	1	1	19.66	125	0	NP_009031.1|NP_060934.1|NP_055050.1|NP_057033.2|NP_001907.2|NP_001536.1|NP_055557.2|NP_055217.2|NP_054885.1|
PKD2-BirAFlag	BNIP2	3|2	5	2.5	2	0|0|0|0|0|0|0|0|0	0.98	0.99	0.98	0.99	0.98	3.41	25	0	NP_060577.3|NP_000876.3|NP_005894.3|NP_542399.1|NP_001421.2|
CD167-PKD1-BirAFlag	BORCS5	8|10	18	9	2	0|0|0|0|0|0|0|1|0	1	1	1	1	1	13.27	81	0	NP_001186910.1|NP_003356.2|NP_002991.2|NP_001531.1|YP_003024038.1|NP_783313.1|NP_001668.1|NP_004246.2|NP_061929.2|NP_001907.2|NP_009034.2|NP_002486.1|NP_004709.2|NP_055217.2|NP_004995.1|
CD167-PKD1-BirAFlagCil	BORCS5	10|9	19	9.5	2	0|0|0|0|0|0|0|1|0	1	1	1	1	1	14.83	85.5	0	NP_004642.2|NP_002547.1|NP_060389.2|NP_001091680.1|NP_001319.1|NP_001783.2|NP_004508.1|
CD167-PKD1-BirAFlag	BORCS6	5|7	12	6	2	0|0|0|0|0|0|0|0|0	1	1	1	1	1	8.67	60	0
CD167-PKD1-BirAFlagCil	BORCS6	15|13	28	14	2	0|0|0|0|0|0|0|0|0	1	1	1	1	1	21.18	140	0	NP_060277.1|NP_002475.2|NP_005100.1|
CD167-PKD1-BirAFlagCil	BORCS8	4|4	8	4	2	0|0|0|0|0|0|0|0|0	1	1	1	1	1	6.99	40	0	NP_057063.2|NP_004266.2|NP_054885.1|
CD167-BirAFlagCil	BPNT2	3|3	6	3	2	0|0|0|0|0|0|0|0|0	0.99	0.99	0.99	0.99	0.99	5.25	30	0	NP_003477.4|NP_001137151.1|NP_001230808.1|
CD167-BirAFlag	BRDT	4|3	7	3.5	2	0|0|0|0|0|0|0|0|0	1	1	1	1	1	5.25	35	0	NP_001139021.1|NP_057614.1|NP_006859.2|
CD167-PKD1-BirAFlagCil	BRDT	2|3	5	2.5	2	0|0|0|0|0|0|0|0|0	0.98	0.99	0.98	0.99	0.98	3.41	25	0	NP_056146.1|
FlagBirA-PKD2	BRDT	4|3	7	3.5	2	0|0|0|0|0|0|0|0|0	1	1	1	1	1	5.25	35	0	NP_054902.1|NP_002991.2|NP_004949.1|NP_005794.1|NP_036221.2|NP_006393.2|
PKD2-BirAFlag	BRDT	3|3	6	3	2	0|0|0|0|0|0|0|0|0	0.99	0.99	0.99	0.99	0.99	5.25	30	0
FlagBirA-PKD2Cil	BRDT	3|2	5	2.5	2	0|0|0|0|0|0|0|0|0	0.98	0.99	0.98	0.99	0.98	3.41	25	0	NP_060272.3|NP_061820.1|NP_000876.3|
CD167-BirAFlag	BRI3BP	6|4	10	5	2	0|1|0|0|0|0|0|0|0	1	1	1	1	1	6.79	45	0	NP_057260.2|NP_932078.2|
CD167-PKD1-BirAFlag	BRI3BP	8|10	18	9	2	0|1|0|0|0|0|0|0|0	1	1	1	1	1	13.27	81	0	NP_005365.3|NP_775767.2|
CD167-PKD1-BirAFlagCil	BRI3BP	7|9	16	8	2	0|1|0|0|0|0|0|0|0	1	1	1	1	1	11.69	72	0	NP_060577.3|
CD167-BirAFlagCil	BRI3BP	3|7	10	5	2	0|1|0|0|0|0|0|0|0	1	1	1	1	1	5.06	45	0
FlagBirA-PKD2	BRI3BP	11|8	19	9.5	2	0|1|0|0|0|0|0|0|0	1	1	1	1	1	13.27	85.5	0	NP_443086.1|
PKD2-BirAFlag	BRI3BP	9|9	18	9	2	0|1|0|0|0|0|0|0|0	1	1	1	1	1	14.83	81	0
FlagBirA-PKD2Cil	BRI3BP	8|9	17	8.5	2	0|1|0|0|0|0|0|0|0	1	1	1	1	1	13.27	76.5	0
PKD2-BirAFlagCil	BRI3BP	5|7	12	6	2	0|1|0|0|0|0|0|0|0	1	1	1	1	1	8.46	54	0
CD167-PKD1-BirAFlag	BSDC1	7|6	13	6.5	2	0|3|1|1|2|3|1|0|0	0.97	0.99	0.97	0.99	0.97	3	5.32	0.01	NP_056146.1|NP_001127757.1|
CD167-BirAFlag	BSG	26|19	45	22.5	2	2|3|3|2|0|1|5|2|3	1	1	1	1	1	14.63	9.64	0	NP_008817.1|NP_001907.2|NP_001676.2|NP_000876.3|NP_057673.2|NP_001129409.1|NP_004508.1|
CD167-PKD1-BirAFlag	BSG	8|6	14	7	2	2|3|3|2|0|1|5|2|3	0.63	0.88	0.63	0.88	0.63	-0.49	3	0.05	NP_067022.1|NP_060089.1|
CD167-BirAFlagCil	BSG	16|23	39	19.5	2	2|3|3|2|0|1|5|2|3	1	1	1	1	1	10.99	8.36	0
CD167-PKD1-BirAFlag	BTN3A2	2|2	4	2	2	0|0|0|0|0|0|0|0|0	0.97	0.97	0.97	0.97	0.97	3.41	20	0.01	NP_004642.2|NP_008846.2|NP_001099032.1|
CD167-PKD1-BirAFlagCil	BTN3A2	2|2	4	2	2	0|0|0|0|0|0|0|0|0	0.97	0.97	0.97	0.97	0.97	3.41	20	0.01
FlagBirA-PKD2Cil	BTN3A2	2|2	4	2	2	0|0|0|0|0|0|0|0|0	0.97	0.97	0.97	0.97	0.97	3.41	20	0.01	NP_005866.1|NP_001536.1|
CD167-BirAFlag	BTN3A3	4|3	7	3.5	2	0|0|0|0|0|0|0|0|0	1	1	1	1	1	5.25	35	0	NP_001907.2|NP_004987.2|NP_055217.2|NP_065806.1|
CD167-PKD1-BirAFlag	BTN3A3	6|4	10	5	2	0|0|0|0|0|0|0|0|0	1	1	1	1	1	6.99	50	0
CD167-PKD1-BirAFlagCil	BTN3A3	10|5	15	7.5	2	0|0|0|0|0|0|0|0|0	1	1	1	1	1	8.67	75	0
FlagBirA-PKD2Cil	BTN3A3	8|12	20	10	2	0|0|0|0|0|0|0|0|0	1	1	1	1	1	13.5	100	0	NP_003591.2|NP_004976.2|
FlagBirA-PKD2	BTN3A3	10|8	18	9	2	0|0|0|0|0|0|0|0|0	1	1	1	1	1	13.5	90	0	NP_001139021.1|NP_001536.1|NP_005643.1|NP_077010.1|
FlagBirA-PKD2	BTRC	13|15	28	14	2	0|0|0|0|0|0|0|0|0	1	1	1	1	1	21.18	140	0
PKD2-BirAFlag	BTRC	11|9	20	10	2	0|0|0|0|0|0|0|0|0	1	1	1	1	1	15.06	100	0
PKD2-BirAFlagCil	BTRC	10|9	19	9.5	2	0|0|0|0|0|0|0|0|0	1	1	1	1	1	15.06	95	0	NP_004517.2|NP_009129.1|NP_665811.1|NP_060705.2|
PKD2-BirAFlag	BUB1	6|7	13	6.5	2	2|0|0|0|0|1|0|0|0	1	1	1	1	1	5.7	19.5	0
PKD2-BirAFlag	BUB1B	44|39	83	41.5	2	13|12|11|10|21|22|13|9|14	0.91	1	0.91	1	0.91	1.46	2.99	0.01
CD167-BirAFlagCil	BZW1	5|6	11	5.5	2	0|0|0|1|0|1|0|0|2	1	1	1	1	1	5.12	12.38	0	NP_001536.1|
PKD2-BirAFlag	BZW1	4|2	6	3	2	0|0|0|1|0|1|0|0|2	0.8	0.97	0.8	0.97	0.8	0.54	6.75	0.03	NP_005660.4|NP_001186508.1|NP_006005.2|
CD167-BirAFlagCil	BZW2	5|6	11	5.5	2	0|0|1|0|1|3|0|3|2	0.89	0.93	0.89	0.93	0.89	1.72	4.95	0.02	NP_001171908.1|NP_003356.2|NP_001139555.1|NP_036364.2|NP_004536.2|NP_776186.2|NP_005660.4|NP_004544.1|NP_001186508.1|NP_002759.2|NP_689677.1|NP_004246.2|NP_001161803.1|NP_066553.3|NP_002481.2|NP_001907.2|NP_005794.1|NP_001676.2|NP_001123492.1|NP_115733.2|NP_009034.2|NP_001239440.1|NP_004519.1|NP_004879.1|NP_002486.1|NP_002479.1|NP_115487.2|NP_055217.2|NP_004995.1|NP_060935.2|NP_002296.1|NP_003970…
CD167-BirAFlag	C12orf57	3|3	6	3	2	0|0|1|0|0|0|0|0|0	0.99	0.99	0.99	0.99	0.99	5.06	27	0	NP_001315.1|
PKD2-BirAFlag	C12orf57	8|10	18	9	2	0|0|1|0|0|0|0|0|0	1	1	1	1	1	13.27	81	0	NP_004152.1|NP_003339.1|NP_056092.2|
PKD2-BirAFlagCil	C12orf57	2|6	8	4	2	0|0|1|0|0|0|0|0|0	0.98	1	0.98	1	0.98	3.23	36	0	NP_001026881.1|NP_000080.2|
FlagBirA-PKD2Cil	C12orf57	2|2	4	2	2	0|0|1|0|0|0|0|0|0	0.96	0.96	0.96	0.96	0.96	3.23	18	0.01	NP_001091680.1|
CD167-BirAFlag	C17orf75	3|3	6	3	2	1|0|0|0|1|1|1|0|0	0.87	0.87	0.87	0.87	0.87	1.94	6.75	0.02
CD167-PKD1-BirAFlag	C17orf75	4|4	8	4	2	1|0|0|0|1|1|1|0|0	0.97	0.97	0.97	0.97	0.97	3.38	9	0.01
CD167-PKD1-BirAFlagCil	C17orf75	5|5	10	5	2	1|0|0|0|1|1|1|0|0	0.99	0.99	0.99	0.99	0.99	4.84	11.25	0
PKD2-BirAFlag	C17orf75	4|2	6	3	2	1|0|0|0|1|1|1|0|0	0.8	0.97	0.8	0.97	0.8	0.54	6.75	0.03
FlagBirA-PKD2Cil	C17orf75	3|2	5	2.5	2	1|0|0|0|1|1|1|0|0	0.75	0.87	0.75	0.87	0.75	0.54	5.62	0.03	NP_006747.1|NP_003667.1|NP_065890.1|NP_001129409.1|NP_001244962.1|
FlagBirA-PKD2	C17orf75	2|2	4	2	2	1|0|0|0|1|1|1|0|0	0.63	0.63	0.63	0.63	0.63	0.54	4.5	0.05
CD167-PKD1-BirAFlag	C19orf25	12|8	20	10	2	0|0|0|0|0|0|0|0|0	1	1	1	1	1	13.5	100	0
CD167-PKD1-BirAFlagCil	C19orf25	15|12	27	13.5	2	0|0|0|0|0|0|0|0|0	1	1	1	1	1	19.66	135	0
PKD2-BirAFlag	C19orf25	15|18	33	16.5	2	0|0|0|0|0|0|0|0|0	1	1	1	1	1	24.18	165	0	NP_002060.4|NP_006491.2|
FlagBirA-PKD2Cil	C19orf25	15|14	29	14.5	2	0|0|0|0|0|0|0|0|0	1	1	1	1	1	22.68	145	0
FlagBirA-PKD2	C19orf25	9|12	21	10.5	2	0|0|0|0|0|0|0|0|0	1	1	1	1	1	15.06	105	0	NP_004308.2|NP_006198.1|
PKD2-BirAFlagCil	C19orf25	10|8	18	9	2	0|0|0|0|0|0|0|0|0	1	1	1	1	1	13.5	90	0	NP_064516.2|
PKD2-BirAFlag	C1orf198	36|34	70	35	2	2|2|10|11|18|20|4|7|6	0.93	0.95	0.93	0.95	0.93	2.27	3.94	0.01	NP_443086.1|
CD167-BirAFlag	C1orf43	6|4	10	5	2	0|0|0|0|0|0|0|0|0	1	1	1	1	1	6.99	50	0
CD167-PKD1-BirAFlag	C1orf43	4|6	10	5	2	0|0|0|0|0|0|0|0|0	1	1	1	1	1	6.99	50	0
CD167-PKD1-BirAFlagCil	C1orf43	6|5	11	5.5	2	0|0|0|0|0|0|0|0|0	1	1	1	1	1	8.67	55	0	NP_004630.3|NP_057665.2|NP_001139021.1|NP_036221.2|NP_002479.1|NP_004995.1|
PKD2-BirAFlag	C1orf43	18|24	42	21	2	0|0|0|0|0|0|0|0|0	1	1	1	1	1	28.65	210	0	NP_006484.1|
PKD2-BirAFlagCil	C1orf43	17|22	39	19.5	2	0|0|0|0|0|0|0|0|0	1	1	1	1	1	27.17	195	0
FlagBirA-PKD2	C1orf43	17|19	36	18	2	0|0|0|0|0|0|0|0|0	1	1	1	1	1	27.17	180	0
FlagBirA-PKD2Cil	C1orf43	12|16	28	14	2	0|0|0|0|0|0|0|0|0	1	1	1	1	1	19.66	140	0
CD167-PKD1-BirAFlag	C2CD2L	5|6	11	5.5	2	0|0|0|0|0|0|0|0|0	1	1	1	1	1	8.67	55	0	NP_115716.1|
CD167-PKD1-BirAFlagCil	C2CD2L	5|5	10	5	2	0|0|0|0|0|0|0|0|0	1	1	1	1	1	8.67	50	0
FlagBirA-PKD2Cil	C2CD2L	8|6	14	7	2	0|0|0|0|0|0|0|0|0	1	1	1	1	1	10.31	70	0
FlagBirA-PKD2	C2CD2L	4|7	11	5.5	2	0|0|0|0|0|0|0|0|0	1	1	1	1	1	6.99	55	0	NP_004630.3|NP_054885.1|
PKD2-BirAFlagCil	C2CD2L	5|5	10	5	2	0|0|0|0|0|0|0|0|0	1	1	1	1	1	8.67	50	0	NP_057158.1|
PKD2-BirAFlag	C2CD2L	2|4	6	3	2	0|0|0|0|0|0|0|0|0	0.98	1	0.98	1	0.98	3.41	30	0	NP_006005.2|NP_001352.2|
CD167-BirAFlag	C2CD4C	3|4	7	3.5	2	0|0|0|0|1|1|0|0|0	0.98	0.99	0.98	0.99	0.98	3.42	15.75	0	NP_001129163.1|
PKD2-BirAFlag	C2CD4C	5|2	7	3.5	2	0|0|0|0|1|1|0|0|0	0.93	1	0.93	1	0.93	1.75	15.75	0.01
CD167-PKD1-BirAFlagCil	C3orf52	2|2	4	2	2	0|0|0|0|0|0|0|0|0	0.97	0.97	0.97	0.97	0.97	3.41	20	0.01	NP_057063.2|NP_005794.1|NP_004266.2|
PKD2-BirAFlag	C5orf51	4|5	9	4.5	2	2|2|2|0|1|2|0|0|1	0.8	0.88	0.8	0.88	0.8	0.89	4.05	0.03	NP_853553.1|NP_004854.1|NP_056146.1|
PKD2-BirAFlag	C9orf72	51|42	93	46.5	2	2|2|0|2|10|5|2|2|1	1	1	1	1	1	11.68	16.1	0	NP_001531.1|NP_064516.2|
FlagBirA-PKD2Cil	C9orf72	32|33	65	32.5	2	2|2|0|2|10|5|2|2|1	1	1	1	1	1	8.59	11.25	0	NP_055488.1|NP_002479.1|NP_444278.1|NP_005299.1|
PKD2-BirAFlagCil	C9orf72	37|24	61	30.5	2	2|2|0|2|10|5|2|2|1	1	1	1	1	1	6.06	10.56	0	NP_689620.2|
CD167-PKD1-BirAFlag	C9orf72	14|11	25	12.5	2	2|2|0|2|10|5|2|2|1	0.88	0.94	0.88	0.94	0.88	1.51	4.33	0.02
CD167-PKD1-BirAFlagCil	C9orf72	33|20	53	26.5	2	2|2|0|2|10|5|2|2|1	1	1	1	1	1	4.76	9.17	0	NP_057153.8|
FlagBirA-PKD2	C9orf72	21|19	40	20	2	2|2|0|2|10|5|2|2|1	0.99	0.99	0.99	0.99	0.99	4.43	6.92	0	NP_009034.2|NP_002486.1|NP_001035847.1|NP_057673.2|
CD167-BirAFlag	CAB39	4|5	9	4.5	2	0|0|0|0|0|1|0|0|0	1	1	1	1	1	6.79	40.5	0
CD167-PKD1-BirAFlagCil	CAB39	5|5	10	5	2	0|0|0|0|0|1|0|0|0	1	1	1	1	1	8.46	45	0
CD167-BirAFlagCil	CAB39	5|3	8	4	2	0|0|0|0|0|1|0|0|0	1	1	1	1	1	5.06	36	0
CD167-BirAFlag	CADM1	3|5	8	4	2	0|0|0|0|0|0|0|0|0	1	1	1	1	1	5.25	40	0	NP_004976.2|NP_001907.2|
CD167-BirAFlagCil	CADM1	5|5	10	5	2	0|0|0|0|0|0|0|0|0	1	1	1	1	1	8.67	50	0	NP_849193.1|
CD167-BirAFlag	CALR	4|4	8	4	2	5|4|0|0|0|0|0|0|0	0.74	0.74	0.74	0.74	0.74	1.04	4	0.04	NP_004542.1|NP_001129163.1|NP_057665.2|NP_057673.2|
CD167-BirAFlag	CALU	13|15	28	14	2	0|0|0|0|0|0|4|0|0	1	1	1	1	1	5.73	31.5	0
CD167-PKD1-BirAFlag	CALU	14|14	28	14	2	0|0|0|0|0|0|4|0|0	1	1	1	1	1	6.03	31.5	0	NP_001186582.1|
CD167-PKD1-BirAFlagCil	CALU	10|9	19	9.5	2	0|0|0|0|0|0|4|0|0	0.99	0.99	0.99	0.99	0.99	4.43	21.38	0
PKD2-BirAFlag	CAMK1D	14|14	28	14	2	1|1|4|3|4|3|1|4|3	1	1	1	1	1	7.68	5.25	0
FlagBirA-PKD2Cil	CAMLG	38|40	78	39	2	0|0|3|0|4|3|2|0|0	1	1	1	1	1	19.43	29.25	0	NP_000876.3|
PKD2-BirAFlag	CAMLG	34|34	68	34	2	0|0|3|0|4|3|2|0|0	1	1	1	1	1	17.3	25.5	0	NP_001171908.1|NP_077718.3|NP_073583.3|NP_004996.1|NP_061929.2|NP_001907.2|NP_009034.2|NP_002486.1|NP_057673.2|
FlagBirA-PKD2	CAMLG	31|27	58	29	2	0|0|3|0|4|3|2|0|0	1	1	1	1	1	13.54	21.75	0	NP_006535.1|NP_003591.2|NP_003012.1|NP_055050.1|NP_057063.2|NP_057033.2|NP_003135.2|NP_004630.3|NP_004308.2|NP_000876.3|NP_000248.2|NP_056380.2|NP_938023.1|
PKD2-BirAFlagCil	CAMLG	30|26	56	28	2	0|0|3|0|4|3|2|0|0	1	1	1	1	1	13	21	0
CD167-BirAFlag	CAMLG	30|25	55	27.5	2	0|0|3|0|4|3|2|0|0	1	1	1	1	1	12.45	20.62	0	NP_002486.1|NP_057673.2|
CD167-PKD1-BirAFlag	CAMLG	24|18	42	21	2	0|0|3|0|4|3|2|0|0	1	1	1	1	1	8.6	15.75	0
CD167-PKD1-BirAFlagCil	CAMLG	35|32	67	33.5	2	0|0|3|0|4|3|2|0|0	1	1	1	1	1	16.23	25.12	0	NP_056357.1|
PKD2-BirAFlag	CAMSAP1	44|46	90	45	2	5|1|8|6|22|22|5|12|7	0.98	0.99	0.98	0.99	0.98	3.88	4.6	0
CD167-BirAFlag	CANT1	30|26	56	28	2	0|0|0|0|2|1|0|2|0	1	1	1	1	1	26.68	50.4	0	NP_055217.2|
CD167-PKD1-BirAFlag	CANT1	12|9	21	10.5	2	0|0|0|0|2|1|0|2|0	1	1	1	1	1	8.19	18.9	0
CD167-PKD1-BirAFlagCil	CANT1	9|9	18	9	2	0|0|0|0|2|1|0|2|0	1	1	1	1	1	8.19	16.2	0	NP_001038188.1|NP_002026.1|NP_001032642.1|NP_060895.1|
CD167-BirAFlagCil	CANT1	7|9	16	8	2	0|0|0|0|2|1|0|2|0	1	1	1	1	1	5.94	14.4	0	NP_000445.1|NP_005882.2|NP_000876.3|NP_001825.1|
FlagBirA-PKD2Cil	CANX	72|77	149	74.5	2	19|25|19|21|10|10|25|9|10	1	1	1	1	1	11.58	4.53	0	NP_001191213.1|NP_001147.1|NP_056380.2|
FlagBirA-PKD2	CANX	68|69	137	68.5	2	19|25|19|21|10|10|25|9|10	1	1	1	1	1	9.89	4.17	0	NP_000876.3|NP_054885.1|
PKD2-BirAFlagCil	CANX	55|56	111	55.5	2	19|25|19|21|10|10|25|9|10	0.97	0.98	0.97	0.98	0.97	3.09	3.38	0.01
PKD2-BirAFlag	CANX	53|53	106	53	2	19|25|19|21|10|10|25|9|10	0.86	0.86	0.86	0.86	0.86	1.84	3.22	0.02
CD167-BirAFlag	CANX	77|73	150	75	2	19|25|19|21|10|10|25|9|10	1	1	1	1	1	11.98	4.56	0
CD167-PKD1-BirAFlag	CANX	55|54	109	54.5	2	19|25|19|21|10|10|25|9|10	0.94	0.96	0.94	0.96	0.94	2.47	3.31	0.01
CD167-BirAFlagCil	CANX	63|62	125	62.5	2	19|25|19|21|10|10|25|9|10	1	1	1	1	1	7.02	3.8	0
CD167-BirAFlagCil	CAPN1	10|6	16	8	2	2|2|0|0|0|1|1|0|0	1	1	1	1	1	5.78	12	0
CD167-PKD1-BirAFlagCil	CAPN1	5|4	9	4.5	2	2|2|0|0|0|1|1|0|0	0.96	0.98	0.96	0.98	0.96	2.58	6.75	0.01	NP_001239029.1|NP_112092.1|NP_057033.2|NP_853553.1|NP_064576.1|NP_004630.3|NP_006397.1|NP_004308.2|NP_055577.1|NP_001136067.1|NP_002479.1|NP_444278.1|NP_006852.1|NP_002218.2|NP_057614.1|NP_055679.1|
FlagBirA-PKD2Cil	CAPN1	5|6	11	5.5	2	2|2|0|0|0|1|1|0|0	0.99	1	0.99	1	0.99	4.15	8.25	0
CD167-BirAFlag	CAPN2	4|4	8	4	2	1|0|0|0|2|0|1|0|0	0.97	0.97	0.97	0.97	0.97	3.54	9	0.01	NP_002060.4|NP_006779.1|
CD167-PKD1-BirAFlag	CAPN2	3|2	5	2.5	2	1|0|0|0|2|0|1|0|0	0.76	0.88	0.76	0.88	0.76	0.54	5.62	0.03
FlagBirA-PKD2Cil	CAPN2	7|3	10	5	2	1|0|0|0|2|0|1|0|0	0.94	1	0.94	1	0.94	2.01	11.25	0.01
PKD2-BirAFlag	CAPN7	10|9	19	9.5	2	0|0|0|0|2|3|0|0|1	1	1	1	1	1	5.5	14.25	0
PKD2-BirAFlagCil	CAPN7	9|8	17	8.5	2	0|0|0|0|2|3|0|0|1	0.99	1	0.99	1	0.99	4.78	12.75	0
CD167-BirAFlagCil	CAPNS1	8|9	17	8.5	2	0|0|0|0|0|0|0|0|0	1	1	1	1	1	13.5	85	0	NP_066955.1|NP_694592.1|
CD167-PKD1-BirAFlagCil	CAPNS1	5|2	7	3.5	2	0|0|0|0|0|0|0|0|0	0.98	1	0.98	1	0.98	3.41	35	0
FlagBirA-PKD2Cil	CAPNS1	4|4	8	4	2	0|0|0|0|0|0|0|0|0	1	1	1	1	1	6.99	40	0
FlagBirA-PKD2	CAPNS1	2|2	4	2	2	0|0|0|0|0|0|0|0|0	0.97	0.97	0.97	0.97	0.97	3.41	20	0.01	AAH09271.1|NP_002865.1|NP_004076.1|
CD167-BirAFlagCil	CARS2	2|4	6	3	2	0|0|0|0|0|0|0|0|0	0.98	1	0.98	1	0.98	3.41	30	0
CD167-BirAFlag	CASK	6|7	13	6.5	2	2|3|1|2|0|0|0|0|5	0.84	0.88	0.84	0.88	0.84	1.41	4.5	0.02
CD167-PKD1-BirAFlag	CASK	8|7	15	7.5	2	2|3|1|2|0|0|0|0|5	0.91	0.93	0.91	0.93	0.91	2	5.19	0.01	NP_036332.2|
CD167-PKD1-BirAFlagCil	CASK	19|17	36	18	2	2|3|1|2|0|0|0|0|5	1	1	1	1	1	7.65	12.46	0
FlagBirA-PKD2Cil	CASKIN1	11|7	18	9	2	0|0|0|0|0|0|0|0|0	1	1	1	1	1	11.92	90	0	NP_054885.1|
CD167-BirAFlag	CAV1	6|8	14	7	2	1|1|0|1|0|0|0|0|0	1	1	1	1	1	7.24	21	0	NP_612142.2|NP_733821.1|
CD167-PKD1-BirAFlag	CAV1	8|6	14	7	2	1|1|0|1|0|0|0|0|0	1	1	1	1	1	7.24	21	0
CD167-PKD1-BirAFlagCil	CAV1	8|11	19	9.5	2	1|1|0|1|0|0|0|0|0	1	1	1	1	1	10.28	28.5	0	NP_000876.3|NP_001825.1|
CD167-BirAFlag	CAVIN1	14|17	31	15.5	2	0|0|0|0|0|0|0|0|0	1	1	1	1	1	22.68	155	0
CD167-PKD1-BirAFlag	CAVIN1	12|10	22	11	2	0|0|0|0|0|0|0|0|0	1	1	1	1	1	16.61	110	0	NP_009041.2|
CD167-PKD1-BirAFlagCil	CAVIN1	12|13	25	12.5	2	0|0|0|0|0|0|0|0|0	1	1	1	1	1	19.66	125	0	NP_036569.1|NP_115498.2|NP_060836.1|NP_683702.1|NP_075568.1|NP_878908.4|
CD167-BirAFlagCil	CAVIN1	4|6	10	5	2	0|0|0|0|0|0|0|0|0	1	1	1	1	1	6.99	50	0	NP_003176.2|NP_002097.1|NP_006275.1|NP_057063.2|NP_001091680.1|
CD167-PKD1-BirAFlag	CBARP	3|3	6	3	2	0|0|0|0|0|0|0|0|0	0.99	0.99	0.99	0.99	0.99	5.25	30	0
PKD2-BirAFlag	CBL	27|29	56	28	2	0|0|3|6|7|11|0|9|13	0.98	0.98	0.98	0.98	0.98	3.57	5.14	0
CD167-PKD1-BirAFlag	CBR1	8|5	13	6.5	2	5|4|0|0|1|1|0|2|3	0.68	0.9	0.68	0.9	0.68	-0.14	3.66	0.04
FlagBirA-PKD2Cil	CBR1	10|9	19	9.5	2	5|4|0|0|1|1|0|2|3	0.95	0.97	0.95	0.97	0.95	2.79	5.34	0.01
CD167-PKD1-BirAFlagCil	CBY1	2|3	5	2.5	2	0|0|0|0|0|0|0|0|0	0.98	0.99	0.98	0.99	0.98	3.41	25	0
PKD2-BirAFlag	CBY1	13|14	27	13.5	2	0|0|0|0|0|0|0|0|0	1	1	1	1	1	21.18	135	0	NP_001091680.1|
PKD2-BirAFlagCil	CBY1	9|11	20	10	2	0|0|0|0|0|0|0|0|0	1	1	1	1	1	15.06	100	0	NP_683691.1|NP_057125.2|
FlagBirA-PKD2	CBY1	10|7	17	8.5	2	0|0|0|0|0|0|0|0|0	1	1	1	1	1	11.92	85	0
FlagBirA-PKD2Cil	CBY1	2|8	10	5	2	0|0|0|0|0|0|0|0|0	0.98	1	0.98	1	0.98	3.41	50	0
PKD2-BirAFlag	CC2D1A	50|57	107	53.5	2	3|1|5|5|11|13|2|7|3	1	1	1	1	1	11.7	9.63	0
PKD2-BirAFlagCil	CC2D1A	34|32	66	33	2	3|1|5|5|11|13|2|7|3	1	1	1	1	1	6.29	5.94	0
FlagBirA-PKD2	CC2D1A	22|22	44	22	2	3|1|5|5|11|13|2|7|3	0.95	0.95	0.95	0.95	0.95	2.89	3.96	0.01
FlagBirA-PKD2Cil	CC2D1A	18|19	37	18.5	2	3|1|5|5|11|13|2|7|3	0.73	0.79	0.73	0.79	0.73	0.71	3.33	0.04	NP_002601.1|
PKD2-BirAFlag	CCDC107	2|2	4	2	2	0|0|0|0|0|0|0|0|0	0.97	0.97	0.97	0.97	0.97	3.41	20	0.01
PKD2-BirAFlagCil	CCDC107	2|2	4	2	2	0|0|0|0|0|0|0|0|0	0.97	0.97	0.97	0.97	0.97	3.41	20	0.01	NP_057051.3|NP_002218.2|
CD167-BirAFlag	CCDC115	23|20	43	21.5	2	0|0|0|0|2|4|0|3|2	1	1	1	1	1	10.3	17.59	0
CD167-PKD1-BirAFlag	CCDC115	11|7	18	9	2	0|0|0|0|2|4|0|3|2	0.96	0.99	0.96	0.99	0.96	2.46	7.36	0.01
CD167-PKD1-BirAFlagCil	CCDC115	19|16	35	17.5	2	0|0|0|0|2|4|0|3|2	1	1	1	1	1	7.96	14.32	0
CD167-BirAFlagCil	CCDC115	9|11	20	10	2	0|0|0|0|2|4|0|3|2	0.98	0.99	0.98	0.99	0.98	3.72	8.18	0	NP_006490.3|
FlagBirA-PKD2Cil	CCDC115	14|10	24	12	2	0|0|0|0|2|4|0|3|2	0.99	1	0.99	1	0.99	4.34	9.82	0
PKD2-BirAFlag	CCDC115	10|9	19	9.5	2	0|0|0|0|2|4|0|3|2	0.98	0.99	0.98	0.99	0.98	3.72	7.77	0	NP_006859.2|
FlagBirA-PKD2	CCDC115	12|6	18	9	2	0|0|0|0|2|4|0|3|2	0.93	1	0.93	1	0.93	1.82	7.36	0.01	NP_001000.2|NP_003118.2|NP_065143.2|NP_005207.2|NP_001129243.1|NP_001132913.1|NP_005304.3|NP_065392.1|NP_612510.1|NP_001177921.1|NP_001244126.1|NP_938148.1|NP_002257.1|NP_002892.1|NP_002941.1|NP_003290.1|NP_005521.1|NP_005561.1|NP_005733.1|NP_064555.2|NP_006658.1|NP_006799.1|NP_009144.1|NP_787116.2|NP_002202.2|NP_004152.1|NP_055862.1|NP_002856.1|NP_001673.2|NP_037468.1|NP_055422.1|NP_001136076.1|…
PKD2-BirAFlagCil	CCDC115	10|8	18	9	2	0|0|0|0|2|4|0|3|2	0.97	0.99	0.97	0.99	0.97	3.09	7.36	0.01	NP_001297.1|
CD167-PKD1-BirAFlag	CCDC134	3|2	5	2.5	2	0|0|0|0|0|0|0|0|0	0.98	0.99	0.98	0.99	0.98	3.41	25	0
CD167-BirAFlagCil	CCDC168	2|2	4	2	2	0|1|0|0|0|0|1|0|0	0.85	0.85	0.85	0.85	0.85	1.75	9	0.02	NP_775741.1|NP_061198.2|
PKD2-BirAFlag	CCDC22	6|3	9	4.5	2	0|0|0|2|2|1|2|1|0	0.79	0.98	0.79	0.98	0.79	0.36	5.06	0.03	NP_001244126.1|NP_000108.1|NP_001034554.1|NP_003391.1|NP_000629.3|NP_001161842.1|NP_056146.1|NP_056126.1|
FlagBirA-PKD2	CCDC47	64|61	125	62.5	2	4|3|6|3|13|14|4|4|3	1	1	1	1	1	13.86	10.42	0	NP_001244126.1|NP_001074248.1|NP_001124321.1|NP_003583.2|NP_001093588.1|NP_004131.3|NP_004515.2|NP_004076.1|NP_056227.2|
PKD2-BirAFlag	CCDC47	57|56	113	56.5	2	4|3|6|3|13|14|4|4|3	1	1	1	1	1	12.46	9.42	0	NP_060271.1|
FlagBirA-PKD2Cil	CCDC47	57|50	107	53.5	2	4|3|6|3|13|14|4|4|3	1	1	1	1	1	10.78	8.92	0
PKD2-BirAFlagCil	CCDC47	42|47	89	44.5	2	4|3|6|3|13|14|4|4|3	1	1	1	1	1	8.53	7.42	0
CD167-BirAFlag	CCDC47	56|62	118	59	2	4|3|6|3|13|14|4|4|3	1	1	1	1	1	12.46	9.83	0	NP_000876.3|NP_114427.1|
CD167-PKD1-BirAFlag	CCDC47	47|44	91	45.5	2	4|3|6|3|13|14|4|4|3	1	1	1	1	1	9.09	7.58	0	NP_064590.2|NP_001129488.1|NP_001073960.1|
CD167-PKD1-BirAFlagCil	CCDC47	44|47	91	45.5	2	4|3|6|3|13|14|4|4|3	1	1	1	1	1	9.09	7.58	0	NP_001074248.1|NP_665906.1|NP_055707.3|NP_000296.2|NP_510880.2|NP_001129488.1|
CD167-BirAFlagCil	CCDC47	24|23	47	23.5	2	4|3|6|3|13|14|4|4|3	0.94	0.95	0.94	0.95	0.94	2.59	3.92	0.01
PKD2-BirAFlag	CCDC50	24|26	50	25	2	0|1|5|7|7|8|4|7|10	1	1	1	1	1	5.95	4.59	0	NP_714915.3|
PKD2-BirAFlag	CCDC85C	8|6	14	7	2	3|2|2|1|2|2|1|3|2	0.79	0.95	0.79	0.95	0.79	0.57	3.5	0.03
PKD2-BirAFlag	CCDC97	8|6	14	7	2	0|0|0|0|4|5|0|0|2	0.87	0.92	0.87	0.92	0.87	1.57	5.73	0.02
CD167-BirAFlag	CCM2	6|8	14	7	2	0|0|0|0|0|0|0|0|0	1	1	1	1	1	10.31	70	0	NP_149975.1|NP_003583.2|NP_002992.1|NP_060934.1|NP_061932.1|NP_004996.1|NP_061929.2|NP_002481.2|NP_009034.2|NP_002486.1|NP_000876.3|NP_002479.1|NP_114108.1|NP_078974.1|NP_000166.2|NP_114427.1|
PKD2-BirAFlag	CCNA2	16|14	30	15	2	0|0|0|0|2|4|0|0|2	1	1	1	1	1	6.57	16.88	0	NP_775738.3|NP_036595.2|NP_835227.1|NP_821077.1|NP_055577.1|NP_612402.1|NP_006414.2|NP_057125.2|NP_076869.1|
PKD2-BirAFlagCil	CCNA2	11|7	18	9	2	0|0|0|0|2|4|0|0|2	0.97	0.99	0.97	0.99	0.97	2.93	10.12	0.01	NP_006786.2|
CD167-BirAFlag	CCNB1	6|7	13	6.5	2	1|0|0|1|2|0|0|4|4	0.87	0.9	0.87	0.9	0.87	1.62	4.88	0.02	NP_037441.2|NP_036477.2|NP_075598.2|
CD167-PKD1-BirAFlagCil	CCNB1	5|6	11	5.5	2	1|0|0|1|2|0|0|4|4	0.78	0.83	0.78	0.83	0.78	0.95	4.12	0.03	NP_005688.2|NP_003816.2|NP_003833.4|NP_006109.2|NP_003072.2|
PKD2-BirAFlag	CCNB1	20|21	41	20.5	2	1|0|0|1|2|0|0|4|4	1	1	1	1	1	9.71	15.38	0	NP_005299.1|
FlagBirA-PKD2Cil	CCNB1	13|10	23	11.5	2	1|0|0|1|2|0|0|4|4	0.99	1	0.99	1	0.99	4.02	8.62	0	NP_001026881.1|NP_006490.3|NP_005550.2|
PKD2-BirAFlagCil	CCNB1	12|10	22	11	2	1|0|0|1|2|0|0|4|4	0.99	0.99	0.99	0.99	0.99	4.02	8.25	0	NP_005619.1|NP_115510.1|
FlagBirA-PKD2	CCNB1	8|9	17	8.5	2	1|0|0|1|2|0|0|4|4	0.96	0.97	0.96	0.97	0.96	2.83	6.38	0.01
PKD2-BirAFlag	CCNB2	22|23	45	22.5	2	0|1|0|0|0|0|0|1|0	1	1	1	1	1	32.22	101.25	0	NP_001093639.1|NP_001132913.1|NP_803173.1|NP_001688.1|NP_004152.1|NP_006467.4|NP_006347.1|NP_009031.1|NP_115613.1|
PKD2-BirAFlagCil	CCNB2	14|15	29	14.5	2	0|1|0|0|0|0|0|1|0	1	1	1	1	1	20.42	65.25	0	NP_005662.1|
FlagBirA-PKD2Cil	CCNB2	3|2	5	2.5	2	0|1|0|0|0|0|0|1|0	0.91	0.97	0.91	0.97	0.91	1.75	11.25	0.01	NP_001244126.1|
CD167-BirAFlagCil	CD81	4|4	8	4	2	0|0|0|0|0|0|0|0|0	1	1	1	1	1	6.99	40	0
CD167-BirAFlagCil	CD9	3|4	7	3.5	2	0|0|0|0|0|0|0|0|0	1	1	1	1	1	5.25	35	0	NP_005756.2|NP_004628.4|NP_055488.1|NP_001655.1|NP_061485.1|NP_001656.2|NP_057156.1|NP_775741.1|NP_002802.2|NP_003012.1|NP_001093588.1|NP_835227.1|NP_006786.2|NP_001037850.1|
CD167-BirAFlag	CD99	4|4	8	4	2	0|0|0|0|0|0|0|0|0	1	1	1	1	1	6.99	40	0
CD167-PKD1-BirAFlag	CD99	3|3	6	3	2	0|0|0|0|0|0|0|0|0	0.99	0.99	0.99	0.99	0.99	5.25	30	0	NP_055047.2|NP_004595.2|NP_003816.2|NP_003391.1|NP_112576.1|
CD167-BirAFlagCil	CD99	2|2	4	2	2	0|0|0|0|0|0|0|0|0	0.97	0.97	0.97	0.97	0.97	3.41	20	0.01	NP_006490.3|
CD167-PKD1-BirAFlagCil	CD99	2|2	4	2	2	0|0|0|0|0|0|0|0|0	0.97	0.97	0.97	0.97	0.97	3.41	20	0.01	NP_115613.1|
CD167-PKD1-BirAFlag	CDAN1	4|3	7	3.5	2	0|0|0|0|0|0|0|0|0	1	1	1	1	1	5.25	35	0	NP_001000.2|NP_001007.2|NP_001244126.1|NP_001013.1|NP_001190174.1|NP_003391.1|NP_003583.2|NP_004347.1|NP_001023.1|NP_001123492.1|NP_068805.1|NP_000876.3|NP_001161842.1|NP_001129488.1|NP_057034.2|NP_000991.1|NP_114429.2|
FlagBirA-PKD2Cil	CDAN1	2|2	4	2	2	0|0|0|0|0|0|0|0|0	0.97	0.97	0.97	0.97	0.97	3.41	20	0.01	NP_071757.4|NP_000104.1|NP_001161842.1|NP_056380.2|
PKD2-BirAFlag	CDC20	12|12	24	12	2	0|0|2|1|1|0|0|0|1	1	1	1	1	1	14.29	21.6	0	NP_055557.2|NP_001193769.1|NP_114429.2|
CD167-BirAFlag	CDC42	42|38	80	40	2	11|10|10|14|4|6|5|0|0	1	1	1	1	1	6.1	6	0	NP_060142.3|NP_004903.2|NP_002063.2|
CD167-PKD1-BirAFlag	CDC42	25|24	49	24.5	2	11|10|10|14|4|6|5|0|0	0.88	0.9	0.88	0.9	0.88	1.74	3.67	0.02	NP_001295.2|NP_001531.1|NP_005794.1|NP_008846.2|NP_002865.1|NP_003334.2|NP_002781.2|NP_056140.1|NP_001138940.2|
CD167-PKD1-BirAFlagCil	CDC42	24|27	51	25.5	2	11|10|10|14|4|6|5|0|0	0.9	0.96	0.9	0.96	0.9	1.74	3.82	0.01	NP_115613.1|
CD167-BirAFlag	CDC42EP1	31|30	61	30.5	2	0|0|1|0|3|1|0|0|2	1	1	1	1	1	25.18	39.21	0	NP_114429.2|
CD167-BirAFlag	CDCA3	16|21	37	18.5	2	0|1|0|0|7|6|0|0|3	0.99	0.99	0.99	0.99	0.99	3.83	9.79	0
CD167-PKD1-BirAFlag	CDCA3	15|12	27	13.5	2	0|1|0|0|7|6|0|0|3	0.96	0.97	0.96	0.97	0.96	2.73	7.15	0.01	NP_067026.3|NP_006658.1|NP_001184162.1|NP_003391.1|NP_003565.4|NP_077271.1|NP_004996.1|NP_009034.2|NP_061820.1|NP_057125.2|
CD167-PKD1-BirAFlagCil	CDCA3	13|15	28	14	2	0|1|0|0|7|6|0|0|3	0.96	0.97	0.96	0.97	0.96	3.01	7.41	0.01	NP_003130.2|NP_067026.3|NP_788276.1|NP_006736.1|NP_510880.2|NP_997208.2|NP_001129488.1|NP_060379.2|
PKD2-BirAFlag	CDCA3	18|20	38	19	2	0|1|0|0|7|6|0|0|3	0.99	0.99	0.99	0.99	0.99	4.35	10.06	0
PKD2-BirAFlagCil	CDCA3	13|22	35	17.5	2	0|1|0|0|7|6|0|0|3	0.97	1	0.97	1	0.97	3.01	9.26	0
FlagBirA-PKD2	CDCA3	13|16	29	14.5	2	0|1|0|0|7|6|0|0|3	0.97	0.98	0.97	0.98	0.97	3.01	7.68	0.01	NP_005848.2|NP_055428.1|NP_001193996.1|NP_004628.4|NP_004453.3|NP_001139433.1|NP_003565.4|NP_057156.1|NP_775741.1|NP_775738.3|NP_071757.4|NP_001137544.1|NP_114108.1|
FlagBirA-PKD2Cil	CDCA3	13|14	27	13.5	2	0|1|0|0|7|6|0|0|3	0.96	0.96	0.96	0.96	0.96	3.01	7.15	0.01	NP_055428.1|NP_001070867.1|NP_056126.1|NP_001193769.1|
CD167-BirAFlag	CDK14	4|2	6	3	2	0|0|0|0|0|0|0|0|0	0.98	1	0.98	1	0.98	3.41	30	0	NP_001185918.1|NP_001137484.1|NP_003468.2|NP_001124147.1|NP_938023.1|NP_112192.2|NP_003163.1|
CD167-PKD1-BirAFlagCil	CDK5	6|7	13	6.5	2	2|3|1|1|1|0|3|1|2	0.91	0.95	0.91	0.95	0.91	1.91	4.18	0.01	NP_066925.1|
PKD2-BirAFlag	CDK5RAP3	77|77	154	77	2	0|0|2|3|5|2|2|1|0	1	1	1	1	1	54.67	46.2	0	NP_078924.1|
FlagBirA-PKD2Cil	CDK5RAP3	80|66	146	73	2	0|0|2|3|5|2|2|1|0	1	1	1	1	1	46.46	43.8	0
PKD2-BirAFlagCil	CDK5RAP3	67|63	130	65	2	0|0|2|3|5|2|2|1|0	1	1	1	1	1	44.22	39	0
FlagBirA-PKD2	CDK5RAP3	62|64	126	63	2	0|0|2|3|5|2|2|1|0	1	1	1	1	1	43.47	37.8	0	NP_004298.1|
CD167-BirAFlag	CDK5RAP3	12|12	24	12	2	0|0|2|3|5|2|2|1|0	1	1	1	1	1	5.71	7.2	0	NP_001161842.1|
CD167-PKD1-BirAFlag	CDK5RAP3	20|15	35	17.5	2	0|0|2|3|5|2|2|1|0	1	1	1	1	1	7.99	10.5	0	NP_003583.2|NP_001686.1|NP_001008396.1|NP_067021.1|NP_001137247.1|NP_001129488.1|NP_005721.3|NP_115910.1|
CD167-PKD1-BirAFlagCil	CDK5RAP3	27|27	54	27	2	0|0|2|3|5|2|2|1|0	1	1	1	1	1	17.12	16.2	0	NP_115613.1|NP_076869.1|NP_031375.3|
PKD2-BirAFlag	CDKAL1	72|74	146	73	2	2|1|4|3|9|6|0|5|6	1	1	1	1	1	33.16	18.25	0	NP_003818.2|NP_001171511.1|NP_004844.1|NP_058626.1|NP_060389.2|NP_660207.2|NP_003334.2|NP_000876.3|
FlagBirA-PKD2Cil	CDKAL1	60|69	129	64.5	2	2|1|4|3|9|6|0|5|6	1	1	1	1	1	26.77	16.12	0	NP_036400.2|NP_665875.1|NP_001243439.1|NP_001244126.1|NP_003469.2|NP_060530.3|NP_003391.1|NP_003583.2|NP_001531.1|NP_001254485.1|NP_000876.3|NP_001161842.1|NP_055681.1|NP_056126.1|NP_114429.2|
PKD2-BirAFlagCil	CDKAL1	54|56	110	55	2	2|1|4|3|9|6|0|5|6	1	1	1	1	1	23.57	13.75	0	NP_005756.2|NP_001177921.1|NP_057156.1|NP_001093588.1|NP_001072987.1|NP_647478.1|NP_006490.3|
FlagBirA-PKD2	CDKAL1	49|52	101	50.5	2	2|1|4|3|9|6|0|5|6	1	1	1	1	1	20.91	12.62	0
CD167-BirAFlag	CDKAL1	34|41	75	37.5	2	2|1|4|3|9|6|0|5|6	1	1	1	1	1	12.93	9.38	0	NP_000876.3|
CD167-PKD1-BirAFlag	CDKAL1	23|21	44	22	2	2|1|4|3|9|6|0|5|6	1	1	1	1	1	6.12	5.5	0	NP_055047.2|NP_001244126.1|NP_001013.1|NP_001129064.1|NP_001190174.1|NP_857634.1|NP_003583.2|NP_064528.1|NP_004544.1|NP_001023.1|NP_542784.1|NP_001129488.1|
CD167-PKD1-BirAFlagCil	CDKAL1	42|44	86	43	2	2|1|4|3|9|6|0|5|6	1	1	1	1	1	17.18	10.75	0	NP_003315.2|NP_001104582.1|NP_038466.2|NP_003391.1|NP_003680.2|NP_003583.2|NP_001243198.1|NP_001254485.1|NP_055486.2|NP_003636.2|NP_004692.1|NP_872629.1|NP_001257291.1|NP_004515.2|NP_001035982.1|NP_036423.4|NP_065812.1|NP_008949.4|NP_003233.4|
PKD2-BirAFlag	CDKL3	3|2	5	2.5	2	0|0|0|0|0|0|0|0|0	0.98	0.99	0.98	0.99	0.98	3.41	25	0	NP_001091.1|NP_003474.1|NP_114429.2|NP_937859.1|
PKD2-BirAFlag	CDKN1B	5|2	7	3.5	2	0|0|0|0|1|0|0|0|0	0.98	1	0.98	1	0.98	3.23	31.5	0
PKD2-BirAFlagCil	CDKN1B	2|2	4	2	2	0|0|0|0|1|0|0|0|0	0.96	0.96	0.96	0.96	0.96	3.23	18	0.01
CD167-BirAFlag	CDKN2A	5|3	8	4	2	0|0|0|0|0|0|0|0|0	1	1	1	1	1	5.25	40	0	NP_115613.1|NP_114438.2|
CD167-PKD1-BirAFlag	CDKN2A	3|2	5	2.5	2	0|0|0|0|0|0|0|0|0	0.98	0.99	0.98	0.99	0.98	3.41	25	0
CD167-BirAFlag	CDS2	10|8	18	9	2	1|5|0|0|0|0|0|0|0	0.98	0.98	0.98	0.98	0.98	3.38	13.5	0
CD167-PKD1-BirAFlagCil	CDS2	6|6	12	6	2	1|5|0|0|0|0|0|0|0	0.93	0.93	0.93	0.93	0.93	2.61	9	0.01	NP_001129488.1|
CD167-BirAFlagCil	CDS2	3|3	6	3	2	1|5|0|0|0|0|0|0|0	0.76	0.76	0.76	0.76	0.76	1.15	4.5	0.03
FlagBirA-PKD2Cil	CDS2	5|10	15	7.5	2	1|5|0|0|0|0|0|0|0	0.94	0.98	0.94	0.98	0.94	2.18	11.25	0.01
FlagBirA-PKD2	CDS2	2|5	7	3.5	2	1|5|0|0|0|0|0|0|0	0.75	0.9	0.75	0.9	0.75	0.45	5.25	0.03	NP_001174.2|NP_003225.2|NP_004682.2|NP_006816.2|NP_004222.2|NP_061849.2|NP_005304.3|NP_001158503.1|NP_006308.3|NP_071358.1|NP_004628.4|NP_004883.3|NP_001976.1|NP_036313.3|NP_004466.2|NP_057406.2|NP_001655.1|NP_005393.2|NP_001824.1|NP_054736.1|NP_001656.2|NP_068831.1|NP_002991.2|NP_001185498.1|NP_036364.2|NP_001017980.1|NP_065698.1|NP_776186.2|NP_001686.1|NP_689677.1|NP_714915.3|NP_004862.1|NP_036…
PKD2-BirAFlag	CDS2	3|2	5	2.5	2	1|5|0|0|0|0|0|0|0	0.69	0.76	0.69	0.76	0.69	0.45	3.75	0.04	NP_110426.4|NP_071757.4|NP_536724.1|NP_057021.2|NP_005473.1|NP_003792.1|
CD167-BirAFlag	CEBPZ	9|7	16	8	2	4|5|0|0|0|1|2|5|4	0.7	0.85	0.7	0.85	0.7	0.22	3.43	0.04
CD167-BirAFlagCil	CEBPZ	9|12	21	10.5	2	4|5|0|0|0|1|2|5|4	0.91	0.97	0.91	0.97	0.91	1.76	4.5	0.01	NP_001129490.1|NP_005561.1|NP_001104567.1|NP_003135.2|NP_061929.2|
CD167-BirAFlag	CEMIP2	6|6	12	6	2	0|0|0|0|0|0|0|0|0	1	1	1	1	1	10.31	60	0	NP_001132913.1|NP_000405.1|NP_001171724.1|NP_542393.1|NP_076869.1|
CD167-PKD1-BirAFlag	CEMIP2	3|2	5	2.5	2	0|0|0|0|0|0|0|0|0	0.98	0.99	0.98	0.99	0.98	3.41	25	0
CD167-PKD1-BirAFlagCil	CEMIP2	2|3	5	2.5	2	0|0|0|0|0|0|0|0|0	0.98	0.99	0.98	0.99	0.98	3.41	25	0	NP_038472.2|NP_000066.1|
PKD2-BirAFlag	CENPF	3|4	7	3.5	2	0|0|0|0|0|0|0|0|0	1	1	1	1	1	5.25	35	0	NP_001120676.1|NP_001177921.1|NP_003892.2|NP_004628.4|NP_001231595.1|NP_002257.1|NP_004993.1|NP_061326.1|NP_003565.4|NP_003696.2|NP_057156.1|NP_775741.1|NP_001243198.1|NP_004347.1|NP_004996.1|NP_004630.3|NP_006736.1|NP_057665.2|NP_000876.3|NP_055459.4|NP_001161842.1|NP_055217.2|NP_056146.1|NP_064516.2|NP_056126.1|NP_114429.2|
PKD2-BirAFlagCil	CENPF	3|4	7	3.5	2	0|0|0|0|0|0|0|0|0	1	1	1	1	1	5.25	35	0	NP_004913.2|NP_001894.2|NP_001193580.1|NP_940992.1|NP_003391.1|NP_004642.2|NP_078943.1|NP_054905.2|NP_002547.1|NP_036379.2|NP_008846.2|NP_002604.1|NP_114429.2|NP_001130026.1|
PKD2-BirAFlag	CEP44	5|7	12	6	2	1|0|0|0|1|2|0|1|2	0.98	1	0.98	1	0.98	3.17	7.71	0	NP_001894.2|
CD167-PKD1-BirAFlagCil	CEP55	17|12	29	14.5	2	1|3|0|2|3|2|2|10|7	0.88	0.97	0.88	0.97	0.88	1.31	4.35	0.02
PKD2-BirAFlagCil	CEP55	17|17	34	17	2	1|3|0|2|3|2|2|10|7	0.97	0.97	0.97	0.97	0.97	3.42	5.1	0.01	NP_001315.1|NP_036332.2|NP_002865.1|NP_569707.2|NP_001257869.1|
PKD2-BirAFlag	CEP55	13|14	27	13.5	2	1|3|0|2|3|2|2|10|7	0.89	0.91	0.89	0.91	0.89	1.85	4.05	0.02	NP_004035.2|
PKD2-BirAFlag	CEP85	4|3	7	3.5	2	0|0|0|0|2|0|0|0|0	0.96	0.97	0.96	0.97	0.96	2.74	15.75	0.01
PKD2-BirAFlagCil	CEP85	2|3	5	2.5	2	0|0|0|0|2|0|0|0|0	0.89	0.94	0.89	0.94	0.89	1.71	11.25	0.02	NP_001104792.1|NP_055994.2|NP_005751.2|NP_003391.1|NP_001161842.1|NP_001129488.1|NP_002218.2|NP_056126.1|NP_114429.2|
PKD2-BirAFlag	CEP95	6|7	13	6.5	2	0|0|0|0|0|0|0|0|0	1	1	1	1	1	10.31	65	0	NP_054760.3|NP_006658.1|NP_057156.1|NP_775738.3|NP_714915.3|NP_056312.2|NP_068805.1|NP_055557.2|NP_150596.1|NP_061764.2|
CD167-BirAFlag	CERS1	5|4	9	4.5	2	0|0|0|0|0|0|0|0|0	1	1	1	1	1	6.99	45	0	NP_006835.2|NP_057049.5|NP_036313.3|NP_004993.1|NP_859056.2|NP_061326.1|NP_057406.2|NP_001186904.1|NP_004729.1|NP_003565.4|NP_057156.1|NP_001171908.1|NP_002991.2|YP_003024038.1|NP_783313.1|NP_085056.2|NP_061932.1|NP_001668.1|NP_001161803.1|NP_001907.2|NP_001676.2|NP_009034.2|NP_002428.1|NP_061820.1|NP_001073335.1|NP_055557.2|NP_001026881.1|NP_055217.2|NP_004995.1|NP_002296.1|
CD167-PKD1-BirAFlag	CERS1	6|5	11	5.5	2	0|0|0|0|0|0|0|0|0	1	1	1	1	1	8.67	55	0	NP_004729.1|NP_940682.2|
CD167-PKD1-BirAFlagCil	CERS1	2|2	4	2	2	0|0|0|0|0|0|0|0|0	0.97	0.97	0.97	0.97	0.97	3.41	20	0.01	NP_059980.2|NP_714915.3|NP_056092.2|NP_940682.2|NP_001129488.1|NP_056126.1|
CD167-BirAFlag	CERS2	14|19	33	16.5	2	2|0|0|0|0|0|1|1|3	1	1	1	1	1	10.91	21.21	0	NP_005207.2|
CD167-PKD1-BirAFlag	CERS2	4|4	8	4	2	2|0|0|0|0|0|1|1|3	0.83	0.83	0.83	0.83	0.83	1.59	5.14	0.02	NP_001153695.1|
CD167-BirAFlagCil	CERS2	7|5	12	6	2	2|0|0|0|0|0|1|1|3	0.96	0.99	0.96	0.99	0.96	2.54	7.71	0.01
CD167-PKD1-BirAFlagCil	CERS2	4|5	9	4.5	2	2|0|0|0|0|0|1|1|3	0.88	0.93	0.88	0.93	0.88	1.59	5.79	0.02	NP_001191213.1|NP_001147.1|NP_001161842.1|NP_000446.1|NP_056380.2|
FlagBirA-PKD2Cil	CERS2	6|9	15	7.5	2	2|0|0|0|0|0|1|1|3	0.98	1	0.98	1	0.98	3.49	9.64	0
FlagBirA-PKD2	CERS2	6|8	14	7	2	2|0|0|0|0|0|1|1|3	0.98	1	0.98	1	0.98	3.49	9	0	NP_004090.4|NP_004334.1|NP_000876.3|NP_056146.1|NP_004217.1|
PKD2-BirAFlagCil	CERS2	7|6	13	6.5	2	2|0|0|0|0|0|1|1|3	0.98	0.99	0.98	0.99	0.98	3.49	8.36	0	NP_001137544.1|
PKD2-BirAFlag	CERS2	5|4	9	4.5	2	2|0|0|0|0|0|1|1|3	0.88	0.93	0.88	0.93	0.88	1.59	5.79	0.02
CD167-BirAFlag	CERS4	11|9	20	10	2	0|0|0|0|1|0|0|0|0	1	1	1	1	1	14.83	90	0	NP_001907.2|NP_114127.3|NP_004995.1|NP_056380.2|
CD167-PKD1-BirAFlagCil	CERS4	2|2	4	2	2	0|0|0|0|1|0|0|0|0	0.96	0.96	0.96	0.96	0.96	3.23	18	0.01
FlagBirA-PKD2	CERS4	6|4	10	5	2	0|0|0|0|1|0|0|0|0	1	1	1	1	1	6.79	45	0
FlagBirA-PKD2Cil	CERS4	5|3	8	4	2	0|0|0|0|1|0|0|0|0	1	1	1	1	1	5.06	36	0	NP_056348.2|NP_060368.2|NP_056078.2|NP_001070651.1|NP_705831.1|NP_114429.2|
CD167-BirAFlag	CERS5	2|3	5	2.5	2	0|0|0|0|0|0|0|0|0	0.98	0.99	0.98	0.99	0.98	3.41	25	0	NP_892029.2|NP_061982.3|NP_000066.1|NP_859052.3|NP_004897.2|NP_056146.1|NP_060087.3|NP_443137.2|NP_005299.1|NP_001015048.1|NP_056380.2|NP_001041636.1|
CD167-BirAFlagCil	CERS5	2|2	4	2	2	0|0|0|0|0|0|0|0|0	0.97	0.97	0.97	0.97	0.97	3.41	20	0.01	NP_110426.4|NP_056146.1|NP_115613.1|NP_076869.1|
CD167-PKD1-BirAFlagCil	CERS5	2|2	4	2	2	0|0|0|0|0|0|0|0|0	0.97	0.97	0.97	0.97	0.97	3.41	20	0.01	NP_055047.2|NP_009190.2|NP_002970.2|NP_004595.2|NP_803173.1|NP_001172056.1|NP_001226.2|NP_001231595.1|NP_001013.1|NP_005810.1|NP_006546.1|NP_003816.2|NP_004152.1|NP_001138621.1|NP_006467.4|NP_003756.1|NP_003786.1|NP_005859.1|NP_060934.1|NP_644670.1|NP_060937.1|NP_003752.2|NP_003818.2|NP_473363.1|NP_001171511.1|NP_004844.1|NP_004862.1|NP_005129.2|NP_006361.1|NP_444280.2|NP_058626.1|NP_001107.2|NP_…
FlagBirA-PKD2	CERS5	2|3	5	2.5	2	0|0|0|0|0|0|0|0|0	0.98	0.99	0.98	0.99	0.98	3.41	25	0	NP_002479.1|
CD167-BirAFlag	CERS6	8|8	16	8	2	0|0|0|0|0|0|0|0|0	1	1	1	1	1	13.5	80	0	NP_057216.2|NP_004628.4|NP_057156.1|NP_001686.1|NP_714915.3|
CD167-BirAFlagCil	CERS6	2|3	5	2.5	2	0|0|0|0|0|0|0|0|0	0.98	0.99	0.98	0.99	0.98	3.41	25	0	NP_001244126.1|NP_002941.1|NP_004152.1|NP_733821.1|NP_085056.2|NP_714915.3|NP_938023.1|NP_112192.2|NP_001037850.1|
PKD2-BirAFlag	CFAP97	2|5	7	3.5	2	0|0|0|0|1|2|0|0|0	0.87	0.99	0.87	0.99	0.87	1.12	10.5	0.02	NP_004595.2|NP_001132913.1|NP_054768.2|NP_803173.1|NP_004883.3|NP_004466.2|NP_006818.3|NP_003816.2|NP_857634.1|NP_000405.1|NP_004729.1|NP_003565.4|NP_075053.2|NP_003752.2|NP_003818.2|NP_001171511.1|NP_004630.3|NP_005794.1|NP_004308.2|NP_001123492.1|NP_068805.1|NP_003072.2|NP_036477.2|NP_006414.2|
FlagBirA-PKD2Cil	CHCHD1	3|6	9	4.5	2	0|0|0|0|0|0|0|0|0	1	1	1	1	1	5.25	45	0	NP_004976.2|NP_001070867.1|NP_031375.3|
CD167-PKD1-BirAFlag	CHMP1A	3|4	7	3.5	2	0|0|0|0|0|2|0|0|0	0.96	0.97	0.96	0.97	0.96	2.74	15.75	0.01	NP_057021.2|NP_005473.1|NP_003792.1|NP_000890.1|NP_114438.2|
CD167-BirAFlagCil	CHMP1A	3|4	7	3.5	2	0|0|0|0|0|2|0|0|0	0.96	0.97	0.96	0.97	0.96	2.74	15.75	0.01	NP_004628.4|NP_003786.1|NP_000867.2|NP_001686.1|NP_000876.3|NP_001129488.1|
CD167-PKD1-BirAFlagCil	CHMP1A	3|2	5	2.5	2	0|0|0|0|0|2|0|0|0	0.89	0.94	0.89	0.94	0.89	1.71	11.25	0.02	NP_803173.1|NP_002818.1|NP_005810.1|NP_004860.2|NP_006361.1|
PKD2-BirAFlagCil	CHMP1A	2|3	5	2.5	2	0|0|0|0|0|2|0|0|0	0.89	0.94	0.89	0.94	0.89	1.71	11.25	0.02
PKD2-BirAFlag	CHMP1A	2|2	4	2	2	0|0|0|0|0|2|0|0|0	0.85	0.85	0.85	0.85	0.85	1.71	9	0.02	NP_005207.2|NP_002818.1|NP_998784.1|NP_004519.1|NP_612355.1|NP_114108.1|NP_001186582.1|
CD167-PKD1-BirAFlagCil	CHMP2A	4|4	8	4	2	0|0|0|0|0|0|0|1|1	0.99	0.99	0.99	0.99	0.99	5.05	18	0	NP_002257.1|NP_001091.1|
CD167-BirAFlagCil	CHMP2A	2|3	5	2.5	2	0|0|0|0|0|0|0|1|1	0.91	0.97	0.91	0.97	0.91	1.75	11.25	0.01	NP_001678.1|NP_001137457.1|NP_001675.3|
PKD2-BirAFlag	CHMP7	73|76	149	74.5	2	1|0|0|1|6|6|1|4|1	1	1	1	1	1	25.46	33.52	0	NP_068707.1|NP_058642.1|NP_001675.3|
PKD2-BirAFlagCil	CHMP7	70|53	123	61.5	2	1|0|0|1|6|6|1|4|1	1	1	1	1	1	18.35	27.67	0	NP_073750.2|NP_005794.1|NP_110438.1|NP_114403.1|NP_114108.1|
FlagBirA-PKD2	CHMP7	29|27	56	28	2	1|0|0|1|6|6|1|4|1	1	1	1	1	1	8.82	12.6	0	NP_783313.1|NP_054884.1|NP_004544.1|NP_009034.2|NP_002428.1|NP_055037.1|NP_002486.1|NP_001186886.1|
CD167-BirAFlag	CHMP7	19|12	31	15.5	2	1|0|0|1|6|6|1|4|1	0.97	1	0.97	1	0.97	2.95	6.97	0	NP_066925.1|
CD167-PKD1-BirAFlag	CHMP7	12|6	18	9	2	1|0|0|1|6|6|1|4|1	0.67	0.95	0.67	0.95	0.67	-0.41	4.05	0.05	NP_001244126.1|NP_002487.1|NP_004993.1|NP_001186910.1|NP_001389.2|NP_001093588.1|NP_001129488.1|NP_006786.2|NP_001129409.1|
CD167-PKD1-BirAFlagCil	CHMP7	13|8	21	10.5	2	1|0|0|1|6|6|1|4|1	0.86	0.97	0.86	0.97	0.86	1.07	4.72	0.02	NP_004628.4|NP_001744.2|NP_005361.2|NP_057156.1|NP_003012.1|NP_000876.3|NP_001161842.1|NP_683691.1|NP_003995.2|
FlagBirA-PKD2Cil	CHMP7	18|17	35	17.5	2	1|0|0|1|6|6|1|4|1	0.99	1	0.99	1	0.99	4.96	7.88	0	NP_002124.1|
CD167-BirAFlag	CHP1	21|19	40	20	2	0|0|0|0|0|0|0|0|0	1	1	1	1	1	30.13	200	0	NP_009194.2|NP_055557.2|NP_066925.1|
CD167-PKD1-BirAFlag	CHP1	8|9	17	8.5	2	0|0|0|0|0|0|0|0|0	1	1	1	1	1	13.5	85	0	NP_001129488.1|NP_076869.1|
CD167-BirAFlagCil	CHP1	16|13	29	14.5	2	0|0|0|0|0|0|0|0|0	1	1	1	1	1	21.18	145	0	NP_938023.1|
CD167-PKD1-BirAFlagCil	CHP1	5|6	11	5.5	2	0|0|0|0|0|0|0|0|0	1	1	1	1	1	8.67	55	0	NP_006243.2|NP_001161842.1|NP_958781.1|NP_064507.3|NP_056126.1|
FlagBirA-PKD2Cil	CHP1	11|7	18	9	2	0|0|0|0|0|0|0|0|0	1	1	1	1	1	11.92	90	0
PKD2-BirAFlag	CHP1	7|9	16	8	2	0|0|0|0|0|0|0|0|0	1	1	1	1	1	11.92	80	0
FlagBirA-PKD2	CHP1	9|6	15	7.5	2	0|0|0|0|0|0|0|0|0	1	1	1	1	1	10.31	75	0	NP_001675.3|NP_078924.1|
PKD2-BirAFlagCil	CHP1	6|8	14	7	2	0|0|0|0|0|0|0|0|0	1	1	1	1	1	10.31	70	0	NP_004222.2|NP_938148.1|NP_001654.1|NP_055950.1|NP_057390.1|NP_002107.3|NP_057156.1|NP_003818.2|NP_001161842.1|NP_001822.3|NP_008949.4|
CD167-BirAFlag	CHRNA3	2|2	4	2	2	0|0|0|0|0|0|1|0|0	0.96	0.96	0.96	0.96	0.96	3.23	18	0.01	NP_055720.3|
CD167-PKD1-BirAFlag	CIBAR1	4|3	7	3.5	2	0|0|0|0|0|0|0|0|0	1	1	1	1	1	5.25	35	0	NP_001159588.1|
CD167-PKD1-BirAFlagCil	CIBAR1	3|4	7	3.5	2	0|0|0|0|0|0|0|0|0	1	1	1	1	1	5.25	35	0
PKD2-BirAFlag	CIBAR1	7|9	16	8	2	0|0|0|0|0|0|0|0|0	1	1	1	1	1	11.92	80	0	NP_001244126.1|NP_000108.1|NP_660186.1|NP_060087.3|NP_036253.2|NP_000446.1|
FlagBirA-PKD2	CIBAR1	4|6	10	5	2	0|0|0|0|0|0|0|0|0	1	1	1	1	1	6.99	50	0	NP_001679.2|NP_004628.4|NP_001670.1|NP_001688.1|NP_002818.1|NP_002941.1|NP_998784.1|NP_055156.1|NP_055157.1|NP_001142.2|NP_000692.2|NP_001186910.1|NP_002856.1|NP_003565.4|NP_001027454.1|NP_057156.1|NP_003135.2|NP_006491.2|NP_001123492.1|NP_001678.1|NP_009034.2|NP_002486.1|NP_002479.1|NP_004995.1|
PKD2-BirAFlagCil	CIBAR1	6|4	10	5	2	0|0|0|0|0|0|0|0|0	1	1	1	1	1	6.99	50	0	NP_001177921.1|NP_004628.4|NP_001244126.1|NP_055488.1|NP_003565.4|NP_003833.4|NP_057156.1|NP_775741.1|NP_001093588.1|NP_714915.3|NP_036332.2|NP_001161842.1|NP_060915.2|NP_056126.1|NP_001037850.1|NP_114429.2|
FlagBirA-PKD2Cil	CIBAR1	3|3	6	3	2	0|0|0|0|0|0|0|0|0	0.99	0.99	0.99	0.99	0.99	5.25	30	0	NP_001782.1|NP_068831.1|NP_057307.2|NP_001127870.1|NP_001129409.1|NP_891552.1|NP_001008540.1|NP_000497.1|
CD167-BirAFlagCil	CISD1	3|4	7	3.5	2	0|0|0|0|0|0|0|0|0	1	1	1	1	1	5.25	35	0	NP_006342.2|NP_003650.1|NP_036585.1|NP_001744.2|NP_005361.2|NP_000405.1|NP_001598.1|NP_005129.2|NP_006215.1|NP_061198.2|NP_006859.2|NP_004992.2|
FlagBirA-PKD2Cil	CISD1	3|2	5	2.5	2	0|0|0|0|0|0|0|0|0	0.98	0.99	0.98	0.99	0.98	3.41	25	0
PKD2-BirAFlagCil	CISD2	24|24	48	24	2	1|0|0|1|0|0|0|0|0	1	1	1	1	1	35.15	108	0
PKD2-BirAFlag	CISD2	23|21	44	22	2	1|0|0|1|0|0|0|0|0	1	1	1	1	1	30.76	99	0	NP_036450.1|NP_003816.2|NP_036533.2|NP_001243820.1|
CD167-BirAFlag	CISD2	30|38	68	34	2	1|0|0|1|0|0|0|0|0	1	1	1	1	1	43.86	153	0
FlagBirA-PKD2	CISD2	21|19	40	20	2	1|0|0|1|0|0|0|0|0	1	1	1	1	1	27.82	90	0
CD167-PKD1-BirAFlag	CISD2	12|12	24	12	2	1|0|0|1|0|0|0|0|0	1	1	1	1	1	17.42	54	0	NP_005304.3|NP_001226.2|NP_001244126.1|NP_938148.1|NP_059980.2|NP_002892.1|NP_003290.1|NP_004902.1|NP_000933.1|NP_005561.1|NP_005733.1|NP_038466.2|NP_038472.2|NP_110416.1|NP_001186600.1|NP_055399.1|NP_002734.2|NP_004334.1|NP_071751.3|NP_001161842.1|NP_001243125.1|NP_063944.3|NP_114429.2|NP_001008540.1|
CD167-PKD1-BirAFlagCil	CISD2	16|15	31	15.5	2	1|0|0|1|0|0|0|0|0	1	1	1	1	1	21.91	69.75	0	NP_001129243.1|NP_115497.4|NP_612510.1|NP_001654.1|NP_001852.1|NP_002941.1|NP_003290.1|NP_006658.1|NP_009145.1|NP_005689.2|NP_000692.2|NP_852133.1|NP_001186904.1|NP_004729.1|NP_006467.4|NP_037468.1|NP_115881.3|NP_776251.1|NP_849193.1|NP_009038.1|NP_644670.1|NP_001137151.1|NP_003135.2|NP_853553.1|NP_001678.1|NP_001161842.1|NP_055217.2|NP_037380.1|NP_938023.1|NP_112192.2|NP_003712.1|
CD167-BirAFlagCil	CISD2	12|12	24	12	2	1|0|0|1|0|0|0|0|0	1	1	1	1	1	17.42	54	0	NP_004976.2|NP_001129504.1|
FlagBirA-PKD2Cil	CISD2	19|17	36	18	2	1|0|0|1|0|0|0|0|0	1	1	1	1	1	24.87	81	0	NP_001129490.1|NP_000108.1|NP_849193.1|NP_057063.2|NP_001668.1|NP_000296.2|NP_001161842.1|NP_004995.1|NP_114429.2|
FlagBirA-PKD2Cil	CKAP4	83|88	171	85.5	2	10|15|25|30|13|10|19|1|2	1	1	1	1	1	7.05	6.16	0
FlagBirA-PKD2	CKAP4	74|83	157	78.5	2	10|15|25|30|13|10|19|1|2	1	1	1	1	1	6.02	5.65	0	NP_055037.1|NP_002486.1|NP_002479.1|NP_001026881.1|NP_004995.1|NP_001155977.1|NP_001027017.1|
PKD2-BirAFlag	CKAP4	75|72	147	73.5	2	10|15|25|30|13|10|19|1|2	1	1	1	1	1	5.8	5.29	0	NP_003391.1|NP_079390.3|NP_004976.2|NP_001161842.1|NP_001129488.1|NP_056126.1|
PKD2-BirAFlagCil	CKAP4	57|71	128	64	2	10|15|25|30|13|10|19|1|2	0.98	1	0.98	1	0.98	3.21	4.61	0	NP_036221.2|YP_003024035.1|NP_055037.1|NP_001257291.1|NP_001013870.1|NP_258261.2|NP_114127.3|NP_775107.1|NP_004515.2|NP_001129488.1|NP_060895.1|NP_004995.1|NP_001186886.1|NP_002857.1|NP_060321.3|NP_031375.3|
CD167-BirAFlag	CKAP4	81|86	167	83.5	2	10|15|25|30|13|10|19|1|2	1	1	1	1	1	6.82	6.01	0	NP_057156.1|NP_115613.1|
CD167-PKD1-BirAFlag	CKAP4	64|65	129	64.5	2	10|15|25|30|13|10|19|1|2	0.99	0.99	0.99	0.99	0.99	4.75	4.64	0	NP_075598.2|NP_085048.1|NP_064629.2|NP_079150.3|NP_001822.3|
CD167-PKD1-BirAFlagCil	CKAP4	69|70	139	69.5	2	10|15|25|30|13|10|19|1|2	1	1	1	1	1	5.45	5	0	NP_998784.1|NP_057156.1|NP_001191809.1|NP_861516.1|NP_004987.2|NP_002428.1|NP_003361.1|
CD167-BirAFlag	CKLF	3|2	5	2.5	2	0|0|0|0|0|0|0|0|0	0.98	0.99	0.98	0.99	0.98	3.41	25	0	NP_114429.2|
PKD2-BirAFlag	CKS1B	6|6	12	6	2	0|0|1|1|3|2|0|0|0	0.97	0.97	0.97	0.97	0.97	3.49	7.71	0.01
PKD2-BirAFlagCil	CKS1B	4|4	8	4	2	0|0|1|1|3|2|0|0|0	0.83	0.83	0.83	0.83	0.83	1.59	5.14	0.02	NP_005304.3|NP_004628.4|NP_001244126.1|NP_002892.1|NP_002941.1|NP_003290.1|NP_064555.2|NP_004152.1|NP_001655.1|NP_004729.1|NP_003565.4|NP_849193.1|NP_004791.1|NP_001137151.1|NP_853553.1|NP_071757.4|NP_001137544.1|NP_002026.1|NP_055557.2|NP_001124147.1|NP_057125.2|
FlagBirA-PKD2Cil	CLCC1	36|37	73	36.5	2	0|0|0|1|0|0|5|0|0	1	1	1	1	1	10.74	54.75	0
FlagBirA-PKD2	CLCC1	26|25	51	25.5	2	0|0|0|1|0|0|5|0|0	1	1	1	1	1	8.17	38.25	0	NP_067026.3|NP_057390.1|NP_006818.3|NP_001137430.1|NP_077271.1|NP_066270.1|NP_066925.1|
PKD2-BirAFlag	CLCC1	22|22	44	22	2	0|0|0|1|0|0|5|0|0	1	1	1	1	1	7.42	33	0
CD167-BirAFlag	CLCC1	17|16	33	16.5	2	0|0|0|1|0|0|5|0|0	1	1	1	1	1	5.85	24.75	0	NP_005304.3|NP_004883.3|NP_001744.2|NP_006243.2|NP_001675.3|NP_057211.4|
CD167-PKD1-BirAFlag	CLCC1	15|12	27	13.5	2	0|0|0|1|0|0|5|0|0	0.99	1	0.99	1	0.99	4.69	20.25	0	NP_115613.1|
CD167-PKD1-BirAFlagCil	CLCC1	18|20	38	19	2	0|0|0|1|0|0|5|0|0	1	1	1	1	1	6.39	28.5	0	NP_006490.3|
CD167-BirAFlagCil	CLCC1	5|5	10	5	2	0|0|0|1|0|0|5|0|0	0.9	0.9	0.9	0.9	0.9	2.18	7.5	0.02	NP_001852.1|NP_005561.1|NP_006658.1|NP_005688.2|NP_006799.1|NP_055109.1|NP_005689.2|NP_004152.1|NP_002107.3|NP_002856.1|NP_037468.1|NP_940684.1|NP_004539.1|NP_057156.1|NP_060934.1|NP_079390.3|NP_002345.2|NP_714915.3|NP_077271.1|NP_001129488.1|NP_001037850.1|NP_076869.1|
PKD2-BirAFlagCil	CLCC1	19|16	35	17.5	2	0|0|0|1|0|0|5|0|0	1	1	1	1	1	5.85	26.25	0	NP_002486.1|NP_061820.1|NP_114127.3|NP_003163.1|
CD167-BirAFlag	CLCN7	20|25	45	22.5	2	0|0|1|2|0|2|0|1|0	1	1	1	1	1	31.32	33.75	0	NP_055217.2|NP_056146.1|NP_938023.1|NP_112192.2|
CD167-PKD1-BirAFlag	CLCN7	34|23	57	28.5	2	0|0|1|2|0|2|0|1|0	1	1	1	1	1	37.01	42.75	0
CD167-PKD1-BirAFlagCil	CLCN7	44|39	83	41.5	2	0|0|1|2|0|2|0|1|0	1	1	1	1	1	67.66	62.25	0	NP_055428.1|NP_057049.5|NP_001159631.1|NP_001922.2|NP_001909.3|NP_004542.1|NP_001782.1|NP_001171908.1|NP_077718.3|NP_003135.2|NP_057665.2|NP_055037.1|NP_002479.1|NP_064590.2|
CD167-BirAFlagCil	CLCN7	6|4	10	5	2	0|0|1|2|0|2|0|1|0	0.96	1	0.96	1	0.96	2.58	7.5	0.01	NP_000446.1|
PKD2-BirAFlagCil	CLCN7	5|5	10	5	2	0|0|1|2|0|2|0|1|0	0.98	0.98	0.98	0.98	0.98	4.15	7.5	0	NP_001159631.1|NP_006787.2|NP_071358.1|NP_003892.2|NP_001670.1|NP_001688.1|NP_998784.1|NP_005561.1|NP_004993.1|NP_038470.1|NP_055156.1|NP_055157.1|NP_055488.1|NP_003281.1|NP_001186904.1|NP_001186910.1|NP_006467.4|NP_006347.1|NP_077718.3|NP_009031.1|NP_061899.2|NP_001243055.1|NP_001668.1|NP_004996.1|NP_835227.1|NP_001678.1|NP_009034.2|NP_002486.1|NP_008927.1|NP_001161842.1|NP_055217.2|NP_001186886…
FlagBirA-PKD2Cil	CLCN7	5|2	7	3.5	2	0|0|1|2|0|2|0|1|0	0.72	0.98	0.72	0.98	0.72	-0.21	5.25	0.04	NP_001688.1|NP_004902.1|NP_000933.1|NP_001744.2|NP_002202.2|NP_004152.1|NP_002107.3|NP_001307.2|NP_006347.1|NP_037468.1|NP_057156.1|NP_055399.1|NP_006507.2|NP_004949.1|NP_003174.3|NP_004334.1|NP_002194.2|NP_002865.1|NP_689969.2|NP_057022.2|NP_001161842.1|NP_056348.2|NP_001129488.1|NP_001073286.1|NP_063944.3|NP_065812.1|NP_056126.1|NP_775945.1|NP_114429.2|NP_001822.3|NP_008949.4|
FlagBirA-PKD2	CLCN7	4|2	6	3	2	0|0|1|2|0|2|0|1|0	0.69	0.93	0.69	0.93	0.69	-0.21	4.5	0.04	NP_001193580.1|NP_078943.1|NP_057385.3|
PKD2-BirAFlag	CLCN7	4|2	6	3	2	0|0|1|2|0|2|0|1|0	0.69	0.93	0.69	0.93	0.69	-0.21	4.5	0.04	NP_001229971.1|NP_733821.1|
CD167-BirAFlag	CLDN1	3|5	8	4	2	0|0|0|0|0|0|0|0|0	1	1	1	1	1	5.25	40	0	NP_001129488.1|
FlagBirA-PKD2Cil	CLGN	27|24	51	25.5	2	0|0|0|0|0|0|0|0|0	1	1	1	1	1	37.48	255	0
CD167-BirAFlag	CLGN	13|14	27	13.5	2	0|0|0|0|0|0|0|0|0	1	1	1	1	1	21.18	135	0
FlagBirA-PKD2	CLGN	10|7	17	8.5	2	0|0|0|0|0|0|0|0|0	1	1	1	1	1	11.92	85	0	NP_573566.2|NP_006651.2|NP_077718.3|NP_003583.2|NP_057665.2|NP_000876.3|NP_001161842.1|NP_008949.4|
PKD2-BirAFlag	CLGN	2|3	5	2.5	2	0|0|0|0|0|0|0|0|0	0.98	0.99	0.98	0.99	0.98	3.41	25	0	NP_000104.1|
PKD2-BirAFlagCil	CLGN	2|2	4	2	2	0|0|0|0|0|0|0|0|0	0.97	0.97	0.97	0.97	0.97	3.41	20	0.01	NP_066925.1|NP_115613.1|
PKD2-BirAFlag	CLMN	34|35	69	34.5	2	7|13|5|2|12|6|16|7|5	1	1	1	1	1	5.77	4.25	0	NP_612510.1|NP_001852.1|NP_000933.1|NP_037468.1|NP_849193.1|NP_009038.1|NP_714915.3|NP_003135.2|NP_056146.1|
PKD2-BirAFlagCil	CLMN	33|26	59	29.5	2	7|13|5|2|12|6|16|7|5	0.88	0.99	0.88	0.99	0.88	1.2	3.64	0.02	NP_001093588.1|NP_835227.1|NP_036332.2|NP_001008225.1|NP_001254479.1|
CD167-BirAFlag	CLN8	2|3	5	2.5	2	0|0|0|0|0|0|0|0|0	0.98	0.99	0.98	0.99	0.98	3.41	25	0	NP_001070674.1|NP_001161842.1|NP_001129488.1|NP_001121647.1|
CD167-BirAFlag	CLPP	9|9	18	9	2	1|4|0|0|1|0|3|1|0	0.98	0.98	0.98	0.98	0.98	4.17	8.1	0
CD167-PKD1-BirAFlag	CLPP	6|8	14	7	2	1|4|0|0|1|0|3|1|0	0.93	0.97	0.93	0.97	0.93	2.13	6.3	0.01	NP_006852.1|NP_001285.1|NP_056667.2|NP_001091.1|NP_004217.1|
CD167-BirAFlagCil	CLPP	7|8	15	7.5	2	1|4|0|0|1|0|3|1|0	0.96	0.97	0.96	0.97	0.96	2.82	6.75	0.01	NP_803173.1|NP_003469.2|NP_061485.1|NP_060934.1|NP_000134.2|NP_001254485.1|NP_009034.2|NP_002296.1|NP_114429.2|
FlagBirA-PKD2	CLPP	7|8	15	7.5	2	1|4|0|0|1|0|3|1|0	0.96	0.97	0.96	0.97	0.96	2.82	6.75	0.01	NP_057049.5|NP_001159631.1|NP_004628.4|NP_059980.2|NP_002487.1|NP_004542.1|NP_004993.1|NP_061326.1|NP_001186910.1|NP_003565.4|NP_004539.1|NP_057156.1|NP_001171908.1|NP_002991.2|NP_077718.3|NP_775741.1|NP_057381.3|NP_783313.1|YP_003024026.1|NP_004544.1|NP_001161803.1|NP_066553.3|NP_002481.2|NP_077719.2|NP_009034.2|NP_036560.1|NP_055037.1|NP_002486.1|NP_002479.1|NP_003163.1|
FlagBirA-PKD2Cil	CLPP	6|6	12	6	2	1|4|0|0|1|0|3|1|0	0.89	0.89	0.89	0.89	0.89	2.13	5.4	0.02	NP_066925.1|
PKD2-BirAFlag	CLPP	6|6	12	6	2	1|4|0|0|1|0|3|1|0	0.89	0.89	0.89	0.89	0.89	2.13	5.4	0.02	NP_004945.4|NP_001655.1|NP_001782.1|NP_061485.1|NP_078867.2|NP_003944.1|NP_689695.2|NP_940682.2|NP_001129488.1|NP_003361.1|
CD167-BirAFlag	CLPTM1	2|2	4	2	2	0|0|0|1|0|0|0|0|0	0.96	0.96	0.96	0.96	0.96	3.23	18	0.01
CD167-BirAFlag	CLPTM1L	22|17	39	19.5	2	6|6|0|0|2|1|5|2|4	1	1	1	1	1	5.42	6.75	0	NP_058626.1|
CD167-PKD1-BirAFlag	CLPX	6|6	12	6	2	0|0|2|3|2|2|0|0|0	0.94	0.94	0.94	0.94	0.94	2.83	6	0.01	NP_037466.2|NP_001161842.1|NP_001129488.1|
CD167-BirAFlagCil	CLPX	10|8	18	9	2	0|0|2|3|2|2|0|0|0	0.99	1	0.99	1	0.99	4.69	9	0	NP_004987.2|
FlagBirA-PKD2	CLPX	7|6	13	6.5	2	0|0|2|3|2|2|0|0|0	0.96	0.98	0.96	0.98	0.96	2.83	6.5	0.01
CD167-BirAFlagCil	CLTA	4|5	9	4.5	2	0|0|0|0|0|0|0|0|0	1	1	1	1	1	6.99	45	0
CD167-PKD1-BirAFlag	CMPK1	3|5	8	4	2	1|3|0|0|0|1|0|0|0	0.87	0.95	0.87	0.95	0.87	1.27	7.2	0.02
CD167-PKD1-BirAFlagCil	CMPK1	6|8	14	7	2	1|3|0|0|0|1|0|0|0	0.99	0.99	0.99	0.99	0.99	3.76	12.6	0	NP_787116.2|
FlagBirA-PKD2Cil	CMPK1	7|8	15	7.5	2	1|3|0|0|0|1|0|0|0	0.99	0.99	0.99	0.99	0.99	4.53	13.5	0	NP_003391.1|
FlagBirA-PKD2	CMPK1	4|5	9	4.5	2	1|3|0|0|0|1|0|0|0	0.92	0.95	0.92	0.95	0.92	2.13	8.1	0.01	NP_714915.3|
PKD2-BirAFlagCil	CMPK1	3|2	5	2.5	2	1|3|0|0|0|1|0|0|0	0.68	0.78	0.68	0.78	0.68	0.34	4.5	0.04	NP_004334.1|NP_001072987.1|NP_079106.3|NP_056146.1|
PKD2-BirAFlag	CMPK1	2|3	5	2.5	2	1|3|0|0|0|1|0|0|0	0.68	0.78	0.68	0.78	0.68	0.34	4.5	0.04	NP_003792.1|
CD167-BirAFlag	CMTM6	3|3	6	3	2	0|0|0|0|0|0|0|0|0	0.99	0.99	0.99	0.99	0.99	5.25	30	0	NP_077022.1|
CD167-BirAFlagCil	CNDP2	21|25	46	23	2	5|6|3|0|2|1|0|3|0	1	1	1	1	1	7.8	10.35	0
CD167-BirAFlag	CNIH4	12|15	27	13.5	2	0|1|3|3|6|7|5|7|1	0.87	0.97	0.87	0.97	0.87	1.21	3.68	0.02	NP_002604.1|NP_003233.4|
CD167-PKD1-BirAFlagCil	CNIH4	13|13	26	13	2	0|1|3|3|6|7|5|7|1	0.88	0.88	0.88	0.88	0.88	1.98	3.55	0.02	NP_001254485.1|NP_849189.1|NP_001129488.1|
FlagBirA-PKD2Cil	CNIH4	14|13	27	13.5	2	0|1|3|3|6|7|5|7|1	0.91	0.94	0.91	0.94	0.91	1.98	3.68	0.01	NP_714915.3|NP_077271.1|NP_005085.2|NP_001191006.1|NP_057125.2|
FlagBirA-PKD2	CNIH4	15|11	26	13	2	0|1|3|3|6|7|5|7|1	0.78	0.97	0.78	0.97	0.78	0.38	3.55	0.03
CD167-PKD1-BirAFlag	CNNM3	4|4	8	4	2	0|0|0|0|0|0|0|0|0	1	1	1	1	1	6.99	40	0	NP_006419.2|NP_001161842.1|NP_001124147.1|
CD167-PKD1-BirAFlagCil	CNNM3	6|7	13	6.5	2	0|0|0|0|0|0|0|0|0	1	1	1	1	1	10.31	65	0	NP_001159631.1|NP_001076581.2|NP_001226.2|NP_004628.4|NP_001244126.1|NP_059980.2|NP_001852.1|NP_003290.1|NP_000108.1|NP_998784.1|NP_006806.1|NP_055109.1|NP_065816.2|NP_060244.2|NP_001744.2|NP_001142.2|NP_038472.2|NP_006000.2|NP_001123952.1|NP_036272.2|NP_055862.1|NP_005505.2|NP_001229971.1|NP_001307.2|NP_001186600.1|NP_005424.1|NP_006077.2|NP_004729.1|NP_006450.2|NP_112200.2|NP_057575.2|NP_003583…
PKD2-BirAFlag	CNOT11	5|6	11	5.5	2	0|0|2|2|0|1|1|3|1	0.92	0.96	0.92	0.96	0.92	2.03	4.95	0.01
CD167-BirAFlagCil	CNOT9	3|3	6	3	2	3|2|0|0|0|0|1|0|0	0.71	0.71	0.71	0.71	0.71	0.91	4.5	0.04	NP_057063.2|NP_009034.2|NP_001121631.1|NP_001257291.1|NP_002781.2|NP_064507.3|NP_008949.4|
CD167-BirAFlag	CNP	14|12	26	13	2	5|2|1|1|2|0|2|3|0	1	1	1	1	1	6.91	7.31	0
CD167-PKD1-BirAFlag	CNP	10|10	20	10	2	5|2|1|1|2|0|2|3|0	0.99	0.99	0.99	0.99	0.99	4.95	5.62	0
CD167-BirAFlagCil	CNP	13|16	29	14.5	2	5|2|1|1|2|0|2|3|0	1	1	1	1	1	7.9	8.16	0
CD167-PKD1-BirAFlagCil	CNP	10|12	22	11	2	5|2|1|1|2|0|2|3|0	1	1	1	1	1	4.95	6.19	0	NP_001159631.1|NP_006787.2|NP_004542.1|NP_787116.2|NP_004993.1|NP_061326.1|NP_036272.2|NP_001186910.1|NP_004422.2|NP_003565.4|NP_057156.1|NP_001171908.1|NP_077718.3|NP_001190984.1|NP_054884.1|NP_001244031.1|NP_057665.2|NP_001676.2|NP_009034.2|NP_002486.1|
FlagBirA-PKD2Cil	CNP	8|10	18	9	2	5|2|1|1|2|0|2|3|0	0.97	0.99	0.97	0.99	0.97	3.07	5.06	0	NP_001922.2|NP_001244126.1|NP_002487.1|NP_004542.1|NP_004993.1|NP_055157.1|NP_061326.1|NP_001186910.1|NP_003565.4|NP_057156.1|NP_001171908.1|NP_077718.3|NP_002992.1|NP_783313.1|NP_004544.1|NP_071757.4|NP_057665.2|NP_009034.2|NP_055037.1|NP_002486.1|NP_001129488.1|
PKD2-BirAFlagCil	CNP	10|8	18	9	2	5|2|1|1|2|0|2|3|0	0.97	0.99	0.97	0.99	0.97	3.07	5.06	0
PKD2-BirAFlag	CNTROB	3|3	6	3	2	0|0|0|0|0|0|0|0|0	0.99	0.99	0.99	0.99	0.99	5.25	30	0	NP_612142.2|NP_006487.1|NP_004976.2|NP_056126.1|NP_066925.1|NP_114429.2|
FlagBirA-PKD2Cil	COA3	2|2	4	2	2	0|0|0|0|0|0|0|0|0	0.97	0.97	0.97	0.97	0.97	3.41	20	0.01	NP_001244126.1|NP_001186128.1|NP_001129688.1|NP_057575.2|NP_003583.2|NP_057724.2|NP_110438.1|NP_057540.1|NP_733934.1|NP_443082.2|
FlagBirA-PKD2Cil	COBL	3|3	6	3	2	0|0|0|0|0|0|0|0|0	0.99	0.99	0.99	0.99	0.99	5.25	30	0	NP_000876.3|NP_001161842.1|NP_056126.1|
CD167-PKD1-BirAFlagCil	COG1	10|3	13	6.5	2	1|1|1|0|3|3|2|0|0	0.66	1	0.66	1	0.66	-0.73	5.32	0.05	NP_036364.2|NP_004791.1|NP_057538.1|NP_775738.3|NP_004544.1|NP_996261.1|NP_077271.1|NP_055707.3|NP_005794.1|NP_006693.3|NP_056365.1|NP_057133.2|NP_653169.2|NP_002428.1|NP_112588.1|NP_002479.1|NP_001129488.1|NP_061836.2|NP_004995.1|NP_001072986.1|NP_004992.2|NP_001037850.1|NP_004696.2|NP_057632.2|
CD167-PKD1-BirAFlagCil	COG2	3|3	6	3	2	0|0|0|0|0|0|0|0|0	0.99	0.99	0.99	0.99	0.99	5.25	30	0	NP_066925.1|NP_114429.2|NP_031375.3|
CD167-PKD1-BirAFlag	COG3	6|7	13	6.5	2	2|4|3|4|3|1|3|0|0	0.65	0.8	0.65	0.8	0.65	0.01	2.92	0.05
CD167-PKD1-BirAFlagCil	COG3	9|8	17	8.5	2	2|4|3|4|3|1|3|0|0	0.96	0.98	0.96	0.98	0.96	2.74	3.82	0.01	NP_055681.1|NP_001243125.1|NP_056667.2|NP_061198.2|NP_001129409.1|NP_065875.3|NP_008877.1|NP_004978.2|NP_958781.1|NP_001138940.2|NP_694592.1|NP_438171.1|NP_001127841.1|NP_001159588.1|NP_001091.1|NP_059830.1|NP_115805.1|
CD167-PKD1-BirAFlagCil	COG4	2|2	4	2	2	1|0|0|0|0|0|0|0|0	0.96	0.96	0.96	0.96	0.96	3.23	18	0.01	NP_788276.1|NP_776152.1|NP_001231595.1|NP_001244126.1|NP_001654.1|NP_006806.1|NP_004453.3|NP_001028675.1|NP_057731.1|NP_057113.1|NP_067075.1|NP_005689.2|NP_001123952.1|NP_002860.2|NP_005361.2|NP_002861.1|NP_733821.1|NP_852133.1|NP_006214.2|NP_055134.2|NP_060654.1|NP_003786.1|NP_005821.2|NP_001161461.1|NP_001598.1|NP_001139624.1|NP_919267.2|NP_057110.3|NP_004844.1|NP_005129.2|NP_058626.1|NP_053582…
FlagBirA-PKD2Cil	COG7	7|8	15	7.5	2	0|1|0|0|0|2|0|0|0	1	1	1	1	1	6.76	22.5	0	NP_002991.2|NP_006109.2|NP_001161842.1|NP_055217.2|NP_036477.2|
PKD2-BirAFlag	COG7	6|8	14	7	2	0|1|0|0|0|2|0|0|0	1	1	1	1	1	5.7	21	0	NP_005472.2|NP_003135.2|NP_004630.3|NP_005397.1|NP_056399.1|NP_061820.1|NP_055681.1|NP_004897.2|NP_060087.3|NP_001072986.1|NP_006357.1|NP_031375.3|
FlagBirA-PKD2	COG7	2|2	4	2	2	0|1|0|0|0|2|0|0|0	0.75	0.75	0.75	0.75	0.75	1.12	6	0.03	NP_002257.1|NP_001531.1|NP_001182061.1|
PKD2-BirAFlag	COMMD3	5|4	9	4.5	2	0|0|0|0|2|0|0|0|0	0.98	0.99	0.98	0.99	0.98	3.63	20.25	0	NP_001172056.1|NP_001231595.1|NP_005810.1|NP_006546.1|NP_003816.2|NP_004152.1|NP_001138621.1|NP_001186910.1|NP_006467.4|NP_003833.4|NP_003756.1|NP_689794.1|NP_005859.1|NP_060934.1|NP_060937.1|NP_003752.2|NP_003818.2|NP_473363.1|NP_004844.1|NP_004862.1|NP_006361.1|NP_444280.2|NP_058626.1|NP_053582.2|NP_112574.3|NP_660207.2|NP_056993.2|NP_055557.2|NP_076983.1|NP_003072.2|NP_006786.2|
PKD2-BirAFlag	COMMD9	2|4	6	3	2	0|0|0|0|0|1|0|0|2	0.86	0.97	0.86	0.97	0.86	1.12	9	0.02
PKD2-BirAFlagCil	COMMD9	3|2	5	2.5	2	0|0|0|0|0|1|0|0|2	0.83	0.91	0.83	0.91	0.83	1.12	7.5	0.02
FlagBirA-PKD2Cil	COMT	2|2	4	2	2	1|2|0|0|0|0|0|0|0	0.75	0.75	0.75	0.75	0.75	1.12	6	0.03	NP_612142.2|NP_733821.1|NP_714915.3|NP_077271.1|NP_004987.2|NP_001186582.1|NP_114429.2|
PKD2-BirAFlag	COPA	45|45	90	45	2	18|21|20|18|13|15|18|12|11	0.98	0.98	0.98	0.98	0.98	4.06	2.77	0	NP_001161884.1|NP_063948.1|
PKD2-BirAFlag	COPB2	33|31	64	32	2	3|4|2|3|6|5|3|1|4	1	1	1	1	1	25.21	9.29	0
PKD2-BirAFlagCil	COPB2	19|24	43	21.5	2	3|4|2|3|6|5|3|1|4	1	1	1	1	1	11.02	6.24	0
FlagBirA-PKD2Cil	COPB2	21|19	40	20	2	3|4|2|3|6|5|3|1|4	1	1	1	1	1	11.02	5.81	0	NP_004844.1|NP_004862.1|NP_444280.2|NP_004131.3|NP_002858.2|NP_001013870.1|NP_003072.2|NP_005656.4|
CD167-BirAFlag	COPB2	15|19	34	17	2	3|4|2|3|6|5|3|1|4	1	1	1	1	1	6.74	4.94	0	NP_001184162.1|
CD167-PKD1-BirAFlag	COPB2	13|22	35	17.5	2	3|4|2|3|6|5|3|1|4	0.99	1	0.99	1	0.99	4.52	5.08	0	NP_001182061.1|NP_001129488.1|
CD167-BirAFlagCil	COPB2	17|18	35	17.5	2	3|4|2|3|6|5|3|1|4	1	1	1	1	1	8.86	5.08	0
CD167-PKD1-BirAFlagCil	COPB2	15|17	32	16	2	3|4|2|3|6|5|3|1|4	1	1	1	1	1	6.74	4.65	0	NP_001688.1|NP_003290.1|NP_064555.2|NP_003281.1|NP_057406.2|NP_001073867.1|NP_004715.1|NP_006109.2|NP_996896.1|NP_775738.3|NP_006081.1|NP_003636.2|NP_060672.2|NP_003036.1|
FlagBirA-PKD2	COPB2	12|12	24	12	2	3|4|2|3|6|5|3|1|4	0.97	0.97	0.97	0.97	0.97	3.36	3.48	0.01
CD167-BirAFlag	COPE	9|12	21	10.5	2	5|4|1|3|4|4|1|2|2	0.9	0.99	0.9	0.99	0.9	1.47	3.63	0.01
CD167-PKD1-BirAFlagCil	COPE	12|15	27	13.5	2	5|4|1|3|4|4|1|2|2	1	1	1	1	1	4.94	4.67	0	NP_004422.2|NP_002802.2|NP_001129488.1|NP_002781.2|NP_002469.2|
PKD2-BirAFlag	COPE	16|17	33	16.5	2	5|4|1|3|4|4|1|2|2	1	1	1	1	1	9.27	5.71	0	NP_001124321.1|NP_001129488.1|NP_000166.2|NP_003796.1|
FlagBirA-PKD2Cil	COPE	13|10	23	11.5	2	5|4|1|3|4|4|1|2|2	0.97	1	0.97	1	0.97	2.66	3.98	0.01
PKD2-BirAFlagCil	COPE	10|11	21	10.5	2	5|4|1|3|4|4|1|2|2	0.96	0.98	0.96	0.98	0.96	2.66	3.63	0.01	NP_714915.3|NP_853553.1|NP_004987.2|NP_000713.2|NP_938023.1|NP_112192.2|
PKD2-BirAFlag	COPS7A	7|7	14	7	2	2|1|0|1|2|4|1|0|2	0.99	0.99	0.99	0.99	0.99	4.19	4.85	0
PKD2-BirAFlagCil	COPZ1	17|13	30	15	2	4|1|3|5|4|4|1|5|2	1	1	1	1	1	5.14	4.66	0	NP_001074248.1|NP_003861.1|NP_003391.1|NP_057107.3|NP_065890.1|NP_001257291.1|NP_510880.2|
PKD2-BirAFlag	COPZ1	11|10	21	10.5	2	4|1|3|5|4|4|1|5|2	0.89	0.95	0.89	0.95	0.89	1.66	3.26	0.02	NP_009174.1|
CD167-BirAFlag	CORO2A	3|3	6	3	2	1|1|0|0|0|0|0|0|0	0.97	0.97	0.97	0.97	0.97	3.42	13.5	0.01
PKD2-BirAFlagCil	CORO7-PAM16	6|5	11	5.5	2	0|0|0|0|0|0|0|0|0	1	1	1	1	1	8.67	55	0	NP_001129488.1|NP_002604.1|NP_079217.2|NP_694592.1|NP_001229342.1|NP_001120963.1|
PKD2-BirAFlag	CORO7-PAM16	4|3	7	3.5	2	0|0|0|0|0|0|0|0|0	1	1	1	1	1	5.25	35	0	NP_064516.2|
CD167-BirAFlag	COX15	2|2	4	2	2	0|0|0|0|0|0|0|0|0	0.97	0.97	0.97	0.97	0.97	3.41	20	0.01	NP_835227.1|NP_115613.1|
CD167-BirAFlagCil	COX15	5|3	8	4	2	0|0|0|0|0|0|0|0|0	1	1	1	1	1	5.25	40	0	NP_004628.4|NP_001654.1|NP_001976.1|NP_005561.1|NP_004152.1|NP_001229696.1|NP_002215.2|NP_001137151.1|NP_000876.3|NP_001161842.1|NP_005299.1|NP_114429.2|NP_001153702.1|
CD167-BirAFlag	COX4I1	7|7	14	7	2	1|0|4|5|2|2|2|0|1	0.84	0.84	0.84	0.84	0.84	1.62	3.71	0.02	NP_002194.2|NP_002196.2|NP_001124468.1|NP_003334.2|NP_079106.3|NP_001138471.1|
CD167-PKD1-BirAFlag	COX4I1	8|8	16	8	2	1|0|4|5|2|2|2|0|1	0.93	0.93	0.93	0.93	0.93	2.51	4.24	0.01	NP_000108.1|NP_055950.1|NP_001027454.1|NP_055134.2|NP_056169.1|NP_001077059.1|NP_071757.4|NP_001161842.1|NP_056126.1|NP_078779.2|
CD167-BirAFlagCil	COX4I1	9|9	18	9	2	1|0|4|5|2|2|2|0|1	0.97	0.97	0.97	0.97	0.97	3.33	4.76	0.01	NP_001688.1|NP_055157.1|NP_001184162.1|NP_006467.4|NP_001907.2|NP_055557.2|NP_055217.2|NP_938023.1|NP_008949.4|
CD167-PKD1-BirAFlagCil	COX4I1	7|7	14	7	2	1|0|4|5|2|2|2|0|1	0.84	0.84	0.84	0.84	0.84	1.62	3.71	0.02	NP_006805.2|NP_003012.1|NP_001254485.1|NP_001027.3|NP_005365.3|NP_001229328.1|NP_110438.1|NP_079183.4|NP_005991.1|NP_542784.1|NP_000066.1|NP_061854.1|NP_001076428.1|NP_689969.2|NP_733934.1|NP_940682.2|NP_005558.1|NP_002781.2|NP_036306.1|NP_001091.1|NP_775746.1|NP_001822.3|NP_937859.1|NP_660348.2|NP_116264.2|NP_006490.3|
PKD2-BirAFlagCil	COX4I1	11|9	20	10	2	1|0|4|5|2|2|2|0|1	0.98	0.99	0.98	0.99	0.98	3.33	5.29	0	NP_060915.2|NP_060321.3|
FlagBirA-PKD2Cil	COX4I1	9|9	18	9	2	1|0|4|5|2|2|2|0|1	0.97	0.97	0.97	0.97	0.97	3.33	4.76	0.01	NP_113671.3|NP_001104567.1|NP_005424.1|NP_056092.2|NP_057614.1|NP_658911.1|NP_003233.4|
PKD2-BirAFlag	COX4I1	9|7	16	8	2	1|0|4|5|2|2|2|0|1	0.9	0.97	0.9	0.97	0.9	1.62	4.24	0.01	NP_067042.1|
FlagBirA-PKD2	COX4I1	7|7	14	7	2	1|0|4|5|2|2|2|0|1	0.84	0.84	0.84	0.84	0.84	1.62	3.71	0.02	NP_057125.2|
CD167-BirAFlagCil	COX5A	6|8	14	7	2	0|0|3|3|3|3|0|1|0	0.91	0.96	0.91	0.96	0.91	1.71	4.85	0.01
CD167-BirAFlag	COX5B	3|3	6	3	2	2|2|0|0|0|0|0|0|0	0.84	0.84	0.84	0.84	0.84	1.64	6.75	0.02
CD167-BirAFlagCil	COX5B	6|8	14	7	2	2|2|0|0|0|0|0|0|0	0.99	1	0.99	1	0.99	4.35	15.75	0	NP_038470.1|NP_004466.2|NP_006450.2|NP_001171511.1|NP_005794.1|NP_065789.1|NP_001161842.1|NP_056126.1|
PKD2-BirAFlagCil	COX5B	3|4	7	3.5	2	2|2|0|0|0|0|0|0|0	0.88	0.93	0.88	0.93	0.88	1.64	7.88	0.02	NP_000933.1|NP_006214.2|NP_005129.2|NP_057153.8|NP_002479.1|NP_444278.1|NP_001243125.1|NP_004992.2|
FlagBirA-PKD2Cil	COX5B	2|2	4	2	2	2|2|0|0|0|0|0|0|0	0.65	0.65	0.65	0.65	0.65	0.62	4.5	0.05
PKD2-BirAFlag	COX5B	2|2	4	2	2	2|2|0|0|0|0|0|0|0	0.65	0.65	0.65	0.65	0.65	0.62	4.5	0.05	NP_001688.1|NP_003290.1|NP_038470.1|NP_055545.1|NP_060282.1|NP_004466.2|NP_001744.2|NP_004209.2|NP_002860.2|NP_004152.1|NP_004569.2|NP_005361.2|NP_001177645.1|NP_001186910.1|NP_002875.1|NP_002856.1|NP_001673.2|NP_006450.2|NP_060654.1|NP_001656.2|NP_003786.1|NP_068831.1|NP_002991.2|NP_001238966.1|NP_001139555.1|NP_849193.1|NP_110426.4|NP_036364.2|NP_001485.2|NP_072097.2|NP_004544.1|NP_001137544.1|…
CD167-BirAFlagCil	COX6C	3|3	6	3	2	0|0|0|0|0|0|0|0|0	0.99	0.99	0.99	0.99	0.99	5.25	30	0
CD167-BirAFlag	CPD	19|25	44	22	2	0|0|1|0|4|4|0|2|4	1	1	1	1	1	8.27	13.2	0	NP_001257291.1|NP_057022.2|NP_064516.2|NP_060767.2|
CD167-PKD1-BirAFlag	CPD	37|39	76	38	2	0|0|1|0|4|4|0|2|4	1	1	1	1	1	17.7	22.8	0	NP_001907.2|NP_004987.2|NP_068805.1|NP_055217.2|NP_112192.2|
CD167-PKD1-BirAFlagCil	CPD	52|46	98	49	2	0|0|1|0|4|4|0|2|4	1	1	1	1	1	22.3	29.4	0	NP_077271.1|NP_853553.1|NP_004308.2|NP_057125.2|
CD167-BirAFlagCil	CPD	8|7	15	7.5	2	0|0|1|0|4|4|0|2|4	0.87	0.9	0.87	0.9	0.87	1.65	4.5	0.02	NP_940682.2|
CD167-BirAFlagCil	CPNE4	2|2	4	2	2	2|0|0|0|0|0|0|0|0	0.85	0.85	0.85	0.85	0.85	1.71	9	0.02	NP_036477.2|
CD167-BirAFlag	CPT2	2|2	4	2	2	0|0|0|0|0|0|0|0|0	0.97	0.97	0.97	0.97	0.97	3.41	20	0.01	NP_000876.3|NP_001129409.1|
CD167-BirAFlagCil	CPT2	5|6	11	5.5	2	0|0|0|0|0|0|0|0|0	1	1	1	1	1	8.67	55	0	NP_004913.2|NP_003469.2|NP_000145.1|NP_002257.1|NP_002892.1|NP_002893.1|NP_002941.1|NP_001013.1|NP_003290.1|NP_000364.1|NP_000108.1|NP_004757.1|NP_004420.1|NP_004542.1|NP_005733.1|NP_005850.1|NP_036313.3|NP_006658.1|NP_055950.1|NP_000131.2|NP_078934.3|NP_000875.2|NP_036585.1|NP_057390.1|NP_001034554.1|NP_060708.1|NP_064505.1|NP_001322.1|NP_000415.2|NP_004309.2|NP_006000.2|NP_000692.2|NP_055862.1|…
CD167-BirAFlag	CSE1L	80|84	164	82	2	38|41|26|26|38|26|30|24|29	0.68	0.99	0.68	0.99	0.68	-0.48	2.65	0.04	NP_059980.2|NP_006818.3|NP_004729.1|NP_057156.1|NP_004862.1|NP_077271.1|NP_001137544.1|NP_036332.2|NP_058626.1|NP_057540.1|NP_057444.2|NP_001161842.1|NP_056126.1|NP_114429.2|NP_001155977.1|
CD167-BirAFlagCil	CSE1L	85|84	169	84.5	2	38|41|26|26|38|26|30|24|29	0.99	1	0.99	1	0.99	4.2	2.74	0	NP_219488.1|
PKD2-BirAFlag	CSNK1A1	25|20	45	22.5	2	0|0|8|6|5|7|6|6|7	1	1	1	1	1	4.93	4.5	0	NP_001670.1|NP_057156.1|NP_714915.3|NP_004515.2|
PKD2-BirAFlagCil	CSNK1A1	24|18	42	21	2	0|0|8|6|5|7|6|6|7	0.98	1	0.98	1	0.98	3.41	4.2	0	NP_003290.1|NP_002875.1|NP_068831.1|NP_003625.2|NP_002734.2|NP_004334.1|NP_000296.2|NP_001161842.1|NP_005558.1|NP_001254727.1|NP_056126.1|NP_008949.4|
FlagBirA-PKD2	CSNK1A1	18|17	35	17.5	2	0|0|8|6|5|7|6|6|7	0.95	0.97	0.95	0.97	0.95	2.59	3.5	0.01	NP_001129488.1|
CD167-BirAFlag	CSNK1G3	16|9	25	12.5	2	0|0|0|0|0|0|0|0|0	1	1	1	1	1	15.06	125	0	NP_001137430.1|NP_057063.2|NP_066925.1|NP_114429.2|NP_003233.4|
CD167-BirAFlagCil	CSNK1G3	2|3	5	2.5	2	0|0|0|0|0|0|0|0|0	0.98	0.99	0.98	0.99	0.98	3.41	25	0
PKD2-BirAFlagCil	CSTF1	3|2	5	2.5	2	0|0|1|1|0|2|0|1|0	0.68	0.81	0.68	0.81	0.68	0.19	4.5	0.04	NP_002601.1|NP_940683.1|NP_077817.2|NP_006735.2|
CD167-BirAFlagCil	CSTF3	4|7	11	5.5	2	3|1|0|0|2|3|2|1|1	0.71	0.97	0.71	0.97	0.71	-0.16	3.81	0.04	NP_620407.1|NP_001035145.1|NP_733821.1|NP_001027454.1|NP_001137457.1|NP_001161842.1|NP_056126.1|NP_114429.2|NP_003712.1|
CD167-BirAFlagCil	CTBP1	3|10	13	6.5	2	0|1|1|0|0|0|1|1|2	0.87	1	0.87	1	0.87	1.04	9.75	0.02	NP_714915.3|NP_009034.2|NP_000104.1|NP_057021.2|NP_001037850.1|NP_114429.2|NP_079052.2|
CD167-BirAFlag	CTDSP1	8|10	18	9	2	0|0|0|0|0|0|0|0|0	1	1	1	1	1	13.5	90	0	NP_001852.1|NP_008830.2|NP_001136076.1|NP_004987.2|NP_008949.4|
CD167-BirAFlag	CTDSP2	3|2	5	2.5	2	0|0|0|0|0|0|0|0|0	0.98	0.99	0.98	0.99	0.98	3.41	25	0
PKD2-BirAFlag	CTIF	8|7	15	7.5	2	0|1|0|1|0|2|2|1|0	1	1	1	1	1	5.82	9.64	0
CD167-BirAFlag	CTNNA1	13|13	26	13	2	5|5|3|2|1|2|2|1|8	0.97	0.97	0.97	0.97	0.97	3.38	4.03	0.01	NP_001184162.1|
CD167-BirAFlagCil	CTNNA1	12|16	28	14	2	5|5|3|2|1|2|2|1|8	0.96	1	0.96	1	0.96	2.6	4.34	0.01
CD167-PKD1-BirAFlagCil	CTNNAL1	5|2	7	3.5	2	0|0|0|0|0|0|0|0|0	0.98	1	0.98	1	0.98	3.41	35	0	NP_000876.3|
PKD2-BirAFlag	CTNNAL1	16|9	25	12.5	2	0|0|0|0|0|0|0|0|0	1	1	1	1	1	15.06	125	0
PKD2-BirAFlagCil	CTNNAL1	11|2	13	6.5	2	0|0|0|0|0|0|0|0|0	0.98	1	0.98	1	0.98	3.41	65	0	NP_057540.1|NP_076869.1|
FlagBirA-PKD2	CTNNAL1	4|2	6	3	2	0|0|0|0|0|0|0|0|0	0.98	1	0.98	1	0.98	3.41	30	0	NP_001129488.1|
FlagBirA-PKD2Cil	CTNNAL1	4|2	6	3	2	0|0|0|0|0|0|0|0|0	0.98	1	0.98	1	0.98	3.41	30	0	NP_004729.1|NP_004630.3|NP_002084.2|NP_068805.1|NP_001186363.1|NP_056126.1|
CD167-BirAFlag	CTNNBL1	10|11	21	10.5	2	1|3|2|4|6|6|1|1|1	0.92	0.95	0.92	0.95	0.92	2.07	3.78	0.01	NP_115613.1|
CD167-BirAFlagCil	CTNNBL1	9|8	17	8.5	2	1|3|2|4|6|6|1|1|1	0.65	0.76	0.65	0.76	0.65	0.18	3.06	0.05	NP_835227.1|
PKD2-BirAFlag	CTNND1	40|28	68	34	2	2|2|7|2|13|15|3|8|7	0.99	1	0.99	1	0.99	3.56	5.19	0	NP_055182.3|
PKD2-BirAFlagCil	CTNND1	25|22	47	23.5	2	2|2|7|2|13|15|3|8|7	0.81	0.92	0.81	0.92	0.81	0.89	3.58	0.03	NP_940682.2|NP_077022.1|
CD167-BirAFlag	CTNND1	37|32	69	34.5	2	2|2|7|2|13|15|3|8|7	0.99	1	0.99	1	0.99	4.74	5.26	0	NP_006491.2|NP_542784.1|NP_006490.3|
CD167-PKD1-BirAFlagCil	CTNND1	36|26	62	31	2	2|2|7|2|13|15|3|8|7	0.97	1	0.97	1	0.97	2.8	4.73	0.01	NP_001104567.1|NP_005424.1|NP_075266.1|NP_005660.4|NP_001161842.1|NP_001129488.1|NP_938023.1|NP_056126.1|NP_114429.2|
CD167-PKD1-BirAFlag	CTSB	4|5	9	4.5	2	0|1|0|0|0|0|2|1|0	0.98	0.99	0.98	0.99	0.98	3.54	10.12	0	NP_005561.1|NP_055051.1|NP_055488.1|NP_057575.2|NP_056312.2|NP_115910.1|NP_114429.2|
FlagBirA-PKD2Cil	CTSB	11|8	19	9.5	2	0|1|0|0|0|0|2|1|0	1	1	1	1	1	9.93	21.38	0	NP_000089.1|NP_892029.2|NP_001907.2|NP_056092.2|NP_009034.2|NP_002479.1|NP_055217.2|NP_001129409.1|NP_114429.2|NP_031375.3|
FlagBirA-PKD2	CTSB	2|3	5	2.5	2	0|1|0|0|0|0|2|1|0	0.76	0.88	0.76	0.88	0.76	0.54	5.62	0.03	NP_001013.1|NP_004420.1|NP_004542.1|NP_006398.1|NP_004993.1|NP_055156.1|NP_055157.1|NP_064539.1|NP_061326.1|NP_004152.1|NP_000692.2|NP_055862.1|NP_001229971.1|NP_001186904.1|NP_001186910.1|NP_001171908.1|NP_004791.1|NP_085056.2|NP_005660.4|NP_000089.1|NP_001907.2|NP_060259.4|NP_079016.2|NP_002196.2|NP_001124468.1|NP_001076428.1|NP_612355.1|NP_055037.1|NP_002479.1|NP_055557.2|NP_004254.2|NP_004256…
FlagBirA-PKD2	CUL1	27|25	52	26	2	1|0|2|4|3|2|4|5|3	1	1	1	1	1	20.8	9.75	0	NP_001852.1|NP_055156.1|NP_055157.1|NP_001190174.1|NP_006467.4|NP_006347.1|NP_004539.1|NP_057156.1|NP_009031.1|NP_001136076.1|NP_110426.4|NP_004347.1|NP_004996.1|NP_001907.2|NP_001676.2|NP_001123492.1|NP_001678.1|NP_055037.1|NP_000296.2|NP_002486.1|NP_000876.3|NP_001161842.1|NP_001129488.1|NP_056126.1|NP_077817.2|
PKD2-BirAFlag	CUL1	29|23	52	26	2	1|0|2|4|3|2|4|5|3	1	1	1	1	1	18.3	9.75	0	NP_000933.1|NP_714915.3|NP_004618.2|
PKD2-BirAFlagCil	CUL1	29|23	52	26	2	1|0|2|4|3|2|4|5|3	1	1	1	1	1	18.3	9.75	0	NP_001008389.1|NP_003281.1|NP_001186904.1|NP_004729.1|NP_003565.4|NP_057156.1|NP_002991.2|NP_775741.1|NP_009038.1|NP_060934.1|NP_001678.1|NP_002486.1|NP_002479.1|NP_001129488.1|
CD167-BirAFlag	CUL1	16|15	31	15.5	2	1|0|2|4|3|2|4|5|3	1	1	1	1	1	8.78	5.81	0
CD167-PKD1-BirAFlag	CUL1	14|8	22	11	2	1|0|2|4|3|2|4|5|3	0.86	1	0.86	1	0.86	0.94	4.12	0.02	NP_036531.1|NP_003391.1|NP_057156.1|NP_002076.2|NP_001161842.1|NP_001129488.1|
CD167-PKD1-BirAFlagCil	CUL1	13|15	28	14	2	1|0|2|4|3|2|4|5|3	1	1	1	1	1	6.59	5.25	0	NP_001124147.1|NP_115613.1|
FlagBirA-PKD2Cil	CUL1	9|13	22	11	2	1|0|2|4|3|2|4|5|3	0.95	1	0.95	1	0.95	2.14	4.12	0.01	NP_065881.1|
CD167-BirAFlag	CUL3	3|6	9	4.5	2	0|0|1|0|2|2|0|1|4	0.67	0.91	0.67	0.91	0.67	-0.3	4.05	0.05
CD167-BirAFlagCil	CUL3	11|10	21	10.5	2	0|0|1|0|2|2|0|1|4	1	1	1	1	1	5.48	9.45	0
PKD2-BirAFlag	CUL3	5|7	12	6	2	0|0|1|0|2|2|0|1|4	0.89	0.96	0.89	0.96	0.89	1.54	5.4	0.02	NP_001485.2|NP_003818.2|NP_444254.3|NP_001171629.1|NP_036379.2|NP_005991.1|NP_001107.2|NP_004334.1|NP_002963.2|NP_006419.2|NP_001257291.1|NP_061820.1|NP_000876.3|NP_056993.2|NP_570122.1|NP_000225.1|NP_001243125.1|NP_006245.2|NP_683702.1|NP_006215.1|NP_006786.2|NP_003286.1|NP_004035.2|NP_078849.1|NP_115716.1|NP_064507.3|NP_056126.1|NP_060760.2|
CD167-PKD1-BirAFlagCil	CUL5	5|2	7	3.5	2	1|0|0|0|0|0|0|0|0	0.98	1	0.98	1	0.98	3.23	31.5	0	NP_113671.3|NP_001307.2|NP_061485.1|NP_003583.2|NP_001186508.1|NP_071757.4|NP_001120793.1|NP_000876.3|NP_001161842.1|NP_001129488.1|NP_056126.1|NP_114429.2|NP_115805.1|
CD167-BirAFlag	CXADR	15|24	39	19.5	2	0|0|0|0|0|0|0|0|0	1	1	1	1	1	24.18	195	0	NP_036369.2|
CD167-PKD1-BirAFlag	CXADR	2|5	7	3.5	2	0|0|0|0|0|0|0|0|0	0.98	1	0.98	1	0.98	3.41	35	0	NP_004542.1|NP_004993.1|NP_061326.1|NP_004152.1|NP_001186910.1|NP_003565.4|NP_057156.1|NP_001171908.1|NP_002991.2|NP_077718.3|NP_001238966.1|NP_783313.1|NP_510870.1|NP_004544.1|NP_057665.2|NP_001907.2|NP_009034.2|NP_002428.1|NP_055037.1|NP_002486.1|NP_055217.2|NP_003163.1|
CD167-BirAFlagCil	CXADR	3|6	9	4.5	2	0|0|0|0|0|0|0|0|0	1	1	1	1	1	5.25	45	0	NP_065812.1|NP_056201.2|NP_076869.1|
CD167-PKD1-BirAFlagCil	CXADR	4|4	8	4	2	0|0|0|0|0|0|0|0|0	1	1	1	1	1	6.99	40	0	NP_004466.2|NP_001744.2|NP_002202.2|NP_938033.1|NP_036364.2|NP_775738.3|NP_004862.1|NP_001229328.1|NP_004976.2|NP_060615.1|NP_005794.1|NP_001739.2|NP_001123492.1|NP_002084.2|NP_004090.4|NP_068805.1|NP_065789.1|NP_056380.2|NP_055202.1|
CD167-BirAFlag	CYB5A	3|2	5	2.5	2	0|0|0|0|0|0|0|0|0	0.98	0.99	0.98	0.99	0.98	3.41	25	0	NP_003290.1|NP_002148.1|NP_001093588.1|NP_001907.2|NP_004334.1|NP_510880.2|NP_001161842.1|NP_001243125.1|NP_001138940.2|NP_001124147.1|
CD167-BirAFlagCil	CYB5A	2|2	4	2	2	0|0|0|0|0|0|0|0|0	0.97	0.97	0.97	0.97	0.97	3.41	20	0.01	NP_003391.1|NP_001073867.1|NP_004630.3|NP_001243125.1|
PKD2-BirAFlagCil	CYB5A	2|2	4	2	2	0|0|0|0|0|0|0|0|0	0.97	0.97	0.97	0.97	0.97	3.41	20	0.01	NP_003290.1|NP_000933.1|NP_005521.1|NP_005733.1|NP_005688.2|NP_055156.1|NP_055157.1|NP_057226.1|NP_061326.1|NP_038466.2|NP_004152.1|NP_000692.2|NP_001164006.1|NP_002856.1|NP_006467.4|NP_001238966.1|NP_849193.1|NP_009038.1|NP_001137151.1|NP_061899.2|NP_003012.1|NP_714915.3|NP_003135.2|NP_004996.1|NP_071757.4|NP_004630.3|NP_775885.1|NP_004290.2|NP_001907.2|NP_002026.1|NP_057086.2|NP_114127.3|NP_004…
CD167-BirAFlag	CYB5B	13|7	20	10	2	1|1|0|0|0|0|0|1|0	1	1	1	1	1	8.76	30	0	NP_001782.1|NP_061485.1|NP_002991.2|NP_001389.2|NP_001182061.1|NP_006081.1|NP_005018.1|NP_056272.2|NP_109587.1|NP_000066.1|NP_057307.2|NP_000876.3|NP_001127695.1|NP_510880.2|NP_001161842.1|NP_000235.2|NP_055681.1|NP_055217.2|NP_056667.2|NP_061198.2|NP_065875.3|NP_008877.1|NP_958781.1|NP_065812.1|NP_001138940.2|NP_056126.1|NP_438171.1|NP_001127841.1|NP_001159588.1|NP_059830.1|NP_001189484.1|NP_114…
CD167-PKD1-BirAFlag	CYB5B	6|4	10	5	2	1|1|0|0|0|0|0|1|0	0.99	1	0.99	1	0.99	4.19	15	0	NP_001229328.1|NP_004630.3|NP_004308.2|NP_065385.2|NP_001116370.1|NP_001002762.2|NP_058642.1|NP_005123.2|NP_689493.3|NP_055202.1|NP_060636.1|
CD167-PKD1-BirAFlagCil	CYB5B	5|5	10	5	2	1|1|0|0|0|0|0|1|0	1	1	1	1	1	5.72	15	0
FlagBirA-PKD2	CYB5B	7|8	15	7.5	2	1|1|0|0|0|0|0|1|0	1	1	1	1	1	8.76	22.5	0
FlagBirA-PKD2Cil	CYB5B	6|6	12	6	2	1|1|0|0|0|0|0|1|0	1	1	1	1	1	7.24	18	0	NP_004978.2|YP_003024027.1|
PKD2-BirAFlag	CYB5B	4|7	11	5.5	2	1|1|0|0|0|0|0|1|0	0.99	1	0.99	1	0.99	4.19	16.5	0	NP_258412.1|NP_001186600.1|NP_036379.2|NP_001023.1|NP_031375.3|
PKD2-BirAFlagCil	CYB5B	5|5	10	5	2	1|1|0|0|0|0|0|1|0	1	1	1	1	1	5.72	15	0	NP_001074248.1|NP_733821.1|NP_001060.1|NP_006077.2|NP_001186508.1|NP_001137544.1|NP_001245135.1|NP_006693.3|NP_001137457.1|NP_001161842.1|NP_055681.1|NP_001243125.1|NP_079504.2|NP_056667.2|NP_055259.2|NP_056126.1|NP_001037850.1|NP_114429.2|NP_077817.2|NP_031375.3|
FlagBirA-PKD2Cil	CYB5R3	29|28	57	28.5	2	7|5|11|7|10|9|7|3|3	1	1	1	1	1	12.69	4.14	0
PKD2-BirAFlagCil	CYB5R3	29|27	56	28	2	7|5|11|7|10|9|7|3|3	1	1	1	1	1	11.5	4.06	0	NP_076869.1|NP_114438.2|
FlagBirA-PKD2	CYB5R3	24|23	47	23.5	2	7|5|11|7|10|9|7|3|3	1	1	1	1	1	6.63	3.41	0
PKD2-BirAFlag	CYB5R3	20|23	43	21.5	2	7|5|11|7|10|9|7|3|3	0.97	1	0.97	1	0.97	2.85	3.12	0.01	NP_001655.1|NP_001036143.1|NP_938033.1|NP_003391.1|NP_001782.1|NP_061485.1|NP_852664.1|NP_004321.2|NP_057022.2|NP_056464.1|
CD167-BirAFlag	CYB5R3	50|41	91	45.5	2	7|5|11|7|10|9|7|3|3	1	1	1	1	1	27.87	6.6	0	NP_002196.2|NP_001161842.1|NP_001129488.1|NP_003286.1|NP_005299.1|NP_059830.1|NP_008949.4|
CD167-PKD1-BirAFlag	CYB5R3	28|32	60	30	2	7|5|11|7|10|9|7|3|3	1	1	1	1	1	12.69	4.35	0	NP_005561.1|NP_057141.1|NP_006818.3|NP_009194.2|NP_003391.1|NP_000066.1|NP_057195.2|NP_001037850.1|NP_008949.4|
CD167-PKD1-BirAFlagCil	CYB5R3	41|33	74	37	2	7|5|11|7|10|9|7|3|3	1	1	1	1	1	18.49	5.37	0	NP_938033.1|NP_004084.1|NP_001026881.1|NP_114429.2|
CD167-BirAFlagCil	CYB5R3	22|20	42	21	2	7|5|11|7|10|9|7|3|3	0.97	1	0.97	1	0.97	2.85	3.05	0.01	NP_852664.1|NP_002963.2|NP_004435.3|NP_071903.2|
CD167-BirAFlag	CYC1	3|7	10	5	2	1|1|0|0|0|0|1|0|0	0.97	1	0.97	1	0.97	2.65	15	0.01	NP_000933.1|NP_057626.2|NP_055399.1|NP_001739.2|NP_001161842.1|NP_063944.3|NP_056126.1|NP_114429.2|NP_008949.4|
CD167-BirAFlagCil	CYC1	3|5	8	4	2	1|1|0|0|0|0|1|0|0	0.97	1	0.97	1	0.97	2.65	12	0.01
FlagBirA-PKD2Cil	CYC1	3|7	10	5	2	1|1|0|0|0|0|1|0|0	0.97	1	0.97	1	0.97	2.65	15	0.01	NP_066925.1|
PKD2-BirAFlagCil	CYC1	5|4	9	4.5	2	1|1|0|0|0|0|1|0|0	0.99	1	0.99	1	0.99	4.19	13.5	0	NP_001171908.1|NP_077718.3|NP_004996.1|NP_061929.2|NP_001907.2|NP_009034.2|NP_002486.1|
PKD2-BirAFlag	CYC1	2|4	6	3	2	1|1|0|0|0|0|1|0|0	0.87	0.99	0.87	0.99	0.87	1.12	9	0.02	NP_004993.1|NP_055157.1|NP_061326.1|NP_001186910.1|NP_001012680.1|NP_004539.1|NP_057156.1|NP_001171908.1|NP_077718.3|NP_783313.1|NP_004536.2|YP_003024026.1|NP_054884.1|NP_001244031.1|NP_004544.1|NP_001668.1|NP_004996.1|NP_061929.2|NP_001161803.1|NP_066553.3|NP_000089.1|NP_057665.2|NP_001907.2|NP_009034.2|YP_003024035.1|NP_055037.1|NP_002486.1|NP_000876.3|NP_002479.1|NP_001161842.1|NP_055217.2|NP_…
CD167-BirAFlag	CYCS	8|9	17	8.5	2	0|0|0|0|0|0|0|0|0	1	1	1	1	1	13.5	85	0	NP_005350.1|NP_112192.2|
CD167-BirAFlagCil	CYCS	2|2	4	2	2	0|0|0|0|0|0|0|0|0	0.97	0.97	0.97	0.97	0.97	3.41	20	0.01	NP_038466.2|NP_001177645.1|NP_852133.1|NP_001598.1|NP_060934.1|NP_002148.1|NP_003012.1|NP_005129.2|NP_065890.1|NP_444278.1|NP_001161842.1|NP_064516.2|NP_056126.1|NP_076869.1|
PKD2-BirAFlag	CYCS	6|2	8	4	2	0|0|0|0|0|0|0|0|0	0.98	1	0.98	1	0.98	3.41	40	0	NP_006361.1|NP_058626.1|NP_660207.2|NP_054868.3|NP_061764.2|
PKD2-BirAFlagCil	CYCS	4|3	7	3.5	2	0|0|0|0|0|0|0|0|0	1	1	1	1	1	5.25	35	0	NP_001137151.1|NP_060937.1|NP_001093588.1|NP_058626.1|NP_689695.2|NP_056993.2|NP_001129488.1|
FlagBirA-PKD2	CYCS	3|3	6	3	2	0|0|0|0|0|0|0|0|0	0.99	0.99	0.99	0.99	0.99	5.25	30	0	NP_003636.2|NP_001186738.1|NP_004334.1|NP_001161842.1|NP_001254727.1|NP_001070651.1|
PKD2-BirAFlag	CYLD	15|17	32	16	2	0|0|1|0|7|7|2|2|3	0.98	0.98	0.98	0.98	0.98	3.46	6.55	0	NP_536350.2|NP_006487.1|NP_001186600.1|NP_003391.1|NP_001822.3|
CD167-PKD1-BirAFlag	CYP51A1	5|3	8	4	2	1|1|1|1|0|0|1|0|0	0.9	0.99	0.9	0.99	0.9	1.48	7.2	0.01
CD167-BirAFlagCil	CYP51A1	5|9	14	7	2	1|1|1|1|0|0|1|0|0	0.99	1	0.99	1	0.99	4.23	12.6	0	NP_003818.2|NP_004862.1|NP_058626.1|NP_001257655.1|
CD167-PKD1-BirAFlagCil	CYP51A1	6|6	12	6	2	1|1|1|1|0|0|1|0|0	1	1	1	1	1	5.64	10.8	0	NP_060945.2|NP_001035546.1|NP_003036.1|NP_060915.2|
FlagBirA-PKD2	CYP51A1	6|6	12	6	2	1|1|1|1|0|0|1|0|0	1	1	1	1	1	5.64	10.8	0	NP_004987.2|NP_006645.3|NP_001161842.1|NP_114108.1|NP_001129488.1|NP_006859.2|NP_056126.1|NP_114429.2|NP_057632.2|
PKD2-BirAFlag	CYP51A1	7|5	12	6	2	1|1|1|1|0|0|1|0|0	0.99	1	0.99	1	0.99	4.23	10.8	0	NP_006806.1|NP_038470.1|NP_055157.1|NP_006818.3|NP_000692.2|NP_002107.3|NP_009194.2|NP_006077.2|NP_006467.4|NP_036546.2|NP_149975.1|NP_001254485.1|NP_003135.2|NP_001668.1|NP_001907.2|NP_536347.1|NP_057124.3|NP_056203.2|NP_001129488.1|NP_055217.2|NP_004995.1|NP_002296.1|
FlagBirA-PKD2Cil	CYP51A1	4|5	9	4.5	2	1|1|1|1|0|0|1|0|0	0.96	0.99	0.96	0.99	0.96	2.83	8.1	0.01	NP_001124163.1|NP_003583.2|NP_004347.1|NP_001171629.1|NP_055969.1|NP_077719.2|NP_071751.3|NP_001161842.1|NP_005008.2|NP_056126.1|NP_061764.2|NP_114429.2|NP_076869.1|
PKD2-BirAFlagCil	CYP51A1	6|3	9	4.5	2	1|1|1|1|0|0|1|0|0	0.91	1	0.91	1	0.91	1.48	8.1	0.01	NP_003583.2|
CD167-BirAFlag	CYRIB	6|6	12	6	2	0|0|0|0|0|0|0|0|0	1	1	1	1	1	10.31	60	0	NP_006651.2|NP_057724.2|NP_057665.2|NP_079183.4|
CD167-PKD1-BirAFlagCil	CYRIB	5|7	12	6	2	0|0|0|0|0|0|0|0|0	1	1	1	1	1	8.67	60	0	NP_004993.1|NP_055488.1|NP_060917.1|NP_064539.1|NP_038472.2|NP_055862.1|NP_775741.1|NP_057538.1|NP_996261.1|NP_112588.1|NP_001129488.1|NP_001037850.1|
CD167-BirAFlagCil	CYRIB	5|5	10	5	2	0|0|0|0|0|0|0|0|0	1	1	1	1	1	8.67	50	0	NP_001093588.1|NP_114429.2|
FlagBirA-PKD2Cil	CYRIB	5|4	9	4.5	2	0|0|0|0|0|0|0|0|0	1	1	1	1	1	6.99	45	0	NP_006490.3|
CD167-BirAFlag	CYTB	3|3	6	3	2	0|0|0|0|0|0|0|0|0	0.99	0.99	0.99	0.99	0.99	5.25	30	0	NP_006658.1|NP_003565.4|NP_004539.1|NP_002802.2|NP_001093588.1|NP_003135.2|NP_004290.2|NP_004949.1|NP_004987.2|NP_689969.2|NP_733934.1|NP_001167590.1|NP_002781.2|NP_065812.1|NP_114429.2|NP_003163.1|
CD167-BirAFlagCil	CYTB	2|3	5	2.5	2	0|0|0|0|0|0|0|0|0	0.98	0.99	0.98	0.99	0.98	3.41	25	0	NP_009144.1|NP_077271.1|NP_835227.1|NP_076983.1|NP_057125.2|NP_061764.2|NP_076869.1|
PKD2-BirAFlagCil	CYTB	3|2	5	2.5	2	0|0|0|0|0|0|0|0|0	0.98	0.99	0.98	0.99	0.98	3.41	25	0
FlagBirA-PKD2Cil	CYTB	2|2	4	2	2	0|0|0|0|0|0|0|0|0	0.97	0.97	0.97	0.97	0.97	3.41	20	0.01	NP_058626.1|NP_689695.2|NP_056993.2|NP_775107.1|NP_006237.1|
CD167-PKD1-BirAFlag	DAPK2	6|6	12	6	2	0|0|0|0|0|0|0|0|0	1	1	1	1	1	10.31	60	0	NP_057034.2|NP_060310.1|NP_004992.2|
CD167-PKD1-BirAFlagCil	DAPK2	5|9	14	7	2	0|0|0|0|0|0|0|0|0	1	1	1	1	1	8.67	70	0	NP_005558.1|NP_003864.4|NP_006490.3|
CD167-PKD1-BirAFlag	DARS2	14|13	27	13.5	2	5|5|2|5|3|3|5|3|0	0.99	1	0.99	1	0.99	4.52	3.92	0	NP_940992.1|NP_872629.1|NP_001072987.1|
CD167-BirAFlagCil	DARS2	22|14	36	18	2	5|5|2|5|3|3|5|3|0	1	1	1	1	1	5.64	5.23	0	NP_001229971.1|NP_733821.1|NP_001129488.1|
FlagBirA-PKD2Cil	DARS2	10|14	24	12	2	5|5|2|5|3|3|5|3|0	0.86	1	0.86	1	0.86	0.97	3.48	0.02
CD167-PKD1-BirAFlag	DAXX	4|2	6	3	2	0|0|0|0|2|3|0|0|1	0.68	0.85	0.68	0.85	0.68	0.01	4.5	0.05	NP_001129488.1|NP_056146.1|NP_076869.1|
CD167-BirAFlag	DBT	4|3	7	3.5	2	2|2|0|0|0|0|5|0|0	0.64	0.72	0.64	0.72	0.64	0.24	3.5	0.05	NP_003816.2|NP_006467.4|NP_115881.3|NP_005660.4|
FlagBirA-PKD2Cil	DBT	15|20	35	17.5	2	2|2|0|0|0|0|5|0|0	1	1	1	1	1	5.67	17.5	0	NP_001092257.1|NP_733821.1|NP_001171511.1|NP_004862.1|NP_689735.1|
CD167-PKD1-BirAFlag	DBT	7|5	12	6	2	2|2|0|0|0|0|5|0|0	0.86	0.92	0.86	0.92	0.86	1.45	6	0.02	NP_004976.2|NP_000876.3|NP_001161842.1|NP_056126.1|NP_001092001.1|NP_114429.2|NP_008949.4|
CD167-PKD1-BirAFlagCil	DBT	11|13	24	12	2	2|2|0|0|0|0|5|0|0	0.99	0.99	0.99	0.99	0.99	4.12	12	0	NP_057226.1|NP_006818.3|NP_004152.1|NP_000692.2|NP_001190174.1|NP_002991.2|NP_001121185.1|NP_055557.2|NP_001026881.1|
FlagBirA-PKD2	DBT	5|3	8	4	2	2|2|0|0|0|0|5|0|0	0.68	0.81	0.68	0.81	0.68	0.24	4	0.04	NP_037468.1|NP_001182061.1|NP_003012.1|NP_057063.2|NP_003135.2|NP_004630.3|NP_004308.2|NP_000876.3|NP_056380.2|NP_938023.1|NP_001041636.1|
CD167-BirAFlagCil	DCAKD	8|3	11	5.5	2	0|0|0|0|0|0|1|1|0	0.98	1	0.98	1	0.98	3.42	24.75	0	NP_057366.2|NP_002857.1|
FlagBirA-PKD2	DCAKD	3|2	5	2.5	2	0|0|0|0|0|0|1|1|0	0.91	0.97	0.91	0.97	0.91	1.75	11.25	0.01	NP_060773.3|NP_056126.1|NP_114429.2|
FlagBirA-PKD2Cil	DCAKD	2|3	5	2.5	2	0|0|0|0|0|0|1|1|0	0.91	0.97	0.91	0.97	0.91	1.75	11.25	0.01
CD167-BirAFlagCil	DCD	2|2	4	2	2	0|0|0|0|0|0|0|0|0	0.97	0.97	0.97	0.97	0.97	3.41	20	0.01	NP_003833.4|NP_008846.2|
PKD2-BirAFlag	DCTN5	3|3	6	3	2	0|0|0|2|2|2|0|0|0	0.72	0.72	0.72	0.72	0.72	0.94	4.5	0.04	NP_037468.1|NP_001137151.1|NP_071908.2|NP_004987.2|NP_001186582.1|
CD167-BirAFlagCil	DCTPP1	7|6	13	6.5	2	0|1|3|3|1|2|3|0|0	0.93	0.97	0.93	0.97	0.93	2.24	4.5	0.01	NP_055681.1|NP_114429.2|
FlagBirA-PKD2	DCTPP1	5|6	11	5.5	2	0|1|3|3|1|2|3|0|0	0.82	0.9	0.82	0.9	0.82	1.07	3.81	0.02	NP_891552.1|NP_006490.3|
PKD2-BirAFlag	DCUN1D1	3|3	6	3	2	0|0|1|0|2|1|0|0|0	0.88	0.88	0.88	0.88	0.88	2.01	6.75	0.02	NP_001129488.1|
CD167-BirAFlag	DCUN1D3	2|4	6	3	2	0|0|0|0|0|0|0|0|0	0.98	1	0.98	1	0.98	3.41	30	0	NP_115910.1|NP_001075955.1|
CD167-BirAFlag	DCXR	6|6	12	6	2	4|3|0|0|0|0|0|0|0	0.92	0.92	0.92	0.92	0.92	2.43	7.71	0.01	NP_060697.4|NP_872319.1|NP_002486.1|NP_000876.3|NP_064507.3|NP_056126.1|NP_001193769.1|NP_114429.2|
CD167-PKD1-BirAFlag	DCXR	6|9	15	7.5	2	4|3|0|0|0|0|0|0|0	0.95	0.98	0.95	0.98	0.95	2.43	9.64	0.01	NP_066925.1|
CD167-BirAFlagCil	DCXR	10|8	18	9	2	4|3|0|0|0|0|0|0|0	0.98	0.98	0.98	0.98	0.98	3.34	11.57	0	NP_714915.3|NP_036560.1|NP_057540.1|
FlagBirA-PKD2	DCXR	5|6	11	5.5	2	4|3|0|0|0|0|0|0|0	0.9	0.92	0.9	0.92	0.9	1.94	7.07	0.02
FlagBirA-PKD2Cil	DCXR	4|4	8	4	2	4|3|0|0|0|0|0|0|0	0.8	0.8	0.8	0.8	0.8	1.4	5.14	0.03	NP_061326.1|NP_005505.2|NP_001186910.1|NP_003861.1|NP_003565.4|NP_004539.1|NP_057156.1|NP_001171908.1|NP_002991.2|NP_077718.3|YP_003024038.1|NP_783313.1|NP_004536.2|NP_510870.1|NP_001244031.1|NP_004544.1|NP_001686.1|NP_003135.2|NP_004996.1|NP_061929.2|NP_004976.2|NP_001161803.1|NP_066553.3|NP_002481.2|NP_009034.2|NP_055037.1|NP_002486.1|NP_002479.1|NP_004995.1|NP_001186886.1|NP_004992.2|
CD167-PKD1-BirAFlag	DDHD2	9|16	25	12.5	2	0|0|1|0|6|13|1|0|0	0.87	0.94	0.87	0.94	0.87	1.35	5.36	0.02	NP_055488.1|NP_001074248.1|NP_852133.1|NP_775741.1|NP_060697.4|NP_001093588.1|NP_002084.2|NP_057022.2|NP_001161842.1|NP_055681.1|NP_940682.2|NP_777573.1|NP_064516.2|
CD167-PKD1-BirAFlagCil	DDHD2	8|8	16	8	2	0|0|1|0|6|13|1|0|0	0.72	0.72	0.72	0.72	0.72	0.92	3.43	0.04	NP_001070867.1|
FlagBirA-PKD2Cil	DDOST	46|34	80	40	2	15|15|13|11|9|12|22|7|5	0.64	1	0.64	1	0.64	-0.93	3.3	0.05	NP_001073335.1|
CD167-BirAFlag	DDOST	68|67	135	67.5	2	15|15|13|11|9|12|22|7|5	1	1	1	1	1	18.44	5.57	0	NP_714915.3|
PKD2-BirAFlag	DDRGK1	89|84	173	86.5	2	3|3|1|2|2|1|2|3|5	1	1	1	1	1	102.14	35.39	0	NP_001011537.2|
FlagBirA-PKD2	DDRGK1	81|69	150	75	2	3|3|1|2|2|1|2|3|5	1	1	1	1	1	81.29	30.68	0	NP_001123492.1|NP_775965.2|NP_694592.1|NP_006490.3|
PKD2-BirAFlagCil	DDRGK1	71|72	143	71.5	2	3|3|1|2|2|1|2|3|5	1	1	1	1	1	84.07	29.25	0	NP_001129488.1|NP_002604.1|
FlagBirA-PKD2Cil	DDRGK1	65|67	132	66	2	3|3|1|2|2|1|2|3|5	1	1	1	1	1	75.76	27	0	NP_001129488.1|NP_002781.2|
CD167-BirAFlag	DDRGK1	21|24	45	22.5	2	3|3|1|2|2|1|2|3|5	1	1	1	1	1	16.67	9.2	0	NP_055488.1|NP_002479.1|NP_444278.1|NP_002604.1|NP_005299.1|NP_066925.1|NP_004992.2|
CD167-PKD1-BirAFlag	DDRGK1	43|42	85	42.5	2	3|3|1|2|2|1|2|3|5	1	1	1	1	1	44.23	17.39	0	NP_001254485.1|NP_001072987.1|NP_000296.2|NP_620140.1|NP_003150.1|
CD167-PKD1-BirAFlagCil	DDRGK1	69|62	131	65.5	2	3|3|1|2|2|1|2|3|5	1	1	1	1	1	71.61	26.8	0	NP_940992.1|NP_003391.1|NP_001531.1|NP_006852.1|NP_001186582.1|
CD167-BirAFlag	DDX19A	8|4	12	6	2	0|0|0|4|0|1|0|0|0	0.93	0.98	0.93	0.98	0.93	1.98	10.8	0.01	NP_000876.3|NP_002365.3|NP_001129488.1|
FlagBirA-PKD2Cil	DDX47	22|20	42	21	2	7|5|7|11|4|4|14|7|6	0.75	0.91	0.75	0.91	0.75	0.33	2.91	0.04	NP_061326.1|NP_002061.1|NP_004152.1|NP_000692.2|NP_001186910.1|NP_006467.4|NP_002991.2|NP_057575.2|NP_002992.1|NP_005662.1|NP_001668.1|NP_004996.1|NP_002481.2|NP_002479.1|NP_004995.1|NP_001186886.1|
FlagBirA-PKD2	DDX47	19|23	42	21	2	7|5|7|11|4|4|14|7|6	0.65	0.97	0.65	0.97	0.65	-0.74	2.91	0.05	NP_714915.3|
CD167-BirAFlag	DDX47	25|19	44	22	2	7|5|7|11|4|4|14|7|6	0.66	0.99	0.66	0.99	0.66	-0.74	3.05	0.05	NP_110416.1|NP_002107.3|NP_077271.1|NP_001129488.1|NP_076869.1|
FlagBirA-PKD2	DDX54	27|24	51	25.5	2	4|2|15|11|4|2|16|4|1	0.86	0.92	0.86	0.92	0.86	1.38	3.89	0.02	NP_001189484.1|
FlagBirA-PKD2Cil	DDX54	23|22	45	22.5	2	4|2|15|11|4|2|16|4|1	0.67	0.72	0.67	0.72	0.67	0.48	3.43	0.05	NP_620140.1|
CD167-BirAFlag	DDX54	25|22	47	23.5	2	4|2|15|11|4|2|16|4|1	0.74	0.86	0.74	0.86	0.74	0.48	3.58	0.04	NP_060917.1|NP_064539.1|NP_055862.1|NP_665906.1|NP_003565.4|NP_775741.1|NP_057538.1|NP_996261.1|NP_714915.3|NP_005472.2|NP_055707.3|NP_001137544.1|NP_057133.2|NP_112588.1|NP_001072986.1|NP_057125.2|NP_001037850.1|NP_114429.2|
CD167-PKD1-BirAFlagCil	DDX54	34|28	62	31	2	4|2|15|11|4|2|16|4|1	0.96	0.98	0.96	0.98	0.96	2.76	4.73	0.01	NP_057156.1|
CD167-BirAFlag	DEGS1	5|5	10	5	2	0|0|0|0|0|0|1|0|0	1	1	1	1	1	8.46	45	0	NP_112192.2|
CD167-BirAFlagCil	DEGS1	2|2	4	2	2	0|0|0|0|0|0|1|0|0	0.96	0.96	0.96	0.96	0.96	3.23	18	0.01
FlagBirA-PKD2	DEGS1	3|2	5	2.5	2	0|0|0|0|0|0|1|0|0	0.98	0.99	0.98	0.99	0.98	3.23	22.5	0
FlagBirA-PKD2Cil	DEGS1	2|3	5	2.5	2	0|0|0|0|0|0|1|0|0	0.98	0.99	0.98	0.99	0.98	3.23	22.5	0	NP_038466.2|NP_004152.1|NP_000692.2|NP_009038.1|NP_005054.3|NP_061899.2|NP_073732.1|NP_001668.1|NP_071757.4|NP_001907.2|
FlagBirA-PKD2Cil	DEK	16|16	32	16	2	4|4|1|2|7|8|5|8|7	0.94	0.94	0.94	0.94	0.94	2.82	3.13	0.01
CD167-BirAFlagCil	DEK	17|23	40	20	2	4|4|1|2|7|8|5|8|7	0.99	1	0.99	1	0.99	3.95	3.91	0
FlagBirA-PKD2Cil	DENND4B	3|2	5	2.5	2	0|0|0|0|0|0|0|0|0	0.98	0.99	0.98	0.99	0.98	3.41	25	0
PKD2-BirAFlag	DENND5B	5|2	7	3.5	2	0|0|0|0|1|0|1|0|0	0.93	1	0.93	1	0.93	1.75	15.75	0.01	NP_001137430.1|NP_066925.1|
CD167-PKD1-BirAFlagCil	DENND6A	5|4	9	4.5	2	0|0|0|0|0|2|0|0|0	0.98	0.99	0.98	0.99	0.98	3.63	20.25	0	NP_004466.2|NP_003833.4|NP_068831.1|NP_849193.1|NP_036595.2|NP_005794.1|NP_001123492.1|NP_068805.1|NP_443082.2|
CD167-BirAFlag	DEPDC1B	99|90	189	94.5	2	8|4|13|11|25|24|6|12|14	1	1	1	1	1	12.78	7.27	0	NP_006000.2|NP_001389.2|NP_071757.4|NP_004630.3|NP_005991.1|NP_009034.2|NP_001161842.1|NP_057086.2|NP_064516.2|NP_077817.2|NP_003965.2|NP_031375.3|
CD167-PKD1-BirAFlagCil	DEPDC1B	47|46	93	46.5	2	8|4|13|11|25|24|6|12|14	0.9	0.92	0.9	0.92	0.9	1.95	3.58	0.02	NP_064507.3|
CD167-BirAFlag	DERL1	4|4	8	4	2	2|3|0|0|0|0|0|0|0	0.88	0.88	0.88	0.88	0.88	2.01	7.2	0.02	NP_001129488.1|
CD167-PKD1-BirAFlagCil	DERL1	4|3	7	3.5	2	2|3|0|0|0|0|0|0|0	0.83	0.88	0.83	0.88	0.83	1.27	6.3	0.02	NP_053582.2|NP_056993.2|
CD167-BirAFlagCil	DERL1	3|3	6	3	2	2|3|0|0|0|0|0|0|0	0.78	0.78	0.78	0.78	0.78	1.27	5.4	0.03
CD167-BirAFlag	DGAT1	2|2	4	2	2	0|0|0|0|0|0|0|0|0	0.97	0.97	0.97	0.97	0.97	3.41	20	0.01	NP_001243194.1|NP_963906.1|NP_003391.1|NP_003583.2|NP_061899.2|NP_001686.1|NP_002944.2|NP_066955.1|NP_001137484.1|NP_001129409.1|NP_001161419.1|NP_003163.1|NP_031375.3|
CD167-BirAFlag	DGKE	11|11	22	11	2	0|0|0|0|0|1|0|0|1	1	1	1	1	1	15.92	49.5	0
CD167-PKD1-BirAFlag	DGKE	6|5	11	5.5	2	0|0|0|0|0|1|0|0|1	1	1	1	1	1	6.65	24.75	0	NP_057063.2|
CD167-PKD1-BirAFlagCil	DGKE	7|6	13	6.5	2	0|0|0|0|0|1|0|0|1	1	1	1	1	1	8.23	29.25	0
CD167-BirAFlagCil	DGKE	2|2	4	2	2	0|0|0|0|0|1|0|0|1	0.85	0.85	0.85	0.85	0.85	1.75	9	0.02	NP_006393.2|NP_068805.1|NP_006561.1|
FlagBirA-PKD2	DGKE	5|4	9	4.5	2	0|0|0|0|0|1|0|0|1	1	1	1	1	1	5.05	20.25	0	NP_064539.1|NP_038472.2|NP_055862.1|NP_775741.1|NP_057538.1|NP_996261.1|NP_714915.3|NP_001137544.1|NP_057133.2|NP_057125.2|NP_001037850.1|NP_114429.2|
FlagBirA-PKD2Cil	DGKE	4|5	9	4.5	2	0|0|0|0|0|1|0|0|1	1	1	1	1	1	5.05	20.25	0	NP_003818.2|NP_058626.1|NP_053582.2|NP_689695.2|NP_056993.2|NP_001129488.1|
PKD2-BirAFlagCil	DGKE	4|5	9	4.5	2	0|0|0|0|0|1|0|0|1	1	1	1	1	1	5.05	20.25	0
PKD2-BirAFlag	DGKE	3|5	8	4	2	0|0|0|0|0|1|0|0|1	0.98	1	0.98	1	0.98	3.42	18	0	NP_001129488.1|
CD167-PKD1-BirAFlag	DGKH	3|5	8	4	2	0|0|0|0|1|4|0|0|0	0.86	0.93	0.86	0.93	0.86	1.36	7.2	0.02	NP_733821.1|NP_071757.4|NP_001037850.1|
PKD2-BirAFlag	DGKH	5|4	9	4.5	2	0|0|0|0|1|4|0|0|0	0.9	0.93	0.9	0.93	0.9	1.98	8.1	0.01	NP_001744.2|NP_002856.1|NP_003565.4|NP_001073867.1|NP_057156.1|NP_775741.1|NP_036364.2|NP_061329.3|NP_001137146.1|NP_003135.2|NP_005794.1|NP_003667.1|NP_001161842.1|NP_001129488.1|NP_056126.1|NP_001189484.1|NP_114429.2|
CD167-BirAFlag	DHCR7	16|19	35	17.5	2	3|3|0|0|1|2|3|2|3	1	1	1	1	1	12.62	9.26	0	NP_006450.2|NP_003696.2|NP_057156.1|NP_001171908.1|NP_002215.2|NP_001238966.1|NP_036546.2|NP_001035938.1|NP_065203.2|NP_001139555.1|NP_775741.1|NP_849193.1|NP_110426.4|NP_036364.2|NP_116199.2|NP_004544.1|NP_473363.1|NP_004862.1|NP_002547.1|NP_006081.1|NP_061929.2|NP_060615.1|NP_001137544.1|NP_001161803.1|NP_066553.3|NP_002481.2|NP_005794.1|NP_056365.1|NP_006795.3|NP_055688.1|NP_004090.4|NP_009034…
CD167-PKD1-BirAFlag	DHCR7	8|9	17	8.5	2	3|3|0|0|1|2|3|2|3	0.97	0.99	0.97	0.99	0.97	3.23	4.5	0	NP_057063.2|NP_071757.4|NP_114429.2|
CD167-BirAFlagCil	DHCR7	11|11	22	11	2	3|3|0|0|1|2|3|2|3	1	1	1	1	1	6.57	5.82	0
CD167-PKD1-BirAFlagCil	DHCR7	5|9	14	7	2	3|3|0|0|1|2|3|2|3	0.7	0.99	0.7	0.99	0.7	-0.33	3.71	0.04	NP_064539.1|NP_009194.2|NP_036364.2|NP_004976.2|NP_536347.1|NP_057124.3|NP_006849.1|NP_056146.1|
FlagBirA-PKD2	DHCR7	9|8	17	8.5	2	3|3|0|0|1|2|3|2|3	0.97	0.99	0.97	0.99	0.97	3.23	4.5	0	NP_002107.3|NP_004715.1|NP_003583.2|NP_001171511.1|NP_006081.1|NP_005558.1|NP_056380.2|NP_114429.2|
PKD2-BirAFlag	DHCR7	8|6	14	7	2	3|3|0|0|1|2|3|2|3	0.84	0.96	0.84	0.96	0.84	0.91	3.71	0.02	NP_038472.2|NP_055862.1|NP_775741.1|NP_057538.1|NP_110409.2|NP_996261.1|NP_057133.2|NP_112588.1|
CD167-BirAFlagCil	DHDH	3|2	5	2.5	2	0|0|0|0|0|0|0|0|0	0.98	0.99	0.98	0.99	0.98	3.41	25	0	NP_004464.2|
PKD2-BirAFlag	DHPS	15|17	32	16	2	0|1|0|3|2|2|5|1|0	1	1	1	1	1	7.52	10.29	0	NP_938033.1|NP_005424.1|NP_003391.1|NP_065890.1|NP_001129488.1|NP_003704.3|NP_694592.1|NP_114429.2|
CD167-BirAFlag	DHRS1	5|2	7	3.5	2	0|0|0|0|0|0|0|0|0	0.98	1	0.98	1	0.98	3.41	35	0	NP_001020271.1|NP_071353.4|NP_005721.3|
CD167-BirAFlag	DHRS13	2|6	8	4	2	0|0|0|0|0|0|0|0|0	0.98	1	0.98	1	0.98	3.41	40	0	NP_001167621.1|NP_001193769.1|
CD167-PKD1-BirAFlag	DHRS13	2|3	5	2.5	2	0|0|0|0|0|0|0|0|0	0.98	0.99	0.98	0.99	0.98	3.41	25	0	NP_803172.1|NP_003651.1|NP_003233.4|NP_003616.2|
CD167-PKD1-BirAFlagCil	DHRS13	4|3	7	3.5	2	0|0|0|0|0|0|0|0|0	1	1	1	1	1	5.25	35	0
FlagBirA-PKD2	DHRS13	8|7	15	7.5	2	0|0|0|0|0|0|0|0|0	1	1	1	1	1	11.92	75	0
FlagBirA-PKD2Cil	DHRS13	9|3	12	6	2	0|0|0|0|0|0|0|0|0	1	1	1	1	1	5.25	60	0
PKD2-BirAFlagCil	DHRS13	5|3	8	4	2	0|0|0|0|0|0|0|0|0	1	1	1	1	1	5.25	40	0	NP_001244126.1|NP_001137430.1|NP_114438.2|
FlagBirA-PKD2Cil	DHRS7	39|35	74	37	2	0|0|0|0|0|0|0|2|3	1	1	1	1	1	17.88	66.6	0
FlagBirA-PKD2	DHRS7	27|29	56	28	2	0|0|0|0|0|0|0|2|3	1	1	1	1	1	14.16	50.4	0	NP_113671.3|NP_006624.2|NP_001012680.1|NP_001073867.1|NP_057083.2|NP_002052.1|NP_001092191.1|NP_005991.1|NP_036451.3|NP_006349.1|NP_078894.2|NP_001026881.1|NP_835361.1|NP_958781.1|NP_114429.2|
CD167-BirAFlag	DHRS7	69|59	128	64	2	0|0|0|0|0|0|0|2|3	1	1	1	1	1	28.67	115.2	0	NP_002061.1|NP_056480.1|NP_004209.2|NP_003391.1|NP_002547.1|NP_001139021.1|NP_037471.2|NP_001092191.1|NP_115501.2|NP_002915.3|
CD167-PKD1-BirAFlag	DHRS7	21|19	40	20	2	0|0|0|0|0|0|0|2|3	1	1	1	1	1	10.32	36	0	NP_000412.3|NP_000517.2|NP_003583.2|NP_005018.1|NP_001161842.1|NP_056126.1|NP_114429.2|
CD167-PKD1-BirAFlagCil	DHRS7	27|23	50	25	2	0|0|0|0|0|0|0|2|3	1	1	1	1	1	12.26	45	0	NP_054736.1|NP_004949.1|NP_060377.1|NP_068805.1|NP_001070651.1|NP_065812.1|NP_006561.1|NP_006490.3|
CD167-BirAFlagCil	DHRS7	22|17	39	19.5	2	0|0|0|0|0|0|0|2|3	1	1	1	1	1	9.33	35.1	0	NP_037466.2|NP_001161842.1|NP_569707.2|NP_057614.1|NP_005299.1|NP_001932.2|NP_958781.1|NP_056126.1|NP_114429.2|NP_001129494.1|
PKD2-BirAFlag	DHRS7	12|11	23	11.5	2	0|0|0|0|0|0|0|2|3	1	1	1	1	1	6.22	20.7	0	NP_005393.2|NP_001243194.1|NP_003861.1|NP_001182061.1|NP_005472.2|NP_055707.3|NP_510880.2|NP_612367.1|NP_065875.3|NP_005299.1|NP_008877.1|NP_067022.1|NP_438171.1|NP_001159588.1|NP_001091.1|NP_059830.1|
PKD2-BirAFlagCil	DHRS7	9|8	17	8.5	2	0|0|0|0|0|0|0|2|3	0.99	0.99	0.99	0.99	0.99	4.54	15.3	0	NP_003391.1|NP_004084.1|NP_001161842.1|NP_056126.1|
FlagBirA-PKD2Cil	DHRS7B	12|13	25	12.5	2	4|5|2|1|7|3|1|4|3	0.99	1	0.99	1	0.99	4.29	3.75	0	NP_006000.2|NP_006077.2|NP_115646.2|NP_066285.1|NP_001255213.1|
FlagBirA-PKD2Cil	DHX30	22|21	43	21.5	2	4|4|9|12|6|7|9|1|3	0.96	0.97	0.96	0.97	0.96	2.77	3.52	0.01	NP_068831.1|
CD167-PKD1-BirAFlag	DHX30	21|19	40	20	2	4|4|9|12|6|7|9|1|3	0.86	0.94	0.86	0.94	0.86	1.21	3.27	0.02	NP_004903.2|
CD167-PKD1-BirAFlag	DHX32	2|2	4	2	2	0|0|0|0|0|0|0|0|0	0.97	0.97	0.97	0.97	0.97	3.41	20	0.01	NP_001075955.1|
CD167-PKD1-BirAFlagCil	DHX32	4|5	9	4.5	2	0|0|0|0|0|0|0|0|0	1	1	1	1	1	6.99	45	0	NP_004308.2|NP_001129488.1|
PKD2-BirAFlag	DIABLO	19|18	37	18.5	2	0|0|8|5|12|8|4|3|3	0.9	0.92	0.9	0.92	0.9	1.95	3.87	0.02	NP_003565.4|
PKD2-BirAFlag	DIAPH3	45|38	83	41.5	2	5|3|0|1|0|2|4|0|0	1	1	1	1	1	16.74	24.9	0	NP_079176.2|NP_002679.2|NP_036253.2|NP_061979.3|NP_036527.1|NP_653311.1|
PKD2-BirAFlagCil	DIAPH3	20|19	39	19.5	2	5|3|0|1|0|2|4|0|0	1	1	1	1	1	7.7	11.7	0	NP_005794.1|NP_002428.1|
CD167-BirAFlag	DIAPH3	12|10	22	11	2	5|3|0|1|0|2|4|0|0	0.97	0.99	0.97	0.99	0.97	3.17	6.6	0.01
CD167-PKD1-BirAFlagCil	DIAPH3	10|8	18	9	2	5|3|0|1|0|2|4|0|0	0.93	0.96	0.93	0.96	0.93	2.13	5.4	0.01	NP_004862.1|NP_001129488.1|
FlagBirA-PKD2Cil	DIAPH3	7|8	15	7.5	2	5|3|0|1|0|2|4|0|0	0.86	0.89	0.86	0.89	0.86	1.59	4.5	0.02	NP_114429.2|
CD167-BirAFlag	DIMT1	9|6	15	7.5	2	3|2|6|1|0|0|3|2|0	0.77	0.92	0.77	0.92	0.77	0.46	3.97	0.03	NP_001129488.1|
CD167-PKD1-BirAFlag	DIMT1	10|11	21	10.5	2	3|2|6|1|0|0|3|2|0	0.96	0.97	0.96	0.97	0.96	3.06	5.56	0.01	NP_620407.1|NP_001035145.1|NP_113671.3|NP_001655.1|NP_001036143.1|NP_938033.1|NP_002856.1|NP_003565.4|NP_061485.1|NP_057156.1|NP_002215.2|NP_775741.1|NP_110426.4|NP_036364.2|NP_005350.1|NP_001231496.1|NP_077271.1|NP_005497.1|NP_001123914.1|NP_005794.1|NP_004987.2|NP_000918.2|NP_569707.2|NP_001129488.1|NP_004154.2|NP_001127870.1|NP_001129409.1|NP_001070651.1|NP_005299.1|NP_060915.2|NP_694592.1|NP_…
CD167-BirAFlagCil	DIMT1	9|5	14	7	2	3|2|6|1|0|0|3|2|0	0.66	0.92	0.66	0.92	0.66	-0.45	3.71	0.05	NP_620116.1|NP_005662.1|NP_037518.3|NP_542784.1|NP_001257655.1|
FlagBirA-PKD2	DIMT1	12|9	21	10.5	2	3|2|6|1|0|0|3|2|0	0.95	0.99	0.95	0.99	0.95	2.5	5.56	0.01	NP_653311.1|
CD167-PKD1-BirAFlagCil	DIP2B	7|3	10	5	2	2|0|0|0|2|2|0|2|1	0.75	0.99	0.75	0.99	0.75	0.01	5	0.04	NP_036313.3|NP_065816.2|NP_001073867.1|NP_006627.2|NP_002802.2|NP_002865.1|NP_001257291.1|NP_002365.3|NP_001180569.1|NP_078974.1|NP_002781.2|NP_064507.3|NP_803172.1|
CD167-BirAFlagCil	DLAT	8|8	16	8	2	0|0|4|1|0|0|3|0|3	0.95	0.95	0.95	0.95	0.95	2.89	6.55	0.01	NP_113671.3|NP_004422.2|NP_003243.1|NP_006467.4|NP_001093588.1|NP_055557.2|NP_940682.2|NP_001129488.1|NP_056146.1|NP_112192.2|NP_114429.2|NP_004217.1|
CD167-PKD1-BirAFlagCil	DLG1	43|43	86	43	2	15|12|11|4|19|21|14|7|5	0.97	0.97	0.97	0.97	0.97	3.59	3.58	0.01	NP_000296.2|NP_620140.1|NP_115613.1|
CD167-BirAFlagCil	DLST	3|2	5	2.5	2	0|0|1|1|0|0|0|0|0	0.91	0.97	0.91	0.97	0.91	1.75	11.25	0.01	NP_038472.2|NP_001186600.1|NP_004860.2|NP_055422.1|NP_001191809.1|NP_001254485.1|NP_861516.1|NP_004949.1|NP_065385.2|NP_001116370.1|NP_001120689.1|NP_002865.1|NP_001257291.1|NP_057327.2|NP_001129488.1|NP_065881.1|NP_001171737.1|NP_002781.2|NP_001523.2|NP_064516.2|NP_060767.2|
FlagBirA-PKD2Cil	DLST	2|4	6	3	2	0|0|1|1|0|0|0|0|0	0.92	0.99	0.92	0.99	0.92	1.75	13.5	0.01	NP_001129488.1|
CD167-BirAFlag	DNAAF5	6|5	11	5.5	2	0|0|3|2|0|0|1|1|0	0.95	0.97	0.95	0.97	0.95	2.54	7.07	0.01	NP_001123356.1|NP_057156.1|NP_066925.1|
CD167-PKD1-BirAFlag	DNAAF5	3|4	7	3.5	2	0|0|3|2|0|0|1|1|0	0.74	0.83	0.74	0.83	0.74	0.65	4.5	0.04	NP_620140.1|NP_114429.2|NP_003233.4|
CD167-BirAFlagCil	DNAAF5	9|11	20	10	2	0|0|3|2|0|0|1|1|0	1	1	1	1	1	6.31	12.86	0	NP_001138621.1|NP_005750.4|NP_005424.1|NP_003752.2|NP_003818.2|NP_001171511.1|NP_004976.2|NP_058626.1|NP_114429.2|NP_001130026.1|
PKD2-BirAFlagCil	DNAJA4	4|3	7	3.5	2	0|0|0|0|0|0|0|0|0	1	1	1	1	1	5.25	35	0	NP_001159631.1|NP_005751.2|NP_002818.1|NP_001008389.1|NP_009144.1|NP_149977.2|NP_001077059.1|NP_036533.2|NP_212133.1|NP_112574.3|NP_570122.1|NP_079176.2|NP_001121646.1|
FlagBirA-PKD2	DNAJA4	3|3	6	3	2	0|0|0|0|0|0|0|0|0	0.99	0.99	0.99	0.99	0.99	5.25	30	0	NP_006490.3|
CD167-BirAFlag	DNAJB11	4|7	11	5.5	2	4|3|0|0|1|1|0|0|1	0.8	0.94	0.8	0.94	0.8	0.68	4.95	0.03
CD167-PKD1-BirAFlag	DNAJB11	5|6	11	5.5	2	4|3|0|0|1|1|0|0|1	0.85	0.89	0.85	0.89	0.85	1.44	4.95	0.02	NP_002860.2|NP_004152.1|NP_005361.2|NP_001782.1|NP_057156.1|NP_001238966.1|NP_001485.2|NP_001161842.1|NP_001129488.1|NP_005787.1|NP_008949.4|NP_005656.4|
CD167-BirAFlagCil	DNAJB11	6|5	11	5.5	2	4|3|0|0|1|1|0|0|1	0.85	0.89	0.85	0.89	0.85	1.44	4.95	0.02	NP_776152.1|NP_065698.1|NP_001137430.1|NP_079430.3|NP_056264.1|NP_065068.1|NP_001123553.1|NP_006693.3|NP_001137247.1|NP_001138912.1|NP_258261.2|NP_002124.1|NP_066925.1|
PKD2-BirAFlag	DNAJB11	9|6	15	7.5	2	4|3|0|0|1|1|0|0|1	0.94	0.98	0.94	0.98	0.94	2.13	6.75	0.01	NP_036477.2|NP_003405.3|NP_006490.3|
FlagBirA-PKD2Cil	DNAJB11	4|4	8	4	2	4|3|0|0|1|1|0|0|1	0.66	0.66	0.66	0.66	0.66	0.68	3.6	0.05
CD167-BirAFlagCil	DNAJB12	3|2	5	2.5	2	0|0|0|0|0|0|0|0|0	0.98	0.99	0.98	0.99	0.98	3.41	25	0	NP_620116.1|NP_733821.1|NP_001782.1|NP_714915.3|NP_660186.1|NP_066925.1|
FlagBirA-PKD2	DNAJB12	3|2	5	2.5	2	0|0|0|0|0|0|0|0|0	0.98	0.99	0.98	0.99	0.98	3.41	25	0	NP_000134.2|NP_057444.2|NP_037365.2|NP_005100.1|NP_000446.1|
FlagBirA-PKD2Cil	DNAJB12	2|2	4	2	2	0|0|0|0|0|0|0|0|0	0.97	0.97	0.97	0.97	0.97	3.41	20	0.01	NP_003583.2|NP_005018.1|NP_000876.3|
PKD2-BirAFlag	DNAJB12	2|2	4	2	2	0|0|0|0|0|0|0|0|0	0.97	0.97	0.97	0.97	0.97	3.41	20	0.01	NP_056126.1|
PKD2-BirAFlagCil	DNAJB12	2|2	4	2	2	0|0|0|0|0|0|0|0|0	0.97	0.97	0.97	0.97	0.97	3.41	20	0.01
CD167-BirAFlagCil	DNAJB6	9|9	18	9	2	4|4|2|2|1|0|1|4|2	0.97	0.97	0.97	0.97	0.97	3.43	4.05	0.01	NP_004422.2|NP_937818.1|NP_001104567.1|NP_001012680.1|NP_004347.1|NP_057665.2|NP_003174.3|NP_002194.2|NP_006393.2|NP_002196.2|NP_003237.2|NP_005558.1|NP_001073286.1|NP_001138471.1|NP_057614.1|NP_002198.2|NP_002197.2|NP_001189484.1|NP_003629.1|NP_001193769.1|NP_114429.2|NP_071729.1|NP_006490.3|NP_005550.2|
PKD2-BirAFlag	DNAJC1	23|26	49	24.5	2	0|0|0|0|0|0|0|0|0	1	1	1	1	1	36.01	245	0
PKD2-BirAFlagCil	DNAJC1	19|19	38	19	2	0|0|0|0|0|0|0|0|0	1	1	1	1	1	30.13	190	0	NP_001782.1|NP_006109.2|NP_001686.1|NP_068805.1|NP_001161842.1|NP_001129488.1|NP_036477.2|NP_001193769.1|NP_114429.2|
CD167-BirAFlag	DNAJC1	34|44	78	39	2	0|0|0|0|0|0|0|0|0	1	1	1	1	1	52.01	390	0	NP_036477.2|NP_002857.1|NP_001193769.1|
CD167-PKD1-BirAFlag	DNAJC1	5|5	10	5	2	0|0|0|0|0|0|0|0|0	1	1	1	1	1	8.67	50	0	NP_000692.2|NP_067006.3|NP_002875.1|NP_002856.1|NP_001782.1|NP_003565.4|NP_006347.1|NP_001238966.1|NP_001485.2|NP_061899.2|NP_002802.2|NP_001668.1|NP_004996.1|NP_057661.3|NP_004949.1|NP_001907.2|NP_002026.1|NP_689969.2|NP_001161842.1|NP_055557.2|NP_055217.2|NP_004995.1|NP_006414.2|NP_006859.2|NP_065812.1|NP_001124147.1|NP_114429.2|
CD167-BirAFlagCil	DNAJC1	14|11	25	12.5	2	0|0|0|0|0|0|0|0|0	1	1	1	1	1	18.14	125	0	NP_002875.1|NP_057156.1|NP_002991.2|NP_001238966.1|NP_001161461.1|NP_001485.2|NP_001171511.1|NP_004630.3|NP_002858.2|NP_001013870.1|NP_006786.2|NP_061198.2|NP_006859.2|NP_004992.2|NP_008949.4|
CD167-PKD1-BirAFlagCil	DNAJC1	4|7	11	5.5	2	0|0|0|0|0|0|0|0|0	1	1	1	1	1	6.99	55	0
FlagBirA-PKD2	DNAJC1	13|14	27	13.5	2	0|0|0|0|0|0|0|0|0	1	1	1	1	1	21.18	135	0	NP_001129488.1|NP_114429.2|NP_008949.4|
FlagBirA-PKD2Cil	DNAJC1	10|16	26	13	2	0|0|0|0|0|0|0|0|0	1	1	1	1	1	16.61	130	0	NP_001129488.1|
CD167-BirAFlag	DNAJC10	5|5	10	5	2	0|0|2|2|2|1|1|0|0	0.94	0.94	0.94	0.94	0.94	2.74	5.62	0.01	NP_001129488.1|NP_683702.1|
CD167-PKD1-BirAFlag	DNAJC10	5|5	10	5	2	0|0|2|2|2|1|1|0|0	0.94	0.94	0.94	0.94	0.94	2.74	5.62	0.01	NP_001123492.1|NP_060434.2|
FlagBirA-PKD2Cil	DNAJC10	7|7	14	7	2	0|0|2|2|2|1|1|0|0	1	1	1	1	1	5.3	7.88	0	NP_001239440.1|
FlagBirA-PKD2	DNAJC10	3|4	7	3.5	2	0|0|2|2|2|1|1|0|0	0.71	0.82	0.71	0.82	0.71	0.36	3.94	0.04	NP_940682.2|NP_065812.1|NP_001092001.1|
PKD2-BirAFlag	DNAJC10	4|3	7	3.5	2	0|0|2|2|2|1|1|0|0	0.71	0.82	0.71	0.82	0.71	0.36	3.94	0.04	NP_001190174.1|
CD167-PKD1-BirAFlagCil	DNAJC14	2|2	4	2	2	0|0|0|0|0|0|0|0|0	0.97	0.97	0.97	0.97	0.97	3.41	20	0.01	NP_001073286.1|NP_620140.1|
CD167-BirAFlagCil	DNAJC19	2|3	5	2.5	2	1|0|0|0|0|0|0|0|0	0.98	0.99	0.98	0.99	0.98	3.23	22.5	0	NP_008949.4|
FlagBirA-PKD2Cil	DNM2	19|21	40	20	2	3|6|3|4|5|10|6|0|0	0.99	0.99	0.99	0.99	0.99	4.13	4.86	0
CD167-BirAFlag	DNM2	21|28	49	24.5	2	3|6|3|4|5|10|6|0|0	1	1	1	1	1	4.96	5.96	0	NP_001655.1|NP_001190174.1|NP_005991.1|NP_542784.1|NP_000876.3|NP_001129488.1|NP_001129409.1|NP_031375.3|
PKD2-BirAFlagCil	DNM2	13|17	30	15	2	3|6|3|4|5|10|6|0|0	0.81	0.96	0.81	0.96	0.81	0.67	3.65	0.03	NP_001129488.1|NP_003864.4|NP_001128691.1|NP_004787.2|
CD167-PKD1-BirAFlag	DNM2	17|13	30	15	2	3|6|3|4|5|10|6|0|0	0.81	0.96	0.81	0.96	0.81	0.67	3.65	0.03
CD167-BirAFlagCil	DNM2	31|25	56	28	2	3|6|3|4|5|10|6|0|0	1	1	1	1	1	6.6	6.81	0	NP_001186910.1|NP_002856.1|NP_001673.2|NP_006467.4|NP_001073867.1|NP_057156.1|NP_001136076.1|NP_110426.4|NP_061899.2|NP_085056.2|NP_001668.1|NP_071757.4|NP_001907.2|NP_009034.2|NP_002196.2|NP_002486.1|NP_001161842.1|NP_055217.2|NP_056146.1|NP_003286.1|NP_001129409.1|NP_004995.1|NP_001675.3|NP_114429.2|
CD167-PKD1-BirAFlagCil	DNM2	13|14	27	13.5	2	3|6|3|4|5|10|6|0|0	0.73	0.8	0.73	0.8	0.73	0.67	3.28	0.04	NP_006450.2|NP_005472.2|NP_004464.2|NP_001161842.1|NP_056126.1|
PKD2-BirAFlag	DNM3	4|3	7	3.5	2	0|0|2|0|0|0|1|1|0	0.93	0.97	0.93	0.97	0.93	2.01	7.88	0.01	NP_005742.4|NP_055459.4|NP_065875.3|NP_055683.3|
PKD2-BirAFlag	DNMBP	35|35	70	35	2	0|0|1|3|4|3|2|0|1	1	1	1	1	1	28.57	22.5	0	NP_510880.2|NP_001138940.2|NP_075046.1|
PKD2-BirAFlagCil	DNMBP	21|20	41	20.5	2	0|0|1|3|4|3|2|0|1	1	1	1	1	1	14.4	13.18	0	NP_006490.3|
FlagBirA-PKD2Cil	DNMBP	5|5	10	5	2	0|0|1|3|4|3|2|0|1	0.64	0.64	0.64	0.64	0.64	0.57	3.21	0.05	NP_714915.3|NP_114438.2|
CD167-PKD1-BirAFlag	DOCK6	5|3	8	4	2	0|0|0|0|0|0|0|0|0	1	1	1	1	1	5.25	40	0
CD167-BirAFlag	DOLPP1	17|15	32	16	2	3|3|2|2|0|0|5|0|0	1	1	1	1	1	6.58	9.6	0	NP_001186600.1|NP_775741.1|NP_057538.1|NP_714915.3|NP_077271.1|NP_001137544.1|NP_005794.1|NP_001161842.1|NP_057125.2|NP_001037850.1|
CD167-PKD1-BirAFlag	DOLPP1	7|6	13	6.5	2	3|3|2|2|0|0|5|0|0	0.79	0.85	0.79	0.85	0.79	1	3.9	0.03
FlagBirA-PKD2Cil	DOLPP1	8|9	17	8.5	2	3|3|2|2|0|0|5|0|0	0.93	0.95	0.93	0.95	0.93	2.35	5.1	0.01	NP_001171511.1|NP_004844.1|NP_003072.2|NP_036369.2|NP_620140.1|
PKD2-BirAFlagCil	DOLPP1	9|7	16	8	2	3|3|2|2|0|0|5|0|0	0.9	0.95	0.9	0.95	0.9	1.73	4.8	0.01
FlagBirA-PKD2	DOLPP1	8|6	14	7	2	3|3|2|2|0|0|5|0|0	0.82	0.91	0.82	0.91	0.82	1	4.2	0.03	NP_110426.4|NP_938023.1|NP_112192.2|NP_115613.1|
PKD2-BirAFlag	DOLPP1	6|6	12	6	2	3|3|2|2|0|0|5|0|0	0.73	0.73	0.73	0.73	0.73	1	3.6	0.04	NP_066925.1|
CD167-PKD1-BirAFlag	DOP1B	6|5	11	5.5	2	0|0|0|0|0|0|0|0|0	1	1	1	1	1	8.67	55	0	NP_001673.2|NP_714915.3|NP_077271.1|NP_003135.2|NP_001137544.1|NP_005794.1|NP_938023.1|NP_001675.3|NP_112192.2|NP_115805.1|
CD167-PKD1-BirAFlagCil	DOP1B	9|2	11	5.5	2	0|0|0|0|0|0|0|0|0	0.98	1	0.98	1	0.98	3.41	55	0	NP_067026.3|NP_001673.2|NP_001193987.1|NP_714915.3|NP_612355.1|NP_001037850.1|
CD167-BirAFlag	DPY19L1	12|11	23	11.5	2	0|0|0|0|0|0|0|0|0	1	1	1	1	1	18.14	115	0	NP_005473.1|NP_003792.1|
FlagBirA-PKD2	DPY19L1	2|3	5	2.5	2	0|0|0|0|0|0|0|0|0	0.98	0.99	0.98	0.99	0.98	3.41	25	0	NP_009034.2|NP_002217.3|NP_060087.3|
CD167-BirAFlag	DPY19L3	7|3	10	5	2	0|0|0|0|0|0|0|0|0	1	1	1	1	1	5.25	50	0	NP_031375.3|
CD167-BirAFlag	DSC2	2|5	7	3.5	2	1|1|0|0|0|0|0|0|0	0.93	1	0.93	1	0.93	1.75	15.75	0.01	NP_005505.2|NP_001229971.1|NP_037468.1|NP_057105.2|NP_077271.1|NP_071757.4|NP_004630.3|NP_004334.1|NP_001161842.1|NP_068839.1|NP_114429.2|
CD167-PKD1-BirAFlag	DSC2	6|8	14	7	2	1|1|0|0|0|0|0|0|0	1	1	1	1	1	8.23	31.5	0	NP_004827.4|NP_001137430.1|NP_115709.3|NP_071757.4|NP_001076428.1|NP_073623.1|NP_001161842.1|NP_001073286.1|NP_002124.1|NP_065081.2|NP_060562.3|NP_060209.3|NP_056106.1|NP_114429.2|NP_001008540.1|
CD167-PKD1-BirAFlagCil	DSC2	9|14	23	11.5	2	1|1|0|0|0|0|0|0|0	1	1	1	1	1	12.88	51.75	0	NP_001122390.1|NP_001655.1|NP_056092.2|NP_940682.2|NP_006237.1|NP_001121647.1|NP_000446.1|NP_114429.2|
PKD2-BirAFlagCil	DSC2	5|10	15	7.5	2	1|1|0|0|0|0|0|0|0	1	1	1	1	1	6.65	33.75	0
FlagBirA-PKD2	DSC2	2|6	8	4	2	1|1|0|0|0|0|0|0|0	0.93	1	0.93	1	0.93	1.75	18	0.01	NP_612142.2|NP_733821.1|NP_001137544.1|
PKD2-BirAFlag	DSC2	2|3	5	2.5	2	1|1|0|0|0|0|0|0|0	0.91	0.97	0.91	0.97	0.91	1.75	11.25	0.01	NP_005397.1|NP_009167.1|NP_940682.2|
PKD2-BirAFlag	DSC3	3|2	5	2.5	2	0|0|0|0|0|0|0|0|0	0.98	0.99	0.98	0.99	0.98	3.41	25	0	NP_071757.4|NP_001161842.1|NP_006852.1|NP_008949.4|
CD167-BirAFlag	DSCC1	6|7	13	6.5	2	0|0|0|0|0|0|0|0|0	1	1	1	1	1	10.31	65	0	NP_005521.1|NP_008830.2|NP_064507.3|
CD167-PKD1-BirAFlag	DSCC1	2|2	4	2	2	0|0|0|0|0|0|0|0|0	0.97	0.97	0.97	0.97	0.97	3.41	20	0.01
CD167-BirAFlagCil	DSCC1	5|6	11	5.5	2	0|0|0|0|0|0|0|0|0	1	1	1	1	1	8.67	55	0	NP_006467.4|NP_003583.2|NP_003135.2|NP_001907.2|NP_002486.1|NP_000876.3|NP_001161842.1|NP_004995.1|NP_056126.1|NP_114429.2|
CD167-PKD1-BirAFlagCil	DSG2	49|55	104	52	2	17|14|1|0|9|10|7|12|13	1	1	1	1	1	7.36	5.64	0	NP_003391.1|NP_006747.1|NP_085056.2|NP_071757.4|NP_001139021.1|NP_008846.2|NP_000876.3|NP_114429.2|
CD167-PKD1-BirAFlag	DST	42|46	88	44	2	8|10|3|6|15|13|13|8|10	1	1	1	1	1	14.96	4.6	0	NP_073623.1|
CD167-PKD1-BirAFlagCil	DST	52|71	123	61.5	2	8|10|3|6|15|13|13|8|10	1	1	1	1	1	22.54	6.44	0	NP_055428.1|NP_612142.2|NP_006398.1|NP_001184162.1|NP_001138933.1|NP_077271.1|NP_000876.3|NP_057125.2|
PKD2-BirAFlag	DTD1	3|3	6	3	2	0|1|1|1|1|1|0|1|0	0.74	0.74	0.74	0.74	0.74	1.04	4.5	0.04	NP_001244126.1|NP_006806.1|NP_006818.3|NP_620407.1|NP_001655.1|NP_937818.1|NP_002856.1|NP_003391.1|NP_001171629.1|NP_060615.1|NP_006393.2|NP_001129488.1|NP_060463.2|NP_066548.2|
PKD2-BirAFlag	DTNA	15|15	30	15	2	0|0|0|0|0|1|0|0|0	1	1	1	1	1	23.95	135	0	NP_002487.1|NP_002941.1|NP_004993.1|NP_057226.1|NP_000692.2|NP_001186128.1|NP_001186910.1|NP_783313.1|NP_061899.2|NP_001907.2|NP_001129488.1|NP_055217.2|NP_114429.2|
CD167-PKD1-BirAFlag	DTNA	4|4	8	4	2	0|0|0|0|0|1|0|0|0	1	1	1	1	1	6.79	36	0	NP_001254485.1|NP_004630.3|NP_001123914.1|NP_000066.1|NP_068805.1|NP_001159588.1|NP_001091.1|NP_937859.1|
CD167-PKD1-BirAFlagCil	DTNA	5|6	11	5.5	2	0|0|0|0|0|1|0|0|0	1	1	1	1	1	8.46	49.5	0
PKD2-BirAFlagCil	DTNA	6|8	14	7	2	0|0|0|0|0|1|0|0|0	1	1	1	1	1	10.09	63	0
CD167-PKD1-BirAFlag	DTNBP1	7|4	11	5.5	2	0|0|0|0|0|0|0|0|0	1	1	1	1	1	6.99	55	0
CD167-PKD1-BirAFlagCil	DTNBP1	8|9	17	8.5	2	0|0|0|0|0|0|0|0|0	1	1	1	1	1	13.5	85	0	NP_005299.1|NP_803172.1|NP_003651.1|NP_003616.2|
CD167-BirAFlagCil	DTYMK	4|8	12	6	2	2|0|0|0|0|0|0|0|0	0.99	1	0.99	1	0.99	3.63	27	0	NP_001127695.1|
PKD2-BirAFlag	DVL1	14|18	32	16	2	0|0|0|0|4|3|1|5|5	0.99	1	0.99	1	0.99	4.26	8	0
PKD2-BirAFlagCil	DVL1	5|11	16	8	2	0|0|0|0|4|3|1|5|5	0.64	0.95	0.64	0.95	0.64	-0.73	4	0.05	NP_001193580.1|NP_057156.1|NP_001188407.1|NP_001093588.1|NP_060945.2|NP_004630.3|NP_004334.1|NP_001243125.1|NP_001124147.1|NP_056126.1|
CD167-BirAFlagCil	DYNLRB1	8|10	18	9	2	3|0|0|5|0|8|0|0|0	0.87	0.9	0.87	0.9	0.87	1.61	5.06	0.02	NP_003391.1|NP_001093588.1|NP_683702.1|NP_031375.3|
CD167-PKD1-BirAFlagCil	DZIP1	4|7	11	5.5	2	0|0|0|0|0|0|0|0|0	1	1	1	1	1	6.99	55	0
CD167-BirAFlagCil	EARS2	3|2	5	2.5	2	0|0|0|0|0|0|0|0|0	0.98	0.99	0.98	0.99	0.98	3.41	25	0	NP_001244126.1|NP_005850.1|NP_001243194.1|NP_076999.2|NP_114429.2|NP_031375.3|
CD167-BirAFlag	EBAG9	2|5	7	3.5	2	0|0|0|0|0|1|0|0|1	0.93	1	0.93	1	0.93	1.75	15.75	0.01
PKD2-BirAFlag	EBAG9	13|15	28	14	2	0|0|0|0|0|1|0|0|1	1	1	1	1	1	18.92	63	0	NP_003565.4|NP_004539.1|NP_057156.1|NP_001171908.1|NP_002991.2|NP_077718.3|NP_001238966.1|NP_775741.1|NP_783313.1|YP_003024026.1|NP_004544.1|NP_001668.1|NP_004996.1|NP_066553.3|NP_057665.2|NP_009034.2|NP_055037.1|NP_002486.1|NP_001186886.1|NP_001027017.1|
CD167-PKD1-BirAFlag	EBAG9	4|7	11	5.5	2	0|0|0|0|0|1|0|0|1	1	1	1	1	1	5.05	24.75	0	NP_937818.1|NP_001136076.1|NP_002865.1|NP_001129488.1|
CD167-PKD1-BirAFlagCil	EBAG9	7|12	19	9.5	2	0|0|0|0|0|1|0|0|1	1	1	1	1	1	9.8	42.75	0
PKD2-BirAFlagCil	EBAG9	7|6	13	6.5	2	0|0|0|0|0|1|0|0|1	1	1	1	1	1	8.23	29.25	0
CD167-BirAFlag	EBP	12|10	22	11	2	1|0|0|0|0|0|2|1|0	1	1	1	1	1	13.18	24.75	0	NP_004860.2|NP_009038.1|NP_001191006.1|NP_852664.1|NP_067586.1|NP_001129488.1|NP_001138471.1|NP_004431.1|
CD167-BirAFlagCil	EBP	8|7	15	7.5	2	1|0|0|0|0|0|2|1|0	1	1	1	1	1	8.32	16.88	0
CD167-PKD1-BirAFlagCil	EBP	4|5	9	4.5	2	1|0|0|0|0|0|2|1|0	0.98	0.99	0.98	0.99	0.98	3.54	10.12	0
PKD2-BirAFlagCil	EBP	4|9	13	6.5	2	1|0|0|0|0|0|2|1|0	0.99	1	0.99	1	0.99	3.54	14.62	0	NP_066925.1|NP_001193769.1|
FlagBirA-PKD2Cil	EBP	2|9	11	5.5	2	1|0|0|0|0|0|2|1|0	0.82	1	0.82	1	0.82	0.54	12.38	0.03	NP_002875.1|NP_004860.2|NP_003680.2|NP_001531.1|NP_005350.1|NP_004544.1|NP_001123553.1|NP_001123914.1|NP_001186738.1|NP_001676.2|NP_002428.1|NP_068805.1|NP_612355.1|NP_066361.1|NP_001161842.1|NP_001070651.1|NP_060773.3|NP_114429.2|
FlagBirA-PKD2	EBP	4|6	10	5	2	1|0|0|0|0|0|2|1|0	0.99	1	0.99	1	0.99	3.54	11.25	0	NP_002296.1|NP_006490.3|
PKD2-BirAFlag	EBP	4|4	8	4	2	1|0|0|0|0|0|2|1|0	0.97	0.97	0.97	0.97	0.97	3.54	9	0.01	NP_003861.1|NP_001254485.1|NP_510880.2|NP_061198.2|NP_001127841.1|NP_001159588.1|NP_114429.2|
FlagBirA-PKD2Cil	ECH1	39|39	78	39	2	7|7|1|0|0|1|22|0|0	0.98	0.98	0.98	0.98	0.98	4.12	9.24	0	NP_000467.1|NP_061329.3|NP_037365.2|NP_005100.1|NP_001161842.1|NP_114429.2|NP_006490.3|
PKD2-BirAFlag	ECH1	19|21	40	20	2	7|7|1|0|0|1|22|0|0	0.9	0.91	0.9	0.91	0.9	2.1	4.74	0.01	NP_000296.2|NP_000876.3|NP_001070867.1|NP_004035.2|NP_001086.2|NP_001085.2|
CD167-PKD1-BirAFlagCil	ECH1	43|27	70	35	2	7|7|1|0|0|1|22|0|0	0.97	0.99	0.97	0.99	0.97	3.01	8.29	0.01	NP_001012680.1|NP_001073867.1|NP_004715.1|NP_055182.3|NP_113619.2|NP_037518.3|NP_060272.3|NP_001077083.1|NP_112092.1|NP_002446.2|NP_660186.1|NP_004949.1|NP_783859.1|NP_001121631.1|NP_839955.1|NP_689695.2|NP_078894.2|NP_777573.1|NP_056146.1|NP_061092.3|NP_705831.1|NP_057195.2|NP_071353.4|NP_060773.3|NP_001138508.1|NP_056201.2|NP_001675.3|NP_072047.4|NP_003712.1|
CD167-BirAFlag	ECI1	3|5	8	4	2	1|2|0|0|0|0|0|0|0	0.95	0.99	0.95	0.99	0.95	2.34	12	0.01	NP_006490.3|
CD167-BirAFlagCil	ECI1	2|3	5	2.5	2	1|2|0|0|0|0|0|0|0	0.83	0.91	0.83	0.91	0.83	1.12	7.5	0.02
CD167-PKD1-BirAFlagCil	ECI1	3|2	5	2.5	2	1|2|0|0|0|0|0|0|0	0.83	0.91	0.83	0.91	0.83	1.12	7.5	0.02	NP_061764.2|NP_115613.1|
FlagBirA-PKD2Cil	ECI1	2|4	6	3	2	1|2|0|0|0|0|0|0|0	0.86	0.97	0.86	0.97	0.86	1.12	9	0.02	NP_005129.2|NP_055316.2|NP_002479.1|NP_004992.2|
PKD2-BirAFlag	ECI1	2|4	6	3	2	1|2|0|0|0|0|0|0|0	0.86	0.97	0.86	0.97	0.86	1.12	9	0.02
PKD2-BirAFlagCil	ECI1	3|2	5	2.5	2	1|2|0|0|0|0|0|0|0	0.83	0.91	0.83	0.91	0.83	1.12	7.5	0.02	NP_002941.1|NP_064555.2|NP_000875.2|NP_005361.2|NP_055862.1|NP_852133.1|NP_005393.2|NP_003861.1|NP_001073867.1|NP_055115.1|NP_001686.1|NP_001123553.1|NP_001023.1|NP_612382.1|NP_001129488.1|NP_001193769.1|NP_002063.2|
CD167-BirAFlagCil	ECI2	9|5	14	7	2	3|2|2|0|0|0|4|2|2	0.8	0.99	0.8	0.99	0.8	0.41	4.2	0.03	NP_938033.1|NP_060734.2|NP_055399.1|NP_000066.1|NP_073613.2|NP_006645.3|NP_068367.1|NP_000876.3|NP_001099129.1|NP_001254727.1|NP_079526.1|NP_114429.2|NP_001120963.1|NP_001027017.1|
CD167-BirAFlag	ECPAS	16|10	26	13	2	4|3|3|1|2|2|7|0|2	0.96	1	0.96	1	0.96	2.53	4.88	0.01	NP_001139624.1|NP_005794.1|NP_037441.2|NP_001161842.1|NP_940682.2|NP_694592.1|NP_001011537.2|NP_776155.1|
CD167-PKD1-BirAFlagCil	ECPAS	16|9	25	12.5	2	4|3|3|1|2|2|7|0|2	0.91	1	0.91	1	0.91	1.58	4.69	0.01	NP_003861.1|NP_000412.3|NP_003786.1|NP_055204.2|NP_444254.3|NP_001123553.1|NP_001123914.1|NP_003174.3|NP_852664.1|NP_060389.2|NP_536347.1|NP_003944.1|NP_002365.3|NP_006245.2|NP_940682.2|NP_068814.2|NP_065069.1|YP_003024027.1|NP_694592.1|NP_075598.2|NP_001399.1|NP_001011537.2|NP_001189484.1|NP_001193676.1|NP_114429.2|
CD167-BirAFlagCil	ECPAS	10|8	18	9	2	4|3|3|1|2|2|7|0|2	0.78	0.93	0.78	0.93	0.78	0.57	3.38	0.03
CD167-BirAFlag	ECSIT	6|5	11	5.5	2	0|0|0|0|0|0|0|0|0	1	1	1	1	1	8.67	55	0	NP_114429.2|NP_076869.1|NP_003734.3|
CD167-BirAFlagCil	ECSIT	4|2	6	3	2	0|0|0|0|0|0|0|0|0	0.98	1	0.98	1	0.98	3.41	30	0	NP_001598.1|NP_002084.2|NP_001161842.1|NP_114429.2|
CD167-PKD1-BirAFlagCil	ECSIT	2|2	4	2	2	0|0|0|0|0|0|0|0|0	0.97	0.97	0.97	0.97	0.97	3.41	20	0.01	NP_001129488.1|NP_055217.2|NP_055551.1|NP_001027017.1|
PKD2-BirAFlag	ECSIT	3|2	5	2.5	2	0|0|0|0|0|0|0|0|0	0.98	0.99	0.98	0.99	0.98	3.41	25	0	NP_803172.1|
PKD2-BirAFlag	EDC3	11|12	23	11.5	2	3|3|4|3|4|2|2|6|7	0.84	0.91	0.84	0.91	0.84	1.16	3.04	0.02	NP_003861.1|NP_001782.1|NP_001238966.1|NP_061329.3|NP_004949.1|NP_000296.2|NP_057614.1|NP_001070651.1|NP_004903.2|NP_001092001.1|
CD167-BirAFlag	EEPD1	2|3	5	2.5	2	0|0|0|0|0|0|0|0|0	0.98	0.99	0.98	0.99	0.98	3.41	25	0	NP_689735.1|NP_000876.3|NP_002479.1|NP_444278.1|NP_114108.1|NP_057071.2|NP_694592.1|NP_004992.2|NP_003995.2|NP_031375.3|
CD167-BirAFlag	EFNB1	16|15	31	15.5	2	0|0|1|0|3|0|0|0|0	1	1	1	1	1	8.69	34.88	0	NP_060832.1|NP_001073867.1|NP_694992.2|NP_067639.1|NP_001531.1|NP_005350.1|NP_006109.2|NP_003625.2|NP_055101.2|NP_078943.1|NP_001254485.1|NP_064528.1|NP_001093588.1|NP_665803.2|NP_071757.4|NP_055944.2|NP_004976.2|NP_060802.1|NP_060898.2|NP_036379.2|NP_004692.1|NP_109587.1|NP_660186.1|NP_004949.1|NP_001739.2|NP_005991.1|NP_002084.2|NP_056092.2|NP_004090.4|NP_115882.1|NP_067017.2|NP_009167.1|NP_689…
CD167-BirAFlagCil	EFNB1	9|9	18	9	2	0|0|1|0|3|0|0|0|0	1	1	1	1	1	5.49	20.25	0	NP_001129488.1|
CD167-PKD1-BirAFlagCil	EFNB1	2|3	5	2.5	2	0|0|1|0|3|0|0|0|0	0.75	0.83	0.75	0.83	0.75	0.74	5.62	0.03	NP_003565.4|NP_061485.1|NP_057156.1|NP_996896.1|NP_001171511.1|NP_001123553.1|NP_006081.1|NP_066553.3|NP_055641.3|NP_001245135.1|NP_852664.1|NP_077719.2|NP_061854.1|NP_004321.2|NP_689449.1|NP_839943.2|NP_006852.1|NP_036253.2|NP_001121638.1|NP_001035982.1|NP_443137.2|NP_002296.1|NP_115910.1|NP_003233.4|
CD167-BirAFlag	EFNB2	20|15	35	17.5	2	0|2|0|0|0|0|0|0|0	1	1	1	1	1	11.22	78.75	0	NP_001129488.1|NP_003072.2|
CD167-PKD1-BirAFlag	EFNB2	3|2	5	2.5	2	0|2|0|0|0|0|0|0|0	0.89	0.94	0.89	0.94	0.89	1.71	11.25	0.02	NP_003565.4|NP_057156.1|NP_036546.2|NP_001035938.1|NP_065203.2|NP_001136076.1|NP_001158243.1|NP_005054.3|NP_002547.1|NP_004630.3|NP_060615.1|NP_066553.3|NP_004692.1|NP_001191006.1|NP_004308.2|NP_056365.1|NP_006795.3|NP_073613.2|NP_653081.1|NP_954740.1|NP_000103.2|NP_114405.1|NP_683702.1|NP_891993.1|NP_001167590.1|NP_004995.1|NP_004992.2|NP_542164.2|NP_115912.1|NP_001035088.2|NP_076869.1|
CD167-BirAFlagCil	EFNB2	5|4	9	4.5	2	0|2|0|0|0|0|0|0|0	0.98	0.99	0.98	0.99	0.98	3.63	20.25	0	NP_066925.1|
CD167-PKD1-BirAFlagCil	EFNB2	3|4	7	3.5	2	0|2|0|0|0|0|0|0|0	0.96	0.97	0.96	0.97	0.96	2.74	15.75	0.01	NP_001128244.1|NP_004844.1|NP_004976.2|NP_006361.1|NP_037441.2|NP_000876.3|NP_001129488.1|NP_003072.2|
CD167-BirAFlag	EFNB3	2|2	4	2	2	0|0|0|0|0|0|0|0|0	0.97	0.97	0.97	0.97	0.97	3.41	20	0.01	NP_001124147.1|NP_114429.2|
CD167-PKD1-BirAFlagCil	EFR3A	9|2	11	5.5	2	0|0|0|0|0|0|0|0|0	0.98	1	0.98	1	0.98	3.41	55	0
CD167-PKD1-BirAFlag	EFR3B	2|3	5	2.5	2	0|0|0|0|0|1|0|0|0	0.98	0.99	0.98	0.99	0.98	3.23	22.5	0	NP_008949.4|
CD167-PKD1-BirAFlagCil	EFR3B	2|4	6	3	2	0|0|0|0|0|1|0|0|0	0.98	1	0.98	1	0.98	3.23	27	0	NP_001073867.1|NP_075266.1|NP_110426.4|NP_001093588.1|NP_001161842.1|NP_114429.2|NP_031375.3|
PKD2-BirAFlag	EHBP1	40|36	76	38	2	2|4|3|2|9|10|9|7|5	1	1	1	1	1	13.75	6.71	0	NP_001129488.1|
PKD2-BirAFlagCil	EHBP1	20|16	36	18	2	2|4|3|2|9|10|9|7|5	0.74	0.97	0.74	0.97	0.74	0.03	3.18	0.04	NP_006347.1|NP_009031.1|NP_057575.2|NP_009038.1|NP_003135.2|NP_001668.1|NP_000089.1|NP_001907.2|NP_001678.1|NP_055217.2|NP_004995.1|
CD167-PKD1-BirAFlagCil	EHBP1	26|25	51	25.5	2	2|4|3|2|9|10|9|7|5	1	1	1	1	1	7.13	4.5	0	NP_009031.1|NP_060934.1|NP_001907.2|NP_001678.1|NP_055557.2|NP_001129488.1|NP_055217.2|NP_114429.2|
CD167-BirAFlag	EI24	4|6	10	5	2	0|0|0|0|0|0|0|1|1	1	1	1	1	1	5.05	22.5	0	NP_853553.1|NP_004854.1|NP_056146.1|NP_644809.1|
CD167-BirAFlag	EIF1	7|3	10	5	2	2|2|0|0|0|0|0|0|0	0.92	0.99	0.92	0.99	0.92	1.64	11.25	0.01	NP_036253.2|
CD167-PKD1-BirAFlag	EIF1	2|4	6	3	2	2|2|0|0|0|0|0|0|0	0.79	0.93	0.79	0.93	0.79	0.62	6.75	0.03	NP_001322.1|NP_068831.1|NP_004642.2|NP_002547.1|NP_001123914.1|NP_060389.2|NP_001243125.1|NP_001129488.1|NP_056126.1|NP_114429.2|
PKD2-BirAFlagCil	EIF1	2|4	6	3	2	2|2|0|0|0|0|0|0|0	0.79	0.93	0.79	0.93	0.79	0.62	6.75	0.03
FlagBirA-PKD2Cil	EIF2AK3	43|42	85	42.5	2	1|0|0|0|0|0|0|0|0	1	1	1	1	1	63.3	382.5	0	NP_938033.1|NP_075053.2|NP_055848.1|NP_057307.2|NP_000876.3|NP_001129488.1|NP_008949.4|
PKD2-BirAFlagCil	EIF2AK3	26|29	55	27.5	2	1|0|0|0|0|0|0|0|0	1	1	1	1	1	40.16	247.5	0	NP_001129488.1|
PKD2-BirAFlag	EIF2AK3	25|27	52	26	2	1|0|0|0|0|0|0|0|0	1	1	1	1	1	38.7	234	0	NP_005792.1|NP_037466.2|
FlagBirA-PKD2	EIF2AK3	19|27	46	23	2	1|0|0|0|0|0|0|0|0	1	1	1	1	1	29.89	207	0
CD167-BirAFlag	EIF2AK3	7|5	12	6	2	1|0|0|0|0|0|0|0|0	1	1	1	1	1	8.46	54	0	NP_001531.1|NP_064516.2|
CD167-PKD1-BirAFlag	EIF2AK3	9|12	21	10.5	2	1|0|0|0|0|0|0|0|0	1	1	1	1	1	14.83	94.5	0
CD167-PKD1-BirAFlagCil	EIF2AK3	19|29	48	24	2	1|0|0|0|0|0|0|0|0	1	1	1	1	1	29.89	216	0	NP_003477.4|NP_001137151.1|NP_071757.4|NP_001161842.1|NP_001189484.1|NP_114429.2|
CD167-BirAFlagCil	EIF2B1	11|14	25	12.5	2	3|2|0|2|3|3|3|1|0	1	1	1	1	1	6.57	6.62	0	NP_003391.1|NP_001531.1|
PKD2-BirAFlag	EIF2B3	6|9	15	7.5	2	0|0|6|7|1|1|1|1|1	0.7	0.86	0.7	0.86	0.7	0.17	3.75	0.04	NP_036381.2|NP_055875.1|NP_001153695.1|
PKD2-BirAFlag	EIF2B4	2|2	4	2	2	0|0|0|0|1|1|0|1|0	0.75	0.75	0.75	0.75	0.75	1.12	6	0.03	NP_000134.2|NP_001139021.1|NP_057614.1|NP_006859.2|
CD167-BirAFlag	EIF2D	2|5	7	3.5	2	0|1|0|0|0|0|0|0|0	0.98	1	0.98	1	0.98	3.23	31.5	0
CD167-PKD1-BirAFlagCil	EIF2D	2|3	5	2.5	2	0|1|0|0|0|0|0|0|0	0.98	0.99	0.98	0.99	0.98	3.23	22.5	0	NP_055316.2|NP_008846.2|
FlagBirA-PKD2Cil	EIF2D	2|2	4	2	2	0|1|0|0|0|0|0|0|0	0.96	0.96	0.96	0.96	0.96	3.23	18	0.01	NP_056146.1|
CD167-BirAFlagCil	EIF3H	7|5	12	6	2	0|1|1|0|3|4|6|0|1	0.63	0.79	0.63	0.79	0.63	-0.13	3.38	0.05	NP_004347.1|NP_001093588.1|NP_055969.1|NP_004090.4|NP_001137457.1|NP_001161842.1|NP_079176.2|NP_694592.1|NP_056126.1|NP_114429.2|NP_031375.3|
CD167-BirAFlag	ELMOD3	6|6	12	6	2	0|0|0|0|0|0|0|0|0	1	1	1	1	1	10.31	60	0	NP_002991.2|NP_001008396.1|NP_004949.1|NP_005794.1|NP_060377.1|NP_036221.2|NP_006393.2|NP_068805.1|NP_065812.1|NP_006561.1|
PKD2-BirAFlag	ELOB	7|5	12	6	2	0|1|1|1|3|2|3|3|2	0.71	0.92	0.71	0.92	0.71	0.03	3.38	0.04	NP_004992.2|
CD167-BirAFlag	ELOVL1	10|11	21	10.5	2	1|1|1|1|1|1|2|0|0	1	1	1	1	1	9.32	11.81	0	NP_060272.3|NP_061820.1|NP_000876.3|NP_001009931.1|
CD167-BirAFlagCil	ELOVL1	6|10	16	8	2	1|1|1|1|1|1|2|0|0	0.99	1	0.99	1	0.99	4	9	0	NP_036332.2|NP_001120689.1|NP_001129409.1|NP_066925.1|
FlagBirA-PKD2	ELOVL1	3|7	10	5	2	1|1|1|1|1|1|2|0|0	0.79	1	0.79	1	0.79	0.36	5.62	0.03
CD167-BirAFlag	ELOVL2	7|10	17	8.5	2	0|0|0|0|0|0|0|0|0	1	1	1	1	1	11.92	85	0	NP_001129488.1|NP_037377.1|NP_932078.2|
CD167-BirAFlag	ELOVL4	2|4	6	3	2	0|0|0|0|0|0|0|0|0	0.98	1	0.98	1	0.98	3.41	30	0	NP_036379.2|NP_114429.2|
CD167-BirAFlagCil	ELOVL4	2|2	4	2	2	0|0|0|0|0|0|0|0|0	0.97	0.97	0.97	0.97	0.97	3.41	20	0.01	NP_005365.3|NP_001119526.1|NP_775767.2|NP_899229.2|
FlagBirA-PKD2Cil	EMC1	217|213	430	215	2	2|3|6|5|5|10|0|4|4	1	1	1	1	1	128.01	49.62	0
FlagBirA-PKD2	EMC1	204|187	391	195.5	2	2|3|6|5|5|10|0|4|4	1	1	1	1	1	111.5	45.12	0	NP_004883.3|NP_059980.2|NP_005810.1|NP_006546.1|NP_001092257.1|NP_003816.2|NP_733821.1|NP_004729.1|NP_005859.1|NP_060937.1|NP_003818.2|NP_036602.1|NP_473363.1|NP_001171511.1|NP_004862.1|NP_004630.3|NP_006361.1|NP_004308.2|NP_058626.1|NP_060389.2|NP_003072.2|NP_056201.2|NP_036562.2|
PKD2-BirAFlag	EMC1	122|109	231	115.5	2	2|3|6|5|5|10|0|4|4	1	1	1	1	1	61.91	26.65	0	NP_004630.3|NP_001245135.1|NP_001129201.1|NP_000876.3|NP_839943.2|NP_006852.1|NP_940682.2|NP_001121638.1|NP_001035982.1|NP_002296.1|NP_115910.1|NP_608273.1|NP_115805.1|NP_066548.2|
PKD2-BirAFlagCil	EMC1	101|105	206	103	2	2|3|6|5|5|10|0|4|4	1	1	1	1	1	56.82	23.77	0
CD167-BirAFlag	EMC1	150|152	302	151	2	2|3|6|5|5|10|0|4|4	1	1	1	1	1	87.99	34.85	0
CD167-PKD1-BirAFlag	EMC1	98|88	186	93	2	2|3|6|5|5|10|0|4|4	1	1	1	1	1	48.55	21.46	0	NP_001129488.1|
CD167-PKD1-BirAFlagCil	EMC1	105|120	225	112.5	2	2|3|6|5|5|10|0|4|4	1	1	1	1	1	59.37	25.96	0	NP_076869.1|
CD167-BirAFlagCil	EMC1	44|39	83	41.5	2	2|3|6|5|5|10|0|4|4	1	1	1	1	1	17.51	9.58	0
CD167-BirAFlag	EMC10	9|10	19	9.5	2	0|0|0|0|0|0|0|0|0	1	1	1	1	1	15.06	95	0
CD167-PKD1-BirAFlag	EMC10	6|7	13	6.5	2	0|0|0|0|0|0|0|0|0	1	1	1	1	1	10.31	65	0
CD167-PKD1-BirAFlagCil	EMC10	10|10	20	10	2	0|0|0|0|0|0|0|0|0	1	1	1	1	1	16.61	100	0	NP_005561.1|NP_006806.1|NP_057141.1|NP_006818.3|NP_001121185.1|NP_001137544.1|NP_536347.1|NP_001161842.1|NP_006849.1|
CD167-BirAFlagCil	EMC10	4|4	8	4	2	0|0|0|0|0|0|0|0|0	1	1	1	1	1	6.99	40	0	NP_061198.2|NP_114429.2|
FlagBirA-PKD2	EMC10	11|9	20	10	2	0|0|0|0|0|0|0|0|0	1	1	1	1	1	15.06	100	0	NP_002084.2|NP_008846.2|NP_689969.2|NP_066361.1|NP_006245.2|NP_004515.2|NP_006569.1|NP_002604.1|NP_077022.1|NP_057195.2|NP_002601.1|NP_065812.1|
FlagBirA-PKD2Cil	EMC10	9|8	17	8.5	2	0|0|0|0|0|0|0|0|0	1	1	1	1	1	13.5	85	0
PKD2-BirAFlagCil	EMC10	7|4	11	5.5	2	0|0|0|0|0|0|0|0|0	1	1	1	1	1	6.99	55	0
PKD2-BirAFlag	EMC10	5|5	10	5	2	0|0|0|0|0|0|0|0|0	1	1	1	1	1	8.67	50	0	NP_068831.1|NP_001171908.1|NP_001035938.1|NP_001139555.1|NP_775741.1|NP_110426.4|NP_036364.2|NP_004536.2|NP_776186.2|NP_005660.4|NP_001254485.1|NP_004544.1|NP_001186508.1|NP_689677.1|NP_001137544.1|NP_001161803.1|NP_001186738.1|NP_066553.3|NP_002481.2|NP_001907.2|NP_005794.1|NP_001676.2|NP_001123492.1|NP_115733.2|NP_004090.4|NP_653169.2|NP_009034.2|NP_001239440.1|NP_004519.1|NP_055037.1|NP_065789…
FlagBirA-PKD2Cil	EMC2	44|46	90	45	2	2|1|0|0|3|5|0|2|2	1	1	1	1	1	29.97	27	0
FlagBirA-PKD2	EMC2	45|44	89	44.5	2	2|1|0|0|3|5|0|2|2	1	1	1	1	1	29.97	26.7	0
PKD2-BirAFlag	EMC2	27|30	57	28.5	2	2|1|0|0|3|5|0|2|2	1	1	1	1	1	17.12	17.1	0
PKD2-BirAFlagCil	EMC2	30|27	57	28.5	2	2|1|0|0|3|5|0|2|2	1	1	1	1	1	17.12	17.1	0	NP_001186904.1|NP_001186910.1|NP_003565.4|NP_006347.1|NP_006450.2|NP_004539.1|NP_057156.1|NP_001171908.1|NP_002991.2|NP_077718.3|NP_775741.1|NP_002480.1|NP_060934.1|NP_783313.1|YP_003024026.1|NP_510870.1|NP_001244031.1|NP_004544.1|NP_001668.1|NP_004996.1|NP_061929.2|NP_001161803.1|NP_066553.3|NP_002481.2|NP_001907.2|NP_009034.2|NP_002428.1|NP_055037.1|NP_002486.1|NP_002479.1|NP_004995.1|NP_001186…
CD167-BirAFlag	EMC2	37|42	79	39.5	2	2|1|0|0|3|5|0|2|2	1	1	1	1	1	24.7	23.7	0
CD167-PKD1-BirAFlag	EMC2	31|30	61	30.5	2	2|1|0|0|3|5|0|2|2	1	1	1	1	1	19.4	18.3	0
CD167-PKD1-BirAFlagCil	EMC2	34|38	72	36	2	2|1|0|0|3|5|0|2|2	1	1	1	1	1	22.43	21.6	0	NP_001739.2|
CD167-BirAFlagCil	EMC2	21|18	39	19.5	2	2|1|0|0|3|5|0|2|2	1	1	1	1	1	10.27	11.7	0
FlagBirA-PKD2Cil	EMC3	60|58	118	59	2	0|1|1|0|7|4|0|2|1	1	1	1	1	1	18.01	33.19	0	NP_001129488.1|NP_683691.1|NP_060915.2|NP_057125.2|NP_002124.1|NP_060767.2|
FlagBirA-PKD2	EMC3	39|34	73	36.5	2	0|1|1|0|7|4|0|2|1	1	1	1	1	1	10.65	20.53	0	NP_001171511.1|NP_006361.1|
PKD2-BirAFlag	EMC3	36|30	66	33	2	0|1|1|0|7|4|0|2|1	1	1	1	1	1	9.37	18.56	0
PKD2-BirAFlagCil	EMC3	22|23	45	22.5	2	0|1|1|0|7|4|0|2|1	1	1	1	1	1	6.76	12.66	0	NP_006490.3|
CD167-BirAFlag	EMC3	54|52	106	53	2	0|1|1|0|7|4|0|2|1	1	1	1	1	1	16.2	29.81	0
CD167-PKD1-BirAFlag	EMC3	27|28	55	27.5	2	0|1|1|0|7|4|0|2|1	1	1	1	1	1	8.41	15.47	0	NP_061932.1|NP_004544.1|NP_001907.2|NP_068805.1|NP_002486.1|NP_003163.1|
CD167-PKD1-BirAFlagCil	EMC3	40|34	74	37	2	0|1|1|0|7|4|0|2|1	1	1	1	1	1	10.65	20.81	0	NP_004464.2|NP_001137457.1|NP_001161842.1|NP_001129488.1|NP_056126.1|
CD167-BirAFlagCil	EMC3	13|8	21	10.5	2	0|1|1|0|7|4|0|2|1	0.91	0.97	0.91	0.97	0.91	1.72	5.91	0.01	NP_001193580.1|NP_938033.1|NP_005619.1|NP_001012680.1|NP_003833.4|NP_001129688.1|NP_060697.4|NP_001191809.1|NP_001231496.1|NP_065890.1|NP_060895.1|NP_060087.3|NP_001129409.1|NP_694592.1|NP_085048.1|NP_003734.3|NP_001008540.1|
FlagBirA-PKD2	EMC4	16|14	30	15	2	0|1|0|0|0|0|0|0|0	1	1	1	1	1	22.45	135	0	NP_001093588.1|NP_057661.3|NP_002084.2|NP_056092.2|NP_001070150.1|NP_003170.1|NP_005836.2|NP_002365.3|NP_001211.3|NP_002063.2|NP_001822.3|
CD167-BirAFlag	EMC4	14|11	25	12.5	2	0|1|0|0|0|0|0|0|0	1	1	1	1	1	17.91	112.5	0	NP_065875.3|NP_001138940.2|NP_001127841.1|NP_001159588.1|NP_114429.2|
FlagBirA-PKD2Cil	EMC4	11|16	27	13.5	2	0|1|0|0|0|0|0|0|0	1	1	1	1	1	17.91	121.5	0	NP_114429.2|
CD167-PKD1-BirAFlag	EMC4	8|9	17	8.5	2	0|1|0|0|0|0|0|0|0	1	1	1	1	1	13.27	76.5	0	NP_006467.4|NP_057665.2|NP_114429.2|NP_003163.1|
CD167-BirAFlagCil	EMC4	8|7	15	7.5	2	0|1|0|0|0|0|0|0|0	1	1	1	1	1	11.69	67.5	0	NP_940992.1|NP_036546.2|NP_056126.1|NP_114429.2|
CD167-PKD1-BirAFlagCil	EMC4	6|8	14	7	2	0|1|0|0|0|0|0|0|0	1	1	1	1	1	10.09	63	0	NP_001922.2|NP_004729.1|NP_003565.4|NP_110426.4|NP_783313.1|NP_002802.2|NP_065881.1|
PKD2-BirAFlag	EMC4	10|13	23	11.5	2	0|1|0|0|0|0|0|0|0	1	1	1	1	1	16.38	103.5	0	NP_004084.1|NP_001129488.1|NP_001130026.1|
PKD2-BirAFlagCil	EMC4	10|11	21	10.5	2	0|1|0|0|0|0|0|0|0	1	1	1	1	1	16.38	94.5	0	NP_115613.1|NP_114438.2|
CD167-BirAFlag	EMC6	9|10	19	9.5	2	0|0|0|0|0|0|0|1|0	1	1	1	1	1	14.83	85.5	0	NP_003391.1|NP_003583.2|NP_005129.2|NP_001243820.1|NP_000876.3|NP_444278.1|NP_001161842.1|NP_056126.1|
CD167-PKD1-BirAFlag	EMC6	3|6	9	4.5	2	0|0|0|0|0|0|0|1|0	1	1	1	1	1	5.06	40.5	0	NP_001243125.1|
CD167-PKD1-BirAFlagCil	EMC6	3|5	8	4	2	0|0|0|0|0|0|0|1|0	1	1	1	1	1	5.06	36	0	NP_003135.2|NP_001137544.1|NP_006393.2|NP_004519.1|NP_001070674.1|NP_001138384.1|NP_003361.1|NP_001027017.1|
FlagBirA-PKD2Cil	EMC6	10|10	20	10	2	0|0|0|0|0|0|0|1|0	1	1	1	1	1	16.38	90	0	NP_001244126.1|NP_003469.2|NP_004542.1|NP_000405.1|NP_003243.1|NP_003786.1|NP_002991.2|NP_115649.1|NP_003583.2|NP_079390.3|NP_001186738.1|NP_001907.2|NP_068805.1|NP_733934.1|NP_055217.2|NP_064507.3|
FlagBirA-PKD2	EMC6	8|9	17	8.5	2	0|0|0|0|0|0|0|1|0	1	1	1	1	1	13.27	76.5	0	NP_002479.1|NP_079106.3|NP_055459.4|NP_055217.2|NP_001186886.1|NP_006859.2|
PKD2-BirAFlag	EMC6	3|4	7	3.5	2	0|0|0|0|0|0|0|1|0	1	1	1	1	1	5.06	31.5	0	NP_057665.2|NP_009034.2|NP_055037.1|NP_002486.1|NP_031375.3|
PKD2-BirAFlagCil	EMC6	4|3	7	3.5	2	0|0|0|0|0|0|0|1|0	1	1	1	1	1	5.06	31.5	0
FlagBirA-PKD2Cil	EMC7	40|33	73	36.5	2	1|1|0|0|0|0|0|0|0	1	1	1	1	1	48.2	164.25	0	NP_004084.1|NP_852664.1|NP_000876.3|NP_001129488.1|NP_694592.1|NP_003233.4|NP_066548.2|
FlagBirA-PKD2	EMC7	26|25	51	25.5	2	1|1|0|0|0|0|0|0|0	1	1	1	1	1	36.6	114.75	0
PKD2-BirAFlag	EMC7	14|14	28	14	2	1|1|0|0|0|0|0|0|0	1	1	1	1	1	20.42	63	0
CD167-BirAFlag	EMC7	27|26	53	26.5	2	1|1|0|0|0|0|0|0|0	1	1	1	1	1	38.06	119.25	0	NP_005660.4|NP_001186508.1|NP_001161842.1|NP_036477.2|NP_006414.2|NP_008949.4|
CD167-PKD1-BirAFlag	EMC7	11|16	27	13.5	2	1|1|0|0|0|0|0|0|0	1	1	1	1	1	15.92	60.75	0	NP_789744.1|
CD167-PKD1-BirAFlagCil	EMC7	14|20	34	17	2	1|1|0|0|0|0|0|0|0	1	1	1	1	1	20.42	76.5	0	NP_940992.1|NP_006077.2|NP_055204.2|NP_001161842.1|NP_060087.3|NP_056126.1|NP_060321.3|NP_001193769.1|NP_114429.2|NP_004217.1|
CD167-BirAFlagCil	EMC7	5|2	7	3.5	2	1|1|0|0|0|0|0|0|0	0.93	1	0.93	1	0.93	1.75	15.75	0.01	NP_849189.1|NP_001026881.1|
PKD2-BirAFlagCil	EMC7	15|8	23	11.5	2	1|1|0|0|0|0|0|0|0	1	1	1	1	1	11.34	51.75	0	NP_851808.1|NP_001127695.1|NP_071751.3|NP_057385.3|NP_000446.1|NP_001159632.1|NP_031375.3|
FlagBirA-PKD2Cil	EMC8	32|34	66	33	2	0|0|0|1|0|0|0|2|0	1	1	1	1	1	30.76	99	0	NP_055848.1|NP_891993.1|NP_060719.4|NP_001017373.2|
FlagBirA-PKD2	EMC8	25|26	51	25.5	2	0|0|0|1|0|0|0|2|0	1	1	1	1	1	24.25	76.5	0	NP_001077059.1|NP_001247418.1|NP_005660.4|NP_001035207.1|NP_001231496.1|NP_054772.1|NP_001171511.1|NP_001161884.1|NP_620140.1|NP_075598.2|NP_001128509.1|NP_085048.1|
PKD2-BirAFlag	EMC8	17|22	39	19.5	2	0|0|0|1|0|0|0|2|0	1	1	1	1	1	16.69	58.5	0
PKD2-BirAFlagCil	EMC8	14|15	29	14.5	2	0|0|0|1|0|0|0|2|0	1	1	1	1	1	13.79	43.5	0
CD167-BirAFlag	EMC8	17|20	37	18.5	2	0|0|0|1|0|0|0|2|0	1	1	1	1	1	16.69	55.5	0
CD167-PKD1-BirAFlag	EMC8	15|17	32	16	2	0|0|0|1|0|0|0|2|0	1	1	1	1	1	14.76	48	0	NP_114429.2|
CD167-PKD1-BirAFlagCil	EMC8	19|18	37	18.5	2	0|0|0|1|0|0|0|2|0	1	1	1	1	1	17.65	55.5	0	NP_055557.2|NP_056146.1|
CD167-BirAFlagCil	EMC8	8|8	16	8	2	0|0|0|1|0|0|0|2|0	1	1	1	1	1	7.8	24	0	NP_056126.1|NP_114429.2|
PKD2-BirAFlagCil	EMD	132|127	259	129.5	2	7|9|15|15|21|22|14|15|14	1	1	1	1	1	65.33	8.83	0	NP_060377.1|NP_006393.2|
PKD2-BirAFlag	EMD	122|129	251	125.5	2	7|9|15|15|21|22|14|15|14	1	1	1	1	1	61.66	8.56	0
FlagBirA-PKD2	EMD	115|121	236	118	2	7|9|15|15|21|22|14|15|14	1	1	1	1	1	56.55	8.05	0
FlagBirA-PKD2Cil	EMD	77|93	170	85	2	7|9|15|15|21|22|14|15|14	1	1	1	1	1	29.8	5.8	0
CD167-BirAFlag	EMD	58|61	119	59.5	2	7|9|15|15|21|22|14|15|14	1	1	1	1	1	16.21	4.06	0	NP_000066.1|
CD167-PKD1-BirAFlag	EMD	96|92	188	94	2	7|9|15|15|21|22|14|15|14	1	1	1	1	1	40.12	6.41	0	NP_115613.1|
CD167-PKD1-BirAFlagCil	EMD	92|99	191	95.5	2	7|9|15|15|21|22|14|15|14	1	1	1	1	1	40.12	6.51	0
CD167-BirAFlag	EN1	3|4	7	3.5	2	0|0|0|1|0|0|0|0|0	1	1	1	1	1	5.06	31.5	0
CD167-PKD1-BirAFlag	EN1	3|5	8	4	2	0|0|0|1|0|0|0|0|0	1	1	1	1	1	5.06	36	0	NP_064516.2|NP_001189427.1|
CD167-BirAFlagCil	EN1	5|5	10	5	2	0|0|0|1|0|0|0|0|0	1	1	1	1	1	8.46	45	0	NP_061161.2|NP_056092.2|NP_940682.2|
CD167-PKD1-BirAFlagCil	EN1	3|3	6	3	2	0|0|0|1|0|0|0|0|0	0.99	0.99	0.99	0.99	0.99	5.06	27	0
FlagBirA-PKD2Cil	EN1	2|3	5	2.5	2	0|0|0|1|0|0|0|0|0	0.98	0.99	0.98	0.99	0.98	3.23	22.5	0
PKD2-BirAFlagCil	EN1	2|2	4	2	2	0|0|0|1|0|0|0|0|0	0.96	0.96	0.96	0.96	0.96	3.23	18	0.01
PKD2-BirAFlag	ENTR1	6|6	12	6	2	1|0|0|0|0|4|3|1|4	0.8	0.8	0.8	0.8	0.8	1.41	4.15	0.03	NP_055037.1|NP_002486.1|
CD167-BirAFlag	EPCAM	3|3	6	3	2	0|0|0|0|0|0|0|0|0	0.99	0.99	0.99	0.99	0.99	5.25	30	0	NP_443082.2|NP_115487.2|NP_001129488.1|NP_057034.2|NP_060310.1|
CD167-BirAFlagCil	EPCAM	2|3	5	2.5	2	0|0|0|0|0|0|0|0|0	0.98	0.99	0.98	0.99	0.98	3.41	25	0	NP_077817.2|NP_001161419.1|
CD167-BirAFlag	EPHA2	41|44	85	42.5	2	11|12|7|9|15|13|6|4|1	1	1	1	1	1	8.68	4.9	0
CD167-PKD1-BirAFlag	EPHA2	34|38	72	36	2	11|12|7|9|15|13|6|4|1	1	1	1	1	1	5.36	4.15	0
CD167-PKD1-BirAFlagCil	EPHA2	49|50	99	49.5	2	11|12|7|9|15|13|6|4|1	1	1	1	1	1	11.73	5.71	0	NP_004334.1|NP_001254479.1|NP_071751.3|NP_001129488.1|NP_776155.1|
CD167-BirAFlag	EPHB4	18|22	40	20	2	0|0|0|0|0|0|0|0|0	1	1	1	1	1	28.65	200	0	NP_940682.2|NP_006403.2|
CD167-BirAFlagCil	EPHB4	3|7	10	5	2	0|0|0|0|0|0|0|0|0	1	1	1	1	1	5.25	50	0
CD167-BirAFlag	EPHX1	4|7	11	5.5	2	0|0|0|0|0|0|0|0|0	1	1	1	1	1	6.99	55	0	NP_001688.1|NP_006000.2|NP_938033.1|NP_006077.2|NP_001191809.1|NP_001254485.1|NP_055486.2|NP_004630.3|NP_892029.2|NP_000066.1|NP_001243820.1|NP_001254479.1|NP_570122.1|NP_000166.2|NP_006569.1|NP_001243385.1|
CD167-PKD1-BirAFlag	EPHX1	7|9	16	8	2	0|0|0|0|0|0|0|0|0	1	1	1	1	1	11.92	80	0	NP_000497.1|
CD167-BirAFlagCil	EPHX1	10|12	22	11	2	0|0|0|0|0|0|0|0|0	1	1	1	1	1	16.61	110	0	NP_068805.1|
CD167-PKD1-BirAFlagCil	EPHX1	6|4	10	5	2	0|0|0|0|0|0|0|0|0	1	1	1	1	1	6.99	50	0
FlagBirA-PKD2Cil	EPHX1	12|6	18	9	2	0|0|0|0|0|0|0|0|0	1	1	1	1	1	10.31	90	0	NP_057063.2|NP_005794.1|
FlagBirA-PKD2	EPHX1	7|6	13	6.5	2	0|0|0|0|0|0|0|0|0	1	1	1	1	1	10.31	65	0	NP_000104.1|
PKD2-BirAFlagCil	EPHX1	5|3	8	4	2	0|0|0|0|0|0|0|0|0	1	1	1	1	1	5.25	40	0	NP_079480.2|
PKD2-BirAFlag	EPHX1	2|3	5	2.5	2	0|0|0|0|0|0|0|0|0	0.98	0.99	0.98	0.99	0.98	3.41	25	0
CD167-PKD1-BirAFlag	EPN2	4|5	9	4.5	2	0|0|0|0|1|2|0|1|1	0.96	0.99	0.96	0.99	0.96	2.83	8.1	0.01	NP_004630.3|NP_115544.1|NP_071751.3|
CD167-PKD1-BirAFlagCil	EPN2	4|4	8	4	2	0|0|0|0|1|2|0|1|1	0.94	0.94	0.94	0.94	0.94	2.83	7.2	0.01	NP_004642.2|NP_001182061.1|NP_001191809.1|NP_008846.2|NP_001120689.1|NP_056126.1|NP_114429.2|
FlagBirA-PKD2Cil	EPN2	3|3	6	3	2	0|0|0|0|1|2|0|1|1	0.81	0.81	0.81	0.81	0.81	1.48	5.4	0.03
PKD2-BirAFlag	EPN2	3|2	5	2.5	2	0|0|0|0|1|2|0|1|1	0.68	0.81	0.68	0.81	0.68	0.19	4.5	0.04
CD167-PKD1-BirAFlagCil	EPS8	2|2	4	2	2	0|0|0|0|1|2|0|0|0	0.75	0.75	0.75	0.75	0.75	1.12	6	0.03
PKD2-BirAFlag	EPS8	5|8	13	6.5	2	0|0|0|0|1|2|0|0|0	0.99	1	0.99	1	0.99	4.62	19.5	0
PKD2-BirAFlagCil	EPS8	3|4	7	3.5	2	0|0|0|0|1|2|0|0|0	0.94	0.97	0.94	0.97	0.94	2.34	10.5	0.01
FlagBirA-PKD2	ERAP2	3|2	5	2.5	2	0|0|0|0|0|0|0|0|0	0.98	0.99	0.98	0.99	0.98	3.41	25	0	NP_110426.4|NP_077271.1|NP_510880.2|
FlagBirA-PKD2Cil	ERAP2	2|2	4	2	2	0|0|0|0|0|0|0|0|0	0.97	0.97	0.97	0.97	0.97	3.41	20	0.01	NP_065812.1|
PKD2-BirAFlagCil	ERAP2	2|2	4	2	2	0|0|0|0|0|0|0|0|0	0.97	0.97	0.97	0.97	0.97	3.41	20	0.01	NP_001129488.1|NP_077022.1|
CD167-PKD1-BirAFlag	ERBIN	55|43	98	49	2	8|7|8|15|20|16|21|12|17	0.97	1	0.97	1	0.97	2.69	3.56	0.01	NP_542393.1|
PKD2-BirAFlag	ERC1	26|21	47	23.5	2	6|4|1|1|7|9|6|2|1	1	1	1	1	1	5.37	5.72	0	NP_001070150.1|NP_003031.3|NP_079526.1|NP_036471.1|NP_060209.3|NP_060379.2|NP_115613.1|NP_001153695.1|NP_115688.1|
PKD2-BirAFlagCil	ERC1	19|14	33	16.5	2	6|4|1|1|7|9|6|2|1	0.9	0.99	0.9	0.99	0.9	1.52	4.01	0.01
PKD2-BirAFlag	ERCC1	2|2	4	2	2	0|1|0|0|0|0|0|0|0	0.96	0.96	0.96	0.96	0.96	3.23	18	0.01	NP_055217.2|
CD167-BirAFlag	ERGIC1	2|3	5	2.5	2	1|0|0|0|0|0|0|0|0	0.98	0.99	0.98	0.99	0.98	3.23	22.5	0	NP_001129488.1|NP_036253.2|NP_061979.3|NP_653311.1|
CD167-BirAFlag	ERGIC2	4|2	6	3	2	0|0|0|0|0|0|0|1|0	0.98	1	0.98	1	0.98	3.23	27	0
CD167-PKD1-BirAFlag	ERGIC2	2|3	5	2.5	2	0|0|0|0|0|0|0|1|0	0.98	0.99	0.98	0.99	0.98	3.23	22.5	0	NP_001184175.1|
CD167-PKD1-BirAFlagCil	ERGIC2	2|2	4	2	2	0|0|0|0|0|0|0|1|0	0.96	0.96	0.96	0.96	0.96	3.23	18	0.01	NP_057086.2|NP_055217.2|
CD167-BirAFlag	ERICH6B	2|3	5	2.5	2	2|2|0|0|0|0|0|0|0	0.74	0.84	0.74	0.84	0.74	0.62	5.62	0.04	NP_001122400.1|
FlagBirA-PKD2Cil	ERLIN1	7|6	13	6.5	2	0|0|2|2|4|0|3|0|0	0.89	0.92	0.89	0.92	0.89	1.82	5.32	0.02
FlagBirA-PKD2	ERLIN1	7|6	13	6.5	2	0|0|2|2|4|0|3|0|0	0.89	0.92	0.89	0.92	0.89	1.82	5.32	0.02	NP_031375.3|
CD167-BirAFlag	ERO1B	5|2	7	3.5	2	0|0|0|0|0|0|0|0|0	0.98	1	0.98	1	0.98	3.41	35	0	NP_063944.3|NP_005787.1|
CD167-PKD1-BirAFlag	ERO1B	2|4	6	3	2	0|0|0|0|0|0|0|0|0	0.98	1	0.98	1	0.98	3.41	30	0
CD167-PKD1-BirAFlagCil	ERO1B	2|3	5	2.5	2	0|0|0|0|0|0|0|0|0	0.98	0.99	0.98	0.99	0.98	3.41	25	0	NP_005660.4|
CD167-BirAFlag	ERP29	5|2	7	3.5	2	0|0|0|0|0|0|0|0|0	0.98	1	0.98	1	0.98	3.41	35	0
CD167-PKD1-BirAFlag	ERP29	2|4	6	3	2	0|0|0|0|0|0|0|0|0	0.98	1	0.98	1	0.98	3.41	30	0
CD167-BirAFlagCil	ERP29	3|2	5	2.5	2	0|0|0|0|0|0|0|0|0	0.98	0.99	0.98	0.99	0.98	3.41	25	0
PKD2-BirAFlag	ESPL1	4|3	7	3.5	2	0|0|0|0|0|0|1|0|0	1	1	1	1	1	5.06	31.5	0
FlagBirA-PKD2	ESPL1	3|3	6	3	2	0|0|0|0|0|0|1|0|0	0.99	0.99	0.99	0.99	0.99	5.06	27	0	NP_001161842.1|NP_001129488.1|NP_003796.1|
PKD2-BirAFlagCil	ESPL1	2|3	5	2.5	2	0|0|0|0|0|0|1|0|0	0.98	0.99	0.98	0.99	0.98	3.23	22.5	0	NP_001129488.1|
FlagBirA-PKD2Cil	ESYT1	223|243	466	233	2	45|49|31|29|47|39|41|42|42	1	1	1	1	1	157.11	5.75	0
FlagBirA-PKD2	ESYT1	226|213	439	219.5	2	45|49|31|29|47|39|41|42|42	1	1	1	1	1	144.32	5.41	0
PKD2-BirAFlag	ESYT1	191|186	377	188.5	2	45|49|31|29|47|39|41|42|42	1	1	1	1	1	110.67	4.65	0	NP_001229734.1|NP_694592.1|NP_001189484.1|
PKD2-BirAFlagCil	ESYT1	156|147	303	151.5	2	45|49|31|29|47|39|41|42|42	1	1	1	1	1	60.95	3.74	0	NP_057063.2|NP_003636.2|NP_001129488.1|NP_001186582.1|
CD167-BirAFlag	ESYT1	128|103	231	115.5	2	45|49|31|29|47|39|41|42|42	0.97	1	0.97	1	0.97	2.61	2.85	0.01
CD167-PKD1-BirAFlag	ESYT1	177|165	342	171	2	45|49|31|29|47|39|41|42|42	1	1	1	1	1	84.12	4.22	0	NP_004976.2|NP_001907.2|
CD167-PKD1-BirAFlagCil	ESYT1	220|204	424	212	2	45|49|31|29|47|39|41|42|42	1	1	1	1	1	133.04	5.23	0
FlagBirA-PKD2Cil	ESYT2	40|50	90	45	2	15|15|5|7|15|9|3|10|9	1	1	1	1	1	8.4	4.6	0
PKD2-BirAFlagCil	ESYT2	46|44	90	45	2	15|15|5|7|15|9|3|10|9	1	1	1	1	1	10.65	4.6	0
PKD2-BirAFlag	ESYT2	45|43	88	44	2	15|15|5|7|15|9|3|10|9	1	1	1	1	1	10.11	4.5	0	NP_001186600.1|NP_001093588.1|NP_000066.1|NP_001243125.1|NP_001129488.1|NP_000446.1|NP_775869.3|NP_001092906.1|
FlagBirA-PKD2	ESYT2	43|37	80	40	2	15|15|5|7|15|9|3|10|9	1	1	1	1	1	6.53	4.09	0
CD167-PKD1-BirAFlagCil	ESYT2	33|39	72	36	2	15|15|5|7|15|9|3|10|9	0.99	1	0.99	1	0.99	3.77	3.68	0	NP_001124468.1|NP_001239440.1|
CD167-BirAFlag	ETFB	5|5	10	5	2	1|2|1|1|1|2|1|1|1	0.85	0.85	0.85	0.85	0.85	1.72	4.09	0.02	NP_077718.3|NP_783313.1|YP_003024026.1|NP_054884.1|NP_004544.1|NP_004996.1|NP_061929.2|NP_001161803.1|NP_066553.3|NP_002481.2|NP_057665.2|NP_009034.2|YP_003024035.1|NP_002486.1|NP_002479.1|NP_004709.2|NP_004995.1|NP_001186886.1|NP_004992.2|NP_060017.1|
CD167-BirAFlagCil	ETFB	8|10	18	9	2	1|2|1|1|1|2|1|1|1	1	1	1	1	1	5.21	7.36	0
PKD2-BirAFlagCil	ETFB	4|7	11	5.5	2	1|2|1|1|1|2|1|1|1	0.81	0.98	0.81	0.98	0.81	0.55	4.5	0.03	NP_000296.2|
FlagBirA-PKD2Cil	ETFB	4|6	10	5	2	1|2|1|1|1|2|1|1|1	0.79	0.94	0.79	0.94	0.79	0.55	4.09	0.03
PKD2-BirAFlag	ETFB	5|5	10	5	2	1|2|1|1|1|2|1|1|1	0.85	0.85	0.85	0.85	0.85	1.72	4.09	0.02	NP_835227.1|NP_036332.2|
CD167-PKD1-BirAFlagCil	EXOC2	2|3	5	2.5	2	1|0|0|0|1|0|0|2|1	0.68	0.81	0.68	0.81	0.68	0.19	4.5	0.04	NP_061485.1|NP_068707.1|NP_060641.2|NP_006243.2|NP_068367.1|NP_062536.2|NP_065175.4|NP_003361.1|
PKD2-BirAFlag	EXOC2	5|3	8	4	2	1|0|0|0|1|0|0|2|1	0.9	0.99	0.9	0.99	0.9	1.48	7.2	0.01
CD167-PKD1-BirAFlag	EXOC3	18|11	29	14.5	2	4|5|2|0|3|3|0|6|6	0.93	1	0.93	1	0.93	1.88	4.5	0.01	NP_001037850.1|
CD167-PKD1-BirAFlagCil	EXOC3	29|30	59	29.5	2	4|5|2|0|3|3|0|6|6	1	1	1	1	1	15.27	9.16	0	NP_065799.1|NP_291025.3|
PKD2-BirAFlag	EXOC4	50|32	82	41	2	8|7|9|6|7|13|8|6|2	1	1	1	1	1	16.54	5.59	0
PKD2-BirAFlag	EXOSC8	13|11	24	12	2	1|1|3|4|4|6|2|5|5	0.94	0.99	0.94	0.99	0.94	2.18	3.48	0.01	NP_036313.3|NP_001193580.1|NP_055399.1|NP_001315.1|NP_057022.2|NP_071751.3|NP_001129488.1|NP_068814.2|
PKD2-BirAFlag	EYA4	3|5	8	4	2	0|0|0|1|1|2|0|0|0	0.94	0.99	0.94	0.99	0.94	2.01	9	0.01
PKD2-BirAFlagCil	EYA4	3|4	7	3.5	2	0|0|0|1|1|2|0|0|0	0.93	0.97	0.93	0.97	0.93	2.01	7.88	0.01	NP_776195.2|
CD167-BirAFlag	F11R	3|4	7	3.5	2	0|0|0|0|0|0|0|0|0	1	1	1	1	1	5.25	35	0	NP_055681.1|
CD167-PKD1-BirAFlagCil	F11R	2|3	5	2.5	2	0|0|0|0|0|0|0|0|0	0.98	0.99	0.98	0.99	0.98	3.41	25	0	NP_115613.1|
CD167-BirAFlagCil	F11R	2|2	4	2	2	0|0|0|0|0|0|0|0|0	0.97	0.97	0.97	0.97	0.97	3.41	20	0.01
PKD2-BirAFlag	FAAP20	8|7	15	7.5	2	0|0|0|1|4|2|0|4|3	0.9	0.93	0.9	0.93	0.9	1.93	4.82	0.01	NP_060922.2|
CD167-BirAFlag	FADS2	13|15	28	14	2	0|0|0|0|0|0|0|0|0	1	1	1	1	1	21.18	140	0	NP_114427.1|
CD167-BirAFlagCil	FADS2	6|6	12	6	2	0|0|0|0|0|0|0|0|0	1	1	1	1	1	10.31	60	0
FlagBirA-PKD2	FAF2	26|22	48	24	2	7|5|1|2|0|0|3|2|1	1	1	1	1	1	7.65	10.29	0
FlagBirA-PKD2Cil	FAF2	14|21	35	17.5	2	7|5|1|2|0|0|3|2|1	0.99	1	0.99	1	0.99	4.03	7.5	0
CD167-BirAFlag	FAF2	19|10	29	14.5	2	7|5|1|2|0|0|3|2|1	0.95	1	0.95	1	0.95	2.15	6.21	0.01
PKD2-BirAFlag	FAF2	12|13	25	12.5	2	7|5|1|2|0|0|3|2|1	0.96	0.97	0.96	0.97	0.96	3.11	5.36	0.01	NP_001129488.1|
PKD2-BirAFlagCil	FAF2	14|11	25	12.5	2	7|5|1|2|0|0|3|2|1	0.96	0.98	0.96	0.98	0.96	2.65	5.36	0.01
CD167-PKD1-BirAFlag	FAF2	8|7	15	7.5	2	7|5|1|2|0|0|3|2|1	0.63	0.71	0.63	0.71	0.63	0.16	3.21	0.05
CD167-PKD1-BirAFlagCil	FAF2	11|16	27	13.5	2	7|5|1|2|0|0|3|2|1	0.96	0.99	0.96	0.99	0.96	2.65	5.79	0.01
CD167-BirAFlag	FAM114A2	36|34	70	35	2	3|6|3|6|8|6|3|3|5	1	1	1	1	1	24.08	7.33	0	NP_852664.1|
CD167-PKD1-BirAFlagCil	FAM126A	2|2	4	2	2	0|0|0|0|0|0|0|0|0	0.97	0.97	0.97	0.97	0.97	3.41	20	0.01	NP_006490.3|
CD167-PKD1-BirAFlag	FAM135A	45|40	85	42.5	2	5|2|5|4|12|14|2|7|8	1	1	1	1	1	9	6.48	0
CD167-BirAFlag	FAM136A	2|3	5	2.5	2	0|0|0|0|0|0|0|0|0	0.98	0.99	0.98	0.99	0.98	3.41	25	0	NP_002486.1|NP_951060.1|
CD167-BirAFlagCil	FAM162A	6|4	10	5	2	0|0|0|0|0|0|0|0|0	1	1	1	1	1	6.99	50	0	NP_036477.2|
CD167-PKD1-BirAFlag	FAM219A	3|9	12	6	2	0|0|0|0|0|0|0|0|0	1	1	1	1	1	5.25	60	0	NP_001035145.1|NP_004860.2|NP_001686.1|NP_002084.2|NP_000066.1|NP_001129488.1|NP_940818.1|NP_037377.1|NP_006414.2|
CD167-PKD1-BirAFlagCil	FAM219A	5|5	10	5	2	0|0|0|0|0|0|0|0|0	1	1	1	1	1	8.67	50	0	NP_114108.1|NP_001129488.1|NP_055259.2|
PKD2-BirAFlag	FAM221A	10|10	20	10	2	0|0|7|3|5|4|0|1|0	0.88	0.88	0.88	0.88	0.88	1.98	4.5	0.02	NP_005472.2|NP_077271.1|NP_006081.1|NP_071757.4|NP_001013870.1|NP_001129488.1|NP_055217.2|NP_004076.1|NP_001072986.1|NP_067022.1|NP_056380.2|
CD167-PKD1-BirAFlag	FAM234B	6|7	13	6.5	2	0|0|0|0|0|0|0|0|0	1	1	1	1	1	10.31	65	0
CD167-PKD1-BirAFlagCil	FAM234B	3|2	5	2.5	2	0|0|0|0|0|0|0|0|0	0.98	0.99	0.98	0.99	0.98	3.41	25	0
CD167-BirAFlagCil	FAM3C	4|2	6	3	2	0|0|0|0|0|0|0|0|0	0.98	1	0.98	1	0.98	3.41	30	0	NP_065956.1|NP_001038188.1|NP_002026.1|NP_001032642.1|NP_060895.1|NP_075598.2|NP_085048.1|
PKD2-BirAFlag	FAM53C	2|3	5	2.5	2	0|0|0|0|0|0|0|0|0	0.98	0.99	0.98	0.99	0.98	3.41	25	0
CD167-BirAFlag	FAM83B	3|4	7	3.5	2	0|0|0|0|0|0|0|0|0	1	1	1	1	1	5.25	35	0
CD167-PKD1-BirAFlag	FAM83B	2|2	4	2	2	0|0|0|0|0|0|0|0|0	0.97	0.97	0.97	0.97	0.97	3.41	20	0.01	NP_002905.2|NP_005850.1|NP_076999.2|NP_055969.1|NP_114429.2|
CD167-PKD1-BirAFlagCil	FAM83B	3|3	6	3	2	0|0|0|0|0|0|0|0|0	0.99	0.99	0.99	0.99	0.99	5.25	30	0	NP_115910.1|NP_112192.2|
PKD2-BirAFlagCil	FAM83G	20|28	48	24	2	0|0|0|0|0|0|0|0|0	1	1	1	1	1	31.61	240	0
PKD2-BirAFlag	FAM83G	20|18	38	19	2	0|0|0|0|0|0|0|0|0	1	1	1	1	1	28.65	190	0
CD167-PKD1-BirAFlagCil	FAM83G	3|3	6	3	2	0|0|0|0|0|0|0|0|0	0.99	0.99	0.99	0.99	0.99	5.25	30	0	NP_002486.1|NP_002479.1|NP_001211.3|NP_004995.1|NP_001186886.1|NP_004992.2|NP_060469.4|
FlagBirA-PKD2	FAM83G	7|8	15	7.5	2	0|0|0|0|0|0|0|0|0	1	1	1	1	1	11.92	75	0	NP_055557.2|NP_620140.1|NP_004992.2|
FlagBirA-PKD2Cil	FAM83G	5|8	13	6.5	2	0|0|0|0|0|0|0|0|0	1	1	1	1	1	8.67	65	0	NP_061764.2|
CD167-PKD1-BirAFlag	FAM91A1	38|34	72	36	2	2|3|11|6|17|14|6|8|6	0.99	1	0.99	1	0.99	4.72	4.44	0
CD167-PKD1-BirAFlagCil	FAM91A1	94|105	199	99.5	2	2|3|11|6|17|14|6|8|6	1	1	1	1	1	22.13	12.27	0
FlagBirA-PKD2Cil	FANCD2	3|2	5	2.5	2	0|0|0|0|0|2|0|1|0	0.83	0.91	0.83	0.91	0.83	1.12	7.5	0.02	NP_001129488.1|
CD167-BirAFlagCil	FASTKD2	4|4	8	4	2	0|0|2|3|2|2|2|0|0	0.64	0.64	0.64	0.64	0.64	0.58	3.27	0.05	NP_077022.1|NP_057195.2|NP_065812.1|
CD167-BirAFlagCil	FBXO22	7|5	12	6	2	0|1|4|2|0|1|2|2|0	0.88	0.97	0.88	0.97	0.88	1.31	4.5	0.02
PKD2-BirAFlag	FBXO5	3|4	7	3.5	2	0|0|0|0|2|1|0|0|0	0.94	0.97	0.94	0.97	0.94	2.34	10.5	0.01
FlagBirA-PKD2	FBXO6	7|3	10	5	2	0|0|0|0|0|0|0|0|0	1	1	1	1	1	5.25	50	0	NP_066925.1|
FlagBirA-PKD2	FBXW11	24|22	46	23	2	0|0|0|0|0|0|0|0|0	1	1	1	1	1	34.55	230	0
PKD2-BirAFlag	FBXW11	12|14	26	13	2	0|0|0|0|0|0|0|0|0	1	1	1	1	1	19.66	130	0
PKD2-BirAFlagCil	FBXW11	14|12	26	13	2	0|0|0|0|0|0|0|0|0	1	1	1	1	1	19.66	130	0
FlagBirA-PKD2Cil	FBXW11	8|10	18	9	2	0|0|0|0|0|0|0|0|0	1	1	1	1	1	13.5	90	0	NP_001091069.1|
CD167-PKD1-BirAFlag	FBXW8	4|3	7	3.5	2	0|0|0|0|0|0|0|0|0	1	1	1	1	1	5.25	35	0
CD167-BirAFlagCil	FCER2	5|4	9	4.5	2	0|0|0|0|0|0|0|0|0	1	1	1	1	1	6.99	45	0	NP_001137430.1|NP_114438.2|
CD167-BirAFlag	FCGR3B	51|57	108	54	2	0|0|0|0|0|0|0|0|0	1	1	1	1	1	76.45	540	0	NP_149975.1|NP_003583.2|NP_002992.1|NP_060934.1|NP_002481.2|NP_009034.2|NP_060611.2|NP_005493.2|NP_078974.1|
CD167-PKD1-BirAFlag	FCGR3B	34|39	73	36.5	2	0|0|0|0|0|0|0|0|0	1	1	1	1	1	52.01	365	0
CD167-PKD1-BirAFlagCil	FCGR3B	44|44	88	44	2	0|0|0|0|0|0|0|0|0	1	1	1	1	1	66.41	440	0	NP_000446.1|
CD167-BirAFlagCil	FCGR3B	13|14	27	13.5	2	0|0|0|0|0|0|0|0|0	1	1	1	1	1	21.18	135	0	NP_066014.1|NP_005688.2|NP_003816.2|NP_722550.1|NP_003833.4|NP_006109.2|
CD167-BirAFlag	FDFT1	5|6	11	5.5	2	1|2|0|0|0|0|0|1|1	0.99	1	0.99	1	0.99	4.23	9.9	0	NP_003655.3|NP_001138621.1|NP_001035542.1|NP_061138.3|NP_075067.2|NP_115498.2|NP_005299.1|NP_065972.3|
CD167-BirAFlagCil	FDFT1	13|14	27	13.5	2	1|2|0|0|0|0|0|1|1	1	1	1	1	1	15.74	24.3	0	NP_127509.1|
CD167-PKD1-BirAFlagCil	FDFT1	4|3	7	3.5	2	1|2|0|0|0|0|0|1|1	0.88	0.94	0.88	0.94	0.88	1.48	6.3	0.02
FlagBirA-PKD2	FDFT1	4|3	7	3.5	2	1|2|0|0|0|0|0|1|1	0.88	0.94	0.88	0.94	0.88	1.48	6.3	0.02	NP_005756.2|NP_060092.2|NP_004628.4|NP_055488.1|NP_722550.1|NP_061485.1|NP_001656.2|NP_057156.1|NP_775741.1|NP_003012.1|NP_001093588.1|NP_115498.2|NP_004658.3|
PKD2-BirAFlagCil	FDFT1	2|4	6	3	2	1|2|0|0|0|0|0|1|1	0.75	0.94	0.75	0.94	0.75	0.19	5.4	0.04	NP_003983.2|NP_002970.2|NP_694546.1|NP_002940.2|NP_001909.3|NP_001089.1|NP_001034554.1|NP_733821.1|NP_001531.1|NP_008869.1|NP_037425.1|NP_005991.1|NP_001229712.1|NP_001129488.1|NP_005299.1|NP_001257362.1|NP_000206.2|
CD167-PKD1-BirAFlag	FGA	4|5	9	4.5	2	0|0|0|0|0|0|0|0|0	1	1	1	1	1	6.99	45	0	NP_004595.2|NP_003816.2|
CD167-PKD1-BirAFlagCil	FHIP2A	3|4	7	3.5	2	0|0|0|0|0|0|0|0|0	1	1	1	1	1	5.25	35	0	NP_001129688.1|NP_003625.2|NP_004630.3|NP_001129488.1|NP_004658.3|
CD167-PKD1-BirAFlagCil	FIBP	5|7	12	6	2	0|0|0|0|0|0|0|0|0	1	1	1	1	1	8.67	60	0	NP_001129488.1|
FlagBirA-PKD2Cil	FIBP	5|3	8	4	2	0|0|0|0|0|0|0|0|0	1	1	1	1	1	5.25	40	0	NP_071757.4|NP_000104.1|
PKD2-BirAFlag	FIBP	3|3	6	3	2	0|0|0|0|0|0|0|0|0	0.99	0.99	0.99	0.99	0.99	5.25	30	0	NP_060496.2|NP_055557.2|
CD167-BirAFlag	FIS1	9|8	17	8.5	2	1|1|0|0|1|0|0|0|0	1	1	1	1	1	10.28	25.5	0
CD167-PKD1-BirAFlag	FIS1	6|5	11	5.5	2	1|1|0|0|1|0|0|0|0	1	1	1	1	1	5.72	16.5	0	NP_001159890.1|NP_001257448.1|
CD167-BirAFlagCil	FIS1	13|8	21	10.5	2	1|1|0|0|1|0|0|0|0	1	1	1	1	1	10.28	31.5	0	NP_067026.3|NP_060592.2|NP_003565.4|NP_001075.1|NP_000293.2|NP_077271.1|NP_009034.2|NP_061820.1|
CD167-PKD1-BirAFlagCil	FIS1	5|5	10	5	2	1|1|0|0|1|0|0|0|0	1	1	1	1	1	5.72	15	0	NP_003130.2|NP_056138.1|NP_067026.3|NP_788276.1|NP_001035526.1|NP_001229712.1|NP_060283.3|NP_001129488.1|
FlagBirA-PKD2Cil	FIS1	7|8	15	7.5	2	1|1|0|0|1|0|0|0|0	1	1	1	1	1	8.76	22.5	0	NP_005848.2|NP_055428.1|NP_004628.4|NP_001139433.1|NP_722550.1|NP_003565.4|NP_057156.1|NP_775741.1|NP_071757.4|
PKD2-BirAFlagCil	FIS1	4|5	9	4.5	2	1|1|0|0|1|0|0|0|0	0.99	1	0.99	1	0.99	4.19	13.5	0
FlagBirA-PKD2	FIS1	3|3	6	3	2	1|1|0|0|1|0|0|0|0	0.93	0.93	0.93	0.93	0.93	2.65	9	0.01	NP_055428.1|NP_056046.1|NP_078994.3|NP_057404.2|NP_001186307.1|
PKD2-BirAFlag	FIS1	3|3	6	3	2	1|1|0|0|1|0|0|0|0	0.93	0.93	0.93	0.93	0.93	2.65	9	0.01	NP_001185918.1|NP_003468.2|NP_938023.1|
CD167-BirAFlag	FITM2	3|5	8	4	2	0|0|1|1|0|0|0|0|1	0.97	1	0.97	1	0.97	2.65	12	0.01
CD167-BirAFlag	FKBP11	4|4	8	4	2	0|0|1|1|1|0|0|0|0	0.99	0.99	0.99	0.99	0.99	4.19	12	0
CD167-BirAFlagCil	FKBP11	2|2	4	2	2	0|0|1|1|1|0|0|0|0	0.75	0.75	0.75	0.75	0.75	1.12	6	0.03
FlagBirA-PKD2	FKBP4	24|28	52	26	2	14|14|10|7|8|8|10|5|4	0.79	0.99	0.79	0.99	0.79	0.33	2.92	0.03	NP_003583.2|NP_000293.2|NP_001686.1|NP_001008396.1|NP_067021.1|NP_001137247.1|NP_001129488.1|
CD167-BirAFlagCil	FKBP4	28|25	53	26.5	2	14|14|10|7|8|8|10|5|4	0.9	0.99	0.9	0.99	0.9	1.45	2.98	0.01	NP_003818.2|NP_001171511.1|NP_004844.1|NP_115498.2|NP_058626.1|NP_060389.2|NP_660207.2|NP_003334.2|
CD167-BirAFlag	FKBP5	2|3	5	2.5	2	0|0|1|0|0|1|0|0|0	0.91	0.97	0.91	0.97	0.91	1.75	11.25	0.01	NP_055428.1|NP_612142.2|NP_065779.1|NP_006398.1|NP_001138933.1|NP_077271.1|NP_060843.2|
CD167-BirAFlagCil	FKBP5	3|4	7	3.5	2	0|0|1|0|0|1|0|0|0	0.98	0.99	0.98	0.99	0.98	3.42	15.75	0
PKD2-BirAFlagCil	FKBP5	4|2	6	3	2	0|0|1|0|0|1|0|0|0	0.92	0.99	0.92	0.99	0.92	1.75	13.5	0.01
PKD2-BirAFlag	FKBP8	16|16	32	16	2	3|3|2|4|2|2|1|0|1	1	1	1	1	1	12.17	8	0
FlagBirA-PKD2Cil	FKBP8	13|15	28	14	2	3|3|2|4|2|2|1|0|1	1	1	1	1	1	8.53	7	0	NP_620140.1|NP_036539.1|
CD167-BirAFlag	FKBP8	17|20	37	18.5	2	3|3|2|4|2|2|1|0|1	1	1	1	1	1	13.42	9.25	0	NP_006355.2|NP_059980.2|NP_006806.1|NP_006818.3|NP_068817.1|NP_006314.2|NP_001070674.1|NP_055681.1|
FlagBirA-PKD2	FKBP8	13|10	23	11.5	2	3|3|2|4|2|2|1|0|1	1	1	1	1	1	5.09	5.75	0
CD167-PKD1-BirAFlag	FKBP8	13|13	26	13	2	3|3|2|4|2|2|1|0|1	1	1	1	1	1	8.53	6.5	0	NP_071757.4|
CD167-PKD1-BirAFlagCil	FKBP8	21|18	39	19.5	2	3|3|2|4|2|2|1|0|1	1	1	1	1	1	14.68	9.75	0	NP_001129488.1|
CD167-BirAFlagCil	FKBP8	8|11	19	9.5	2	3|3|2|4|2|2|1|0|1	0.97	1	0.97	1	0.97	2.93	4.75	0
PKD2-BirAFlagCil	FKBP8	11|11	22	11	2	3|3|2|4|2|2|1|0|1	1	1	1	1	1	6.21	5.5	0	NP_004790.2|
FlagBirA-PKD2	FLG2	2|2	4	2	2	0|0|0|0|0|0|0|0|0	0.97	0.97	0.97	0.97	0.97	3.41	20	0.01	NP_003923.2|NP_001177645.1|NP_057307.2|NP_001155197.1|
PKD2-BirAFlagCil	FLG2	2|2	4	2	2	0|0|0|0|0|0|0|0|0	0.97	0.97	0.97	0.97	0.97	3.41	20	0.01	NP_002481.2|NP_001008225.1|NP_002084.2|NP_653081.1|NP_006393.2|NP_004790.2|NP_060224.3|NP_115971.2|NP_001129069.1|NP_001822.3|NP_002739.1|
CD167-BirAFlag	FLII	36|36	72	36	2	16|13|1|0|3|2|0|0|0	0.99	0.99	0.99	0.99	0.99	4.29	9.26	0	NP_001174.2|NP_003225.2|NP_004682.2|NP_006816.2|NP_004222.2|NP_061849.2|NP_005304.3|NP_001158503.1|NP_006308.3|NP_071358.1|NP_004628.4|NP_004883.3|NP_065779.1|NP_036313.3|NP_057078.1|NP_004466.2|NP_057190.2|NP_005393.2|NP_001257904.1|NP_054736.1|NP_001656.2|NP_068831.1|NP_002991.2|NP_001185498.1|NP_036364.2|NP_001017980.1|NP_065698.1|NP_776186.2|NP_001686.1|NP_689677.1|NP_004862.1|NP_036595.2|NP_…
CD167-BirAFlag	FLOT1	12|12	24	12	2	1|2|1|0|0|0|0|0|0	1	1	1	1	1	16.43	27	0
CD167-PKD1-BirAFlag	FLOT1	6|5	11	5.5	2	1|2|1|0|0|0|0|0|0	1	1	1	1	1	5.12	12.38	0
CD167-PKD1-BirAFlagCil	FLOT1	10|5	15	7.5	2	1|2|1|0|0|0|0|0|0	1	1	1	1	1	5.12	16.88	0	NP_001129490.1|NP_005561.1|NP_001104567.1|NP_003135.2|
FlagBirA-PKD2Cil	FLOT1	10|7	17	8.5	2	1|2|1|0|0|0|0|0|0	1	1	1	1	1	8.32	19.12	0	NP_001132913.1|NP_000405.1|
PKD2-BirAFlagCil	FLOT1	4|4	8	4	2	1|2|1|0|0|0|0|0|0	0.97	0.97	0.97	0.97	0.97	3.54	9	0.01
FlagBirA-PKD2	FLOT1	3|3	6	3	2	1|2|1|0|0|0|0|0|0	0.88	0.88	0.88	0.88	0.88	2.01	6.75	0.02
CD167-BirAFlag	FLOT2	44|41	85	42.5	2	2|1|4|4|8|5|0|3|4	1	1	1	1	1	23.99	12.34	0
CD167-PKD1-BirAFlag	FLOT2	26|22	48	24	2	2|1|4|4|8|5|0|3|4	1	1	1	1	1	9.71	6.97	0	NP_003560.2|NP_004682.2|NP_803173.1|NP_001231595.1|NP_002824.1|NP_005810.1|NP_003816.2|NP_057190.2|NP_003818.2|NP_004844.1|NP_004862.1|NP_006361.1|NP_001038188.1|NP_001070674.1|NP_003817.1|NP_002832.3|NP_001129069.1|NP_002828.3|
CD167-PKD1-BirAFlagCil	FLOT2	37|34	71	35.5	2	2|1|4|4|8|5|0|3|4	1	1	1	1	1	18.66	10.31	0	NP_068758.3|
FlagBirA-PKD2	FLRT1	2|2	4	2	2	0|0|0|0|0|0|0|0|0	0.97	0.97	0.97	0.97	0.97	3.41	20	0.01	NP_612142.2|NP_005886.2|NP_004478.3|
CD167-BirAFlag	FLVCR1	7|6	13	6.5	2	0|0|0|0|0|0|0|0|0	1	1	1	1	1	10.31	65	0	NP_054760.3|NP_057156.1|NP_056312.2|NP_068805.1|NP_940953.2|NP_055557.2|
CD167-BirAFlag	FNBP1	3|3	6	3	2	0|0|0|0|1|2|1|1|0	0.81	0.81	0.81	0.81	0.81	1.48	5.4	0.03
CD167-PKD1-BirAFlag	FNBP1	7|7	14	7	2	0|0|0|0|1|2|1|1|0	1	1	1	1	1	7.07	12.6	0	NP_004090.4|NP_056146.1|
CD167-PKD1-BirAFlagCil	FNBP1	14|13	27	13.5	2	0|0|0|0|1|2|1|1|0	1	1	1	1	1	15.74	24.3	0
PKD2-BirAFlag	FNBP1	3|2	5	2.5	2	0|0|0|0|1|2|1|1|0	0.68	0.81	0.68	0.81	0.68	0.19	4.5	0.04
CD167-PKD1-BirAFlag	FNBP1L	3|2	5	2.5	2	0|0|0|0|0|0|0|3|1	0.75	0.83	0.75	0.83	0.75	0.74	5.62	0.03	NP_001907.2|
CD167-PKD1-BirAFlagCil	FNBP1L	6|5	11	5.5	2	0|0|0|0|0|0|0|3|1	0.97	0.98	0.97	0.98	0.97	3.06	12.38	0.01
PKD2-BirAFlag	FNBP1L	3|2	5	2.5	2	0|0|0|0|0|0|0|3|1	0.75	0.83	0.75	0.83	0.75	0.74	5.62	0.03	NP_009190.2|NP_002970.2|NP_004595.2|NP_803173.1|NP_001172056.1|NP_001231595.1|NP_005810.1|NP_003816.2|NP_004152.1|NP_001138621.1|NP_003756.1|NP_003786.1|NP_004772.1|NP_005859.1|NP_060934.1|NP_060937.1|NP_003752.2|NP_003818.2|NP_473363.1|NP_001171511.1|NP_004844.1|NP_004862.1|NP_006361.1|NP_444280.2|NP_058626.1|NP_001107.2|NP_112574.3|NP_660207.2|NP_063948.1|NP_003817.1|NP_001091972.1|NP_055557.2|…
PKD2-BirAFlagCil	FNDC3A	46|43	89	44.5	2	1|1|0|0|0|1|3|0|2	1	1	1	1	1	54.26	50.06	0	NP_057216.2|NP_004628.4|NP_057156.1|NP_001686.1|NP_000508.1|NP_036539.1|
PKD2-BirAFlag	FNDC3A	40|38	78	39	2	1|1|0|0|0|1|3|0|2	1	1	1	1	1	47.39	43.88	0
FlagBirA-PKD2Cil	FNDC3A	39|38	77	38.5	2	1|1|0|0|0|1|3|0|2	1	1	1	1	1	47.39	43.31	0	NP_004152.1|NP_733821.1|NP_085056.2|NP_005477.2|NP_938023.1|
FlagBirA-PKD2	FNDC3A	39|27	66	33	2	1|1|0|0|0|1|3|0|2	1	1	1	1	1	32.28	37.12	0	NP_056972.1|NP_075067.2|NP_060389.2|NP_056118.2|NP_057053.1|NP_036340.1|NP_006036.1|NP_037444.2|NP_071921.1|
CD167-PKD1-BirAFlag	FNDC3A	12|9	21	10.5	2	1|1|0|0|0|1|3|0|2	1	1	1	1	1	7.8	11.81	0	NP_803173.1|NP_002818.1|NP_005810.1|NP_057190.2|NP_006361.1|NP_075067.2|NP_004384.4|NP_071735.2|
CD167-PKD1-BirAFlagCil	FNDC3A	23|17	40	20	2	1|1|0|0|0|1|3|0|2	1	1	1	1	1	18.58	22.5	0	NP_001147.1|NP_001017408.1|NP_857634.1|NP_001135442.1|NP_001676.2|NP_064590.2|
PKD2-BirAFlag	FNDC3B	7|10	17	8.5	2	0|0|0|0|0|0|0|0|0	1	1	1	1	1	11.92	85	0
FlagBirA-PKD2	FNDC3B	8|5	13	6.5	2	0|0|0|0|0|0|0|0|0	1	1	1	1	1	8.67	65	0	NP_002818.1|NP_998784.1|NP_004472.1|NP_060843.2|NP_001186582.1|
PKD2-BirAFlagCil	FNDC3B	7|3	10	5	2	0|0|0|0|0|0|0|0|0	1	1	1	1	1	5.25	50	0	NP_001675.3|NP_002739.1|
FlagBirA-PKD2Cil	FNDC3B	4|4	8	4	2	0|0|0|0|0|0|0|0|0	1	1	1	1	1	6.99	40	0
CD167-PKD1-BirAFlag	FNTA	5|4	9	4.5	2	0|0|0|0|0|0|0|0|0	1	1	1	1	1	6.99	45	0	NP_001138621.1|NP_005750.4|NP_057190.2|NP_005424.1|NP_004772.1|NP_003752.2|NP_003818.2|NP_036569.1|NP_001171511.1|NP_058626.1|NP_006625.1|NP_056151.2|NP_640337.3|
CD167-PKD1-BirAFlagCil	FNTA	11|6	17	8.5	2	0|0|0|0|0|0|0|0|0	1	1	1	1	1	10.31	85	0	NP_002818.1|NP_776170.2|NP_001008389.1|NP_009144.1|NP_057060.2|NP_001077059.1|NP_036533.2|NP_212133.1|NP_112574.3|NP_570122.1|
CD167-PKD1-BirAFlag	FRS2	4|4	8	4	2	0|0|0|0|0|0|0|0|0	1	1	1	1	1	6.99	40	0
CD167-PKD1-BirAFlagCil	FRS2	9|8	17	8.5	2	0|0|0|0|0|0|0|0|0	1	1	1	1	1	13.5	85	0
CD167-PKD1-BirAFlagCil	FTSJ1	2|2	4	2	2	0|0|0|0|0|0|0|0|0	0.97	0.97	0.97	0.97	0.97	3.41	20	0.01	NP_851808.1|NP_055872.4|NP_001127695.1|NP_071751.3|NP_055444.2|NP_000446.1|
CD167-BirAFlag	FUNDC1	3|2	5	2.5	2	0|0|0|0|0|0|0|0|0	0.98	0.99	0.98	0.99	0.98	3.41	25	0	NP_612402.1|
FlagBirA-PKD2Cil	FUNDC1	2|2	4	2	2	0|0|0|0|0|0|0|0|0	0.97	0.97	0.97	0.97	0.97	3.41	20	0.01
PKD2-BirAFlagCil	G3BP2	6|5	11	5.5	2	0|0|5|3|0|0|0|0|0	0.87	0.89	0.87	0.89	0.87	1.7	6.19	0.02	NP_004628.4|NP_001744.2|NP_057156.1|NP_003012.1|NP_068815.2|
PKD2-BirAFlag	G3BP2	5|4	9	4.5	2	0|0|5|3|0|0|0|0|0	0.81	0.85	0.81	0.85	0.81	1.22	5.06	0.03	NP_009194.2|NP_055557.2|
CD167-BirAFlagCil	GALK1	9|8	17	8.5	2	5|4|3|0|1|2|3|2|2	0.89	0.94	0.89	0.94	0.89	1.62	3.48	0.02	NP_001478.2|NP_001528.1|NP_776170.2|NP_054736.1|NP_036569.1|NP_001008396.1|NP_001165419.1|NP_919268.1|NP_001008225.1|NP_060377.1|NP_477517.1|NP_001123492.1|NP_115498.2|NP_006393.2|NP_004478.3|NP_068805.1|NP_001186251.1|NP_653192.2|NP_001139255.1|NP_110435.1|NP_065972.3|
FlagBirA-PKD2Cil	GALK1	7|9	16	8	2	5|4|3|0|1|2|3|2|2	0.77	0.94	0.77	0.94	0.77	0.41	3.27	0.03
CD167-BirAFlagCil	GALNT2	5|5	10	5	2	1|0|0|0|0|0|0|0|0	1	1	1	1	1	8.46	45	0
CD167-BirAFlag	GANAB	7|5	12	6	2	1|1|0|0|0|0|6|0|0	0.89	0.92	0.89	0.92	0.89	1.72	6.75	0.02
CD167-PKD1-BirAFlag	GANAB	5|2	7	3.5	2	1|1|0|0|0|0|6|0|0	0.65	0.85	0.65	0.85	0.65	-0.21	3.94	0.05	NP_003156.1|NP_037487.2|
CD167-BirAFlagCil	GANAB	12|12	24	12	2	1|1|0|0|0|0|6|0|0	0.98	0.98	0.98	0.98	0.98	4.12	13.5	0
CD167-PKD1-BirAFlagCil	GANAB	3|3	6	3	2	1|1|0|0|0|0|6|0|0	0.67	0.67	0.67	0.67	0.67	0.7	3.38	0.05	NP_997715.1|NP_060836.1|NP_852664.1|NP_001121631.1|NP_839955.1|NP_001186251.1|NP_071735.2|NP_057137.1|NP_001139255.1|NP_683702.1|NP_001138769.1|NP_001138551.1|NP_001121647.1|
CD167-BirAFlagCil	GAR1	6|6	12	6	2	0|0|1|4|1|0|0|1|0	0.94	0.94	0.94	0.94	0.94	2.74	7.71	0.01
CD167-BirAFlagCil	GBA	4|4	8	4	2	0|0|0|0|0|0|0|0|0	1	1	1	1	1	6.99	40	0
CD167-PKD1-BirAFlag	GBA2	2|2	4	2	2	0|0|0|0|0|0|0|0|0	0.97	0.97	0.97	0.97	0.97	3.41	20	0.01
CD167-PKD1-BirAFlagCil	GBA2	3|4	7	3.5	2	0|0|0|0|0|0|0|0|0	1	1	1	1	1	5.25	35	0
FlagBirA-PKD2Cil	GBA2	10|10	20	10	2	0|0|0|0|0|0|0|0|0	1	1	1	1	1	16.61	100	0	NP_000108.1|NP_000446.1|
FlagBirA-PKD2	GBA2	5|7	12	6	2	0|0|0|0|0|0|0|0|0	1	1	1	1	1	8.67	60	0	NP_001679.2|NP_004628.4|NP_001688.1|NP_002818.1|NP_998784.1|NP_055157.1|NP_057078.1|NP_001142.2|NP_000692.2|NP_003565.4|NP_057156.1|NP_003135.2|NP_006491.2|NP_001123492.1|NP_009034.2|
PKD2-BirAFlagCil	GBA2	4|5	9	4.5	2	0|0|0|0|0|0|0|0|0	1	1	1	1	1	6.99	45	0	NP_001177921.1|NP_004628.4|NP_055488.1|NP_003565.4|NP_003833.4|NP_057156.1|NP_775741.1|NP_001093588.1|NP_057137.1|
CD167-PKD1-BirAFlagCil	GBF1	4|5	9	4.5	2	1|1|0|0|0|1|0|1|1	0.96	0.99	0.96	0.99	0.96	2.83	8.1	0.01
CD167-BirAFlagCil	GCA	2|2	4	2	2	0|0|0|0|0|0|0|0|0	0.97	0.97	0.97	0.97	0.97	3.41	20	0.01	NP_001782.1|NP_068831.1|NP_057307.2|NP_001127870.1|NP_891552.1|
CD167-BirAFlag	GDI2	20|15	35	17.5	2	0|0|0|0|1|1|1|0|0	1	1	1	1	1	20.71	52.5	0	NP_996667.2|NP_003650.1|NP_036585.1|NP_001744.2|NP_000405.1|NP_001598.1|NP_004556.1|NP_054737.1|NP_705582.1|NP_620132.1|
CD167-PKD1-BirAFlag	GDI2	8|8	16	8	2	0|0|0|0|1|1|1|0|0	1	1	1	1	1	10.28	24	0
CD167-PKD1-BirAFlagCil	GDI2	9|9	18	9	2	0|0|0|0|1|1|1|0|0	1	1	1	1	1	11.78	27	0
CD167-BirAFlagCil	GDI2	8|5	13	6.5	2	0|0|0|0|1|1|1|0|0	1	1	1	1	1	5.72	19.5	0
PKD2-BirAFlag	GDI2	5|9	14	7	2	0|0|0|0|1|1|1|0|0	1	1	1	1	1	5.72	21	0	NP_005304.3|NP_938148.1|NP_059980.2|NP_002892.1|NP_003290.1|NP_004902.1|NP_000933.1|NP_005561.1|NP_005733.1|NP_038466.2|NP_110416.1|NP_001186600.1|NP_955391.1|NP_055399.1|NP_002734.2|NP_006397.1|NP_000584.2|NP_001136067.1|NP_071751.3|NP_001243125.1|NP_000244.2|NP_002804.2|NP_063944.3|
PKD2-BirAFlagCil	GDI2	7|4	11	5.5	2	0|0|0|0|1|1|1|0|0	0.99	1	0.99	1	0.99	4.19	16.5	0
FlagBirA-PKD2	GDI2	3|4	7	3.5	2	0|0|0|0|1|1|1|0|0	0.96	0.99	0.96	0.99	0.96	2.65	10.5	0.01	NP_001129488.1|
FlagBirA-PKD2Cil	GDI2	2|2	4	2	2	0|0|0|0|1|1|1|0|0	0.75	0.75	0.75	0.75	0.75	1.12	6	0.03	NP_001129490.1|NP_000174.1|NP_000108.1|NP_001075.1|NP_849193.1|NP_057063.2|NP_001668.1|NP_000296.2|
CD167-BirAFlagCil	GEMIN4	6|6	12	6	2	3|2|5|2|1|1|2|0|0	0.75	0.75	0.75	0.75	0.75	1.07	3.38	0.04	NP_061138.3|NP_075067.2|
PKD2-BirAFlag	GEN1	5|5	10	5	2	0|0|0|0|0|0|0|0|0	1	1	1	1	1	8.67	50	0	NP_055037.1|NP_000427.1|NP_003156.1|NP_001123484.1|NP_659540.1|
CD167-BirAFlagCil	GET3	2|2	4	2	2	0|0|0|0|0|0|0|0|0	0.97	0.97	0.97	0.97	0.97	3.41	20	0.01	NP_057156.1|NP_001186802.1|
PKD2-BirAFlag	GGA1	8|7	15	7.5	2	1|0|1|1|1|0|0|1|1	1	1	1	1	1	6.38	11.25	0	NP_001485.2|NP_001159.2|
PKD2-BirAFlag	GGA2	9|5	14	7	2	0|0|1|0|0|0|0|0|0	1	1	1	1	1	8.46	63	0	NP_001073286.1|NP_620140.1|
CD167-BirAFlag	GGT7	2|6	8	4	2	0|0|0|0|0|0|0|0|0	0.98	1	0.98	1	0.98	3.41	40	0	NP_003469.2|NP_002061.1|NP_003583.2|NP_006178.2|NP_940682.2|NP_005299.1|
FlagBirA-PKD2	GHDC	9|7	16	8	2	0|0|0|0|0|0|0|0|0	1	1	1	1	1	11.92	80	0	NP_998784.1|NP_057078.1|NP_057156.1|NP_004987.2|NP_002428.1|
PKD2-BirAFlagCil	GHDC	3|4	7	3.5	2	0|0|0|0|0|0|0|0|0	1	1	1	1	1	5.25	35	0
CD167-PKD1-BirAFlag	GHR	2|2	4	2	2	0|0|0|0|0|0|0|0|0	0.97	0.97	0.97	0.97	0.97	3.41	20	0.01	NP_001129488.1|NP_001182662.1|NP_291027.3|
CD167-PKD1-BirAFlagCil	GHR	4|3	7	3.5	2	0|0|0|0|0|0|0|0|0	1	1	1	1	1	5.25	35	0
CD167-BirAFlagCil	GHR	3|3	6	3	2	0|0|0|0|0|0|0|0|0	0.99	0.99	0.99	0.99	0.99	5.25	30	0	NP_067026.3|NP_057390.1|NP_006818.3|NP_001137430.1|NP_077271.1|
FlagBirA-PKD2Cil	GHR	4|4	8	4	2	0|0|0|0|0|0|0|0|0	1	1	1	1	1	6.99	40	0	NP_001137430.1|
CD167-BirAFlag	GINM1	3|2	5	2.5	2	0|0|0|0|0|0|0|0|0	0.98	0.99	0.98	0.99	0.98	3.41	25	0	NP_056092.2|NP_940682.2|
CD167-PKD1-BirAFlag	GINM1	3|3	6	3	2	0|0|0|0|0|0|0|0|0	0.99	0.99	0.99	0.99	0.99	5.25	30	0	NP_005304.3|NP_004883.3|NP_001744.2|NP_065911.3|NP_001675.3|
CD167-BirAFlagCil	GK	6|6	12	6	2	3|1|2|0|0|0|1|0|0	0.97	0.97	0.97	0.97	0.97	3.49	7.71	0.01	NP_057626.2|
CD167-PKD1-BirAFlagCil	GK	5|5	10	5	2	3|1|2|0|0|0|1|0|0	0.93	0.93	0.93	0.93	0.93	2.54	6.43	0.01	NP_055316.2|
CD167-BirAFlag	GLIPR1	6|7	13	6.5	2	0|0|0|0|0|0|0|0|0	1	1	1	1	1	10.31	65	0	NP_001852.1|NP_005561.1|NP_005688.2|NP_006799.1|NP_055109.1|NP_005689.2|NP_004152.1|NP_002107.3|NP_057156.1|NP_004772.1|NP_060934.1|NP_002345.2|NP_077271.1|NP_000288.1|NP_001129488.1|
CD167-PKD1-BirAFlag	GLRX5	2|2	4	2	2	0|0|0|0|0|0|0|0|0	0.97	0.97	0.97	0.97	0.97	3.41	20	0.01	NP_689695.2|NP_777573.1|
CD167-BirAFlagCil	GLRX5	2|2	4	2	2	0|0|0|0|0|0|0|0|0	0.97	0.97	0.97	0.97	0.97	3.41	20	0.01	NP_996898.2|
FlagBirA-PKD2	GLRX5	3|3	6	3	2	0|0|0|0|0|0|0|0|0	0.99	0.99	0.99	0.99	0.99	5.25	30	0	NP_055428.1|NP_001909.3|NP_001782.1|NP_077718.3|NP_003135.2|NP_057665.2|NP_055037.1|NP_005693.1|NP_064590.2|
FlagBirA-PKD2Cil	GLRX5	2|3	5	2.5	2	0|0|0|0|0|0|0|0|0	0.98	0.99	0.98	0.99	0.98	3.41	25	0	NP_006787.2|NP_071358.1|NP_003892.2|NP_001089.1|NP_001688.1|NP_998784.1|NP_005561.1|NP_055157.1|NP_055488.1|NP_006347.1|NP_077718.3|NP_009031.1|NP_061899.2|NP_001243055.1|NP_001668.1|NP_009034.2|YP_003024030.1|NP_055217.2|NP_001186802.1|
CD167-BirAFlagCil	GLS	7|6	13	6.5	2	2|3|0|0|0|0|0|0|0	0.97	0.98	0.97	0.98	0.97	3.34	11.7	0.01
CD167-PKD1-BirAFlagCil	GLS	2|3	5	2.5	2	2|3|0|0|0|0|0|0|0	0.7	0.78	0.7	0.78	0.7	0.44	4.5	0.04	NP_001688.1|NP_004902.1|NP_000933.1|NP_001744.2|NP_002202.2|NP_004152.1|NP_002107.3|NP_006347.1|NP_057156.1|NP_055399.1|NP_006507.2|NP_000293.2|NP_006397.1|NP_689969.2|NP_000584.2|NP_001145.1|NP_057022.2|NP_001129488.1|NP_001073286.1|NP_063944.3|NP_757345.2|NP_001822.3|NP_002309.1|
FlagBirA-PKD2Cil	GLS	4|3	7	3.5	2	2|3|0|0|0|0|0|0|0	0.83	0.88	0.83	0.88	0.83	1.27	6.3	0.02	NP_001229971.1|NP_733821.1|
CD167-BirAFlag	GNAI2	4|3	7	3.5	2	0|0|0|0|0|0|0|0|0	1	1	1	1	1	5.25	35	0
CD167-PKD1-BirAFlagCil	GNAI2	4|2	6	3	2	0|0|0|0|0|0|0|0|0	0.98	1	0.98	1	0.98	3.41	30	0	NP_001129488.1|
FlagBirA-PKD2Cil	GNAI2	3|3	6	3	2	0|0|0|0|0|0|0|0|0	0.99	0.99	0.99	0.99	0.99	5.25	30	0	NP_694546.1|NP_573566.2|NP_006651.2|NP_077718.3|NP_003583.2|NP_057665.2|NP_001165161.1|
CD167-BirAFlag	GNAI3	4|5	9	4.5	2	2|2|0|0|0|0|0|0|0	0.95	0.97	0.95	0.97	0.95	2.58	10.12	0.01	NP_000104.1|
CD167-BirAFlagCil	GNAI3	8|5	13	6.5	2	2|2|0|0|0|0|0|0|0	0.98	1	0.98	1	0.98	3.48	14.62	0
CD167-PKD1-BirAFlagCil	GNAI3	2|4	6	3	2	2|2|0|0|0|0|0|0|0	0.79	0.93	0.79	0.93	0.79	0.62	6.75	0.03	NP_056363.2|NP_001157979.1|NP_055459.4|NP_001161055.1|
PKD2-BirAFlagCil	GNAI3	4|2	6	3	2	2|2|0|0|0|0|0|0|0	0.79	0.93	0.79	0.93	0.79	0.62	6.75	0.03	NP_065385.2|NP_056151.2|NP_003493.1|NP_000508.1|NP_005299.1|
CD167-PKD1-BirAFlagCil	GNB1	10|11	21	10.5	2	5|4|0|0|5|4|0|6|5	0.74	0.81	0.74	0.81	0.74	0.65	3.26	0.04	NP_612510.1|NP_001852.1|NP_000933.1|NP_849193.1|NP_003135.2|NP_056146.1|
CD167-BirAFlag	GNG12	3|3	6	3	2	0|0|0|0|0|0|0|0|1	0.99	0.99	0.99	0.99	0.99	5.06	27	0
CD167-PKD1-BirAFlag	GNG12	2|4	6	3	2	0|0|0|0|0|0|0|0|1	0.98	1	0.98	1	0.98	3.23	27	0	NP_000446.1|
CD167-BirAFlagCil	GNG12	2|3	5	2.5	2	0|0|0|0|0|0|0|0|1	0.98	0.99	0.98	0.99	0.98	3.23	22.5	0	NP_001093588.1|NP_001008225.1|NP_001254479.1|
CD167-PKD1-BirAFlagCil	GNG12	2|3	5	2.5	2	0|0|0|0|0|0|0|0|1	0.98	0.99	0.98	0.99	0.98	3.23	22.5	0	NP_005070.1|NP_001070674.1|NP_001129488.1|NP_001121647.1|
FlagBirA-PKD2	GNG12	4|2	6	3	2	0|0|0|0|0|0|0|0|1	0.98	1	0.98	1	0.98	3.23	27	0
PKD2-BirAFlagCil	GNG12	2|3	5	2.5	2	0|0|0|0|0|0|0|0|1	0.98	0.99	0.98	0.99	0.98	3.23	22.5	0	NP_803173.1|NP_003469.2|NP_061485.1|NP_060934.1|NP_008880.2|NP_009034.2|NP_001123484.1|NP_056151.2|NP_002296.1|
PKD2-BirAFlag	GNL3L	4|2	6	3	2	0|0|0|0|0|0|0|2|2	0.79	0.93	0.79	0.93	0.79	0.62	6.75	0.03	NP_004729.1|NP_003565.4|NP_219482.1|NP_003667.1|
CD167-BirAFlag	GNPAT	5|6	11	5.5	2	1|1|1|2|3|2|0|0|0	0.92	0.96	0.92	0.96	0.92	2.03	4.95	0.01	NP_733821.1|NP_001073315.1|
CD167-PKD1-BirAFlag	GNPAT	4|4	8	4	2	1|1|1|2|3|2|0|0|0	0.71	0.71	0.71	0.71	0.71	0.89	3.6	0.04	NP_058626.1|
CD167-BirAFlagCil	GNPAT	6|6	12	6	2	1|1|1|2|3|2|0|0|0	0.96	0.96	0.96	0.96	0.96	3.2	5.4	0.01	NP_001129488.1|
FlagBirA-PKD2Cil	GNPAT	8|8	16	8	2	1|1|1|2|3|2|0|0|0	1	1	1	1	1	5.66	7.2	0	NP_004772.1|NP_001077059.1|NP_001247418.1|NP_005660.4|NP_001035207.1|NP_001231496.1|NP_001171511.1|NP_620140.1|
CD167-PKD1-BirAFlag	GOLGA3	5|3	8	4	2	0|0|0|1|0|0|0|0|0	1	1	1	1	1	5.06	36	0	NP_004987.2|
CD167-PKD1-BirAFlagCil	GOLGA3	18|18	36	18	2	0|0|0|1|0|0|0|0|0	1	1	1	1	1	28.41	162	0	NP_001147.1|NP_004630.3|NP_001129488.1|NP_000446.1|NP_006395.2|
PKD2-BirAFlagCil	GOLGA5	23|37	60	30	2	11|7|2|5|5|5|5|2|2	1	1	1	1	1	7.34	6.14	0
PKD2-BirAFlag	GOLGA5	24|20	44	22	2	11|7|2|5|5|5|5|2|2	1	1	1	1	1	5.29	4.5	0	NP_001229971.1|NP_001072987.1|
CD167-PKD1-BirAFlag	GOLGA5	20|19	39	19.5	2	11|7|2|5|5|5|5|2|2	0.99	0.99	0.99	0.99	0.99	4.54	3.99	0	NP_001072987.1|NP_079106.3|NP_056146.1|
CD167-PKD1-BirAFlagCil	GOLGA5	22|26	48	24	2	11|7|2|5|5|5|5|2|2	1	1	1	1	1	6.69	4.91	0	NP_002782.1|NP_077271.1|NP_005085.2|NP_001191006.1|NP_056001.1|NP_060154.3|NP_005477.2|
CD167-BirAFlag	GOLGA7	2|2	4	2	2	0|0|0|0|0|0|0|0|0	0.97	0.97	0.97	0.97	0.97	3.41	20	0.01	NP_788276.1|NP_940992.1|NP_219482.1|
CD167-PKD1-BirAFlagCil	GOLGB1	3|2	5	2.5	2	0|0|0|0|0|0|0|0|0	0.98	0.99	0.98	0.99	0.98	3.41	25	0	NP_003817.1|NP_055719.1|NP_005893.1|NP_116321.2|NP_005299.1|
PKD2-BirAFlag	GOLPH3	11|14	25	12.5	2	1|2|0|1|6|4|4|0|0	0.97	0.99	0.97	0.99	0.97	3.04	6.25	0.01
FlagBirA-PKD2	GOLPH3	6|10	16	8	2	1|2|0|1|6|4|4|0|0	0.73	0.93	0.73	0.93	0.73	0.15	4	0.04	NP_006419.2|NP_005893.1|
FlagBirA-PKD2Cil	GOLPH3	9|6	15	7.5	2	1|2|0|1|6|4|4|0|0	0.71	0.89	0.71	0.89	0.71	0.15	3.75	0.04	NP_115971.2|
CD167-BirAFlag	GOLT1B	5|3	8	4	2	0|0|0|1|0|0|0|0|0	1	1	1	1	1	5.06	36	0	NP_113671.3|NP_056092.2|NP_940682.2|
CD167-BirAFlagCil	GOLT1B	4|2	6	3	2	0|0|0|1|0|0|0|0|0	0.98	1	0.98	1	0.98	3.23	27	0	NP_036228.1|NP_065724.1|NP_001166953.1|NP_057070.3|
FlagBirA-PKD2Cil	GOLT1B	3|3	6	3	2	0|0|0|1|0|0|0|0|0	0.99	0.99	0.99	0.99	0.99	5.06	27	0	NP_001076581.2|NP_004628.4|NP_059980.2|NP_001600.1|NP_001852.1|NP_003290.1|NP_065779.1|NP_000108.1|NP_998784.1|NP_006806.1|NP_055109.1|NP_065816.2|NP_060244.2|NP_001744.2|NP_001142.2|NP_001123952.1|NP_001182257.1|NP_036272.2|NP_055862.1|NP_005505.2|NP_001229971.1|NP_001186600.1|NP_001748.1|NP_005424.1|NP_006077.2|NP_000265.1|NP_004729.1|NP_112200.2|NP_003583.2|NP_057105.2|NP_037518.3|NP_116199.2|…
CD167-PKD1-BirAFlag	GOPC	14|15	29	14.5	2	0|0|0|0|0|0|0|1|1	1	1	1	1	1	20.42	65.25	0	NP_001257448.1|
CD167-PKD1-BirAFlagCil	GOPC	26|24	50	25	2	0|0|0|0|0|0|0|1|1	1	1	1	1	1	35.15	112.5	0
PKD2-BirAFlag	GOPC	2|5	7	3.5	2	0|0|0|0|0|0|0|1|1	0.93	1	0.93	1	0.93	1.75	15.75	0.01
FlagBirA-PKD2	GORASP2	48|33	81	40.5	2	3|2|5|7|7|7|1|3|1	1	1	1	1	1	16.39	10.12	0	NP_612142.2|NP_006487.1|
FlagBirA-PKD2Cil	GORASP2	32|26	58	29	2	3|2|5|7|7|7|1|3|1	1	1	1	1	1	11.36	7.25	0	NP_005026.3|NP_001129688.1|NP_003583.2|NP_054737.1|NP_110438.1|NP_060611.2|NP_057540.1|
PKD2-BirAFlag	GORASP2	12|12	24	12	2	3|2|5|7|7|7|1|3|1	0.69	0.69	0.69	0.69	0.69	0.81	3	0.04	NP_788276.1|NP_776152.1|NP_001231595.1|NP_001654.1|NP_006806.1|NP_001028675.1|NP_057731.1|NP_057113.1|NP_005689.2|NP_001123952.1|NP_733821.1|NP_852133.1|NP_055134.2|NP_060654.1|NP_003786.1|NP_005821.2|NP_001598.1|NP_001139624.1|NP_073583.3|NP_057110.3|NP_872353.2|NP_004844.1|NP_054737.1|NP_848930.1|NP_058626.1|NP_053582.2|NP_001137247.1|NP_940953.2|NP_115487.2|NP_056146.1|NP_620132.1|NP_000913.2|…
CD167-BirAFlag	GORASP2	27|16	43	21.5	2	3|2|5|7|7|7|1|3|1	0.99	1	0.99	1	0.99	4.32	5.38	0	NP_001089.1|NP_002991.2|NP_006109.2|NP_055217.2|
CD167-PKD1-BirAFlagCil	GORASP2	13|13	26	13	2	3|2|5|7|7|7|1|3|1	0.85	0.85	0.85	0.85	0.85	1.76	3.25	0.02	NP_060898.2|NP_115498.2|NP_001138769.1|NP_036228.1|
CD167-BirAFlag	GOSR1	10|10	20	10	2	0|0|0|0|0|0|0|0|0	1	1	1	1	1	16.61	100	0	NP_002257.1|NP_001531.1|NP_001182061.1|
FlagBirA-PKD2Cil	GOSR1	10|11	21	10.5	2	0|0|0|0|0|0|0|0|0	1	1	1	1	1	16.61	105	0	NP_001172056.1|NP_001231595.1|NP_005810.1|NP_003816.2|NP_004152.1|NP_001138621.1|NP_003833.4|NP_003756.1|NP_004772.1|NP_689794.1|NP_005859.1|NP_036520.1|NP_060934.1|NP_060937.1|NP_003752.2|NP_003818.2|NP_473363.1|NP_004844.1|NP_004862.1|NP_006361.1|NP_444280.2|NP_065904.1|NP_058626.1|NP_053582.2|NP_112574.3|NP_660207.2|NP_003817.1|NP_056993.2|NP_005493.2|NP_055557.2|NP_076983.1|NP_640337.3|NP_068…
CD167-PKD1-BirAFlag	GOSR1	19|12	31	15.5	2	0|0|0|0|0|0|0|0|0	1	1	1	1	1	19.66	155	0
CD167-PKD1-BirAFlagCil	GOSR1	20|22	42	21	2	0|0|0|0|0|0|0|0|0	1	1	1	1	1	31.61	210	0
FlagBirA-PKD2	GOSR1	10|8	18	9	2	0|0|0|0|0|0|0|0|0	1	1	1	1	1	13.5	90	0
PKD2-BirAFlag	GOSR1	6|8	14	7	2	0|0|0|0|0|0|0|0|0	1	1	1	1	1	10.31	70	0	NP_068815.2|
PKD2-BirAFlagCil	GOSR1	3|2	5	2.5	2	0|0|0|0|0|0|0|0|0	0.98	0.99	0.98	0.99	0.98	3.41	25	0	NP_001688.1|NP_003290.1|NP_004715.1|NP_006109.2|NP_003636.2|NP_060672.2|NP_000584.2|NP_065863.2|NP_002866.2|NP_003036.1|
CD167-BirAFlag	GOSR2	10|6	16	8	2	0|0|0|0|0|0|0|0|1	1	1	1	1	1	10.09	72	0	NP_004152.1|NP_001782.1|NP_001186802.1|
CD167-PKD1-BirAFlag	GOSR2	6|5	11	5.5	2	0|0|0|0|0|0|0|0|1	1	1	1	1	1	8.46	49.5	0	NP_004422.2|NP_002782.1|NP_001129488.1|
CD167-PKD1-BirAFlagCil	GOSR2	19|16	35	17.5	2	0|0|0|0|0|0|0|0|1	1	1	1	1	1	25.44	157.5	0
PKD2-BirAFlag	GOSR2	9|10	19	9.5	2	0|0|0|0|0|0|0|0|1	1	1	1	1	1	14.83	85.5	0	NP_002659.1|NP_853553.1|NP_004987.2|NP_938023.1|
FlagBirA-PKD2Cil	GOSR2	9|5	14	7	2	0|0|0|0|0|0|0|0|1	1	1	1	1	1	8.46	63	0	NP_463459.1|
PKD2-BirAFlagCil	GOSR2	6|3	9	4.5	2	0|0|0|0|0|0|0|0|1	1	1	1	1	1	5.06	40.5	0	NP_065890.1|
FlagBirA-PKD2	GOSR2	2|4	6	3	2	0|0|0|0|0|0|0|0|1	0.98	1	0.98	1	0.98	3.23	27	0	NP_115498.2|NP_839955.1|NP_570122.1|NP_001129488.1|NP_001138769.1|NP_060773.3|NP_000825.2|
CD167-BirAFlag	GPAA1	6|2	8	4	2	0|0|0|0|0|0|0|0|0	0.98	1	0.98	1	0.98	3.41	40	0	NP_149062.1|NP_009174.1|NP_055995.4|NP_001103773.2|
CD167-BirAFlagCil	GPAA1	2|3	5	2.5	2	0|0|0|0|0|0|0|0|0	0.98	0.99	0.98	0.99	0.98	3.41	25	0	NP_004862.1|NP_004556.1|
CD167-PKD1-BirAFlagCil	GPAA1	2|3	5	2.5	2	0|0|0|0|0|0|0|0|0	0.98	0.99	0.98	0.99	0.98	3.41	25	0	NP_776170.2|NP_036520.1|NP_036569.1|NP_115498.2|NP_997715.1|NP_001129488.1|
FlagBirA-PKD2	GPAT3	18|15	33	16.5	2	0|0|0|0|0|0|0|0|0	1	1	1	1	1	24.18	165	0
FlagBirA-PKD2Cil	GPAT3	14|13	27	13.5	2	0|0|0|0|0|0|0|0|0	1	1	1	1	1	21.18	135	0	NP_001120689.1|
PKD2-BirAFlag	GPAT3	13|10	23	11.5	2	0|0|0|0|0|0|0|0|0	1	1	1	1	1	16.61	115	0
CD167-BirAFlag	GPAT3	42|36	78	39	2	0|0|0|0|0|0|0|0|0	1	1	1	1	1	54.9	390	0	NP_004628.4|NP_006355.2|NP_001654.1|NP_005561.1|NP_004152.1|NP_001229696.1|NP_001137151.1|NP_004556.1|NP_705582.1|NP_005299.1|NP_851994.1|NP_113601.2|
CD167-PKD1-BirAFlag	GPAT3	10|9	19	9.5	2	0|0|0|0|0|0|0|0|0	1	1	1	1	1	15.06	95	0	NP_002196.2|NP_003334.2|NP_079106.3|NP_001138471.1|
CD167-BirAFlagCil	GPAT3	11|12	23	11.5	2	0|0|0|0|0|0|0|0|0	1	1	1	1	1	18.14	115	0	NP_000108.1|NP_057404.2|NP_705618.1|NP_055134.2|NP_031368.1|NP_001077059.1|NP_004556.1|NP_071757.4|NP_149062.1|NP_004478.3|
CD167-PKD1-BirAFlagCil	GPAT3	7|10	17	8.5	2	0|0|0|0|0|0|0|0|0	1	1	1	1	1	11.92	85	0	NP_001688.1|NP_055157.1|NP_001907.2|NP_055557.2|NP_055217.2|NP_938023.1|
PKD2-BirAFlagCil	GPAT3	10|9	19	9.5	2	0|0|0|0|0|0|0|0|0	1	1	1	1	1	15.06	95	0	NP_008869.1|NP_002782.1|NP_000293.2|NP_002443.3|NP_003012.1|NP_001027.3|NP_005365.3|NP_001139669.1|NP_001229328.1|NP_110438.1|NP_079183.4|NP_005991.1|NP_542784.1|NP_061854.1|NP_001076428.1|NP_689969.2|NP_940682.2|NP_660205.3|NP_005893.1|NP_060848.2|NP_036430.1|NP_036306.1|NP_001822.3|
FlagBirA-PKD2Cil	GPAT4	15|14	29	14.5	2	0|0|0|1|0|0|0|0|0	1	1	1	1	1	22.45	130.5	0	NP_056151.2|NP_001138551.1|NP_009133.2|NP_001138508.1|
FlagBirA-PKD2	GPAT4	12|12	24	12	2	0|0|0|1|0|0|0|0|0	1	1	1	1	1	19.43	108	0	NP_057063.2|NP_003636.2|NP_001129488.1|NP_076944.1|NP_001186582.1|NP_065972.3|
PKD2-BirAFlagCil	GPAT4	14|10	24	12	2	0|0|0|1|0|0|0|0|0	1	1	1	1	1	16.38	108	0	NP_113671.3|NP_001104567.1|NP_005424.1|NP_056092.2|
CD167-BirAFlag	GPAT4	40|44	84	42	2	0|0|0|1|0|0|0|0|0	1	1	1	1	1	60.42	378	0
CD167-PKD1-BirAFlag	GPAT4	6|5	11	5.5	2	0|0|0|1|0|0|0|0|0	1	1	1	1	1	8.46	49.5	0	NP_004466.2|NP_001171511.1|NP_005794.1|NP_065789.1|NP_001003811.1|
CD167-BirAFlagCil	GPAT4	9|4	13	6.5	2	0|0|0|1|0|0|0|0|0	1	1	1	1	1	6.79	58.5	0	NP_291027.3|
CD167-PKD1-BirAFlagCil	GPAT4	7|5	12	6	2	0|0|0|1|0|0|0|0|0	1	1	1	1	1	8.46	54	0
PKD2-BirAFlag	GPAT4	9|9	18	9	2	0|0|0|1|0|0|0|0|0	1	1	1	1	1	14.83	81	0	NP_001688.1|NP_003290.1|NP_055545.1|NP_004466.2|NP_001744.2|NP_004209.2|NP_004152.1|NP_004569.2|NP_001177645.1|NP_001257904.1|NP_002875.1|NP_001673.2|NP_060654.1|NP_001656.2|NP_003786.1|NP_068831.1|NP_002991.2|NP_001238966.1|NP_001139555.1|NP_849193.1|NP_036364.2|NP_001485.2|NP_072097.2|NP_002759.2|NP_005794.1|NP_001123492.1|NP_115733.2|NP_004090.4|NP_060142.3|NP_004727.2|NP_001239440.1|NP_055037…
PKD2-BirAFlag	GPATCH1	84|76	160	80	2	10|12|18|19|32|30|22|19|27	1	1	1	1	1	7.22	3.81	0
FlagBirA-PKD2Cil	GPD2	14|18	32	16	2	1|0|0|0|0|0|0|0|0	1	1	1	1	1	22.45	144	0	NP_036569.1|NP_071757.4|NP_115498.2|NP_001120689.1|NP_839955.1|NP_036228.1|NP_065961.2|NP_068815.2|NP_002739.1|
CD167-BirAFlag	GPD2	11|12	23	11.5	2	1|0|0|0|0|0|0|0|0	1	1	1	1	1	17.91	103.5	0	NP_000467.1|NP_061329.3|NP_037365.2|
CD167-PKD1-BirAFlag	GPD2	8|6	14	7	2	1|0|0|0|0|0|0|0|0	1	1	1	1	1	10.09	63	0	NP_003469.2|NP_000405.1|NP_003243.1|NP_003786.1|NP_002991.2|NP_115649.1|NP_003583.2|NP_001907.2|NP_068805.1|NP_055217.2|NP_064507.3|
CD167-BirAFlagCil	GPD2	23|15	38	19	2	1|0|0|0|0|0|0|0|0	1	1	1	1	1	23.95	171	0	NP_077271.1|NP_853553.1|
CD167-PKD1-BirAFlagCil	GPD2	5|7	12	6	2	1|0|0|0|0|0|0|0|0	1	1	1	1	1	8.46	54	0
PKD2-BirAFlagCil	GPD2	5|7	12	6	2	1|0|0|0|0|0|0|0|0	1	1	1	1	1	8.46	54	0	NP_059980.2|NP_006818.3|NP_004729.1|NP_057156.1|NP_004862.1|NP_077271.1|NP_058626.1|NP_057540.1|NP_057444.2|
FlagBirA-PKD2	GPD2	3|6	9	4.5	2	1|0|0|0|0|0|0|0|0	1	1	1	1	1	5.06	40.5	0	NP_057156.1|NP_002759.2|
PKD2-BirAFlag	GPD2	4|5	9	4.5	2	1|0|0|0|0|0|0|0|0	1	1	1	1	1	6.79	40.5	0	NP_003290.1|NP_003463.1|NP_002875.1|NP_068831.1|NP_003625.2|NP_002734.2|NP_000296.2|NP_001129069.1|
CD167-BirAFlagCil	GPR101	3|2	5	2.5	2	0|0|0|0|0|0|0|0|0	0.98	0.99	0.98	0.99	0.98	3.41	25	0	NP_001012680.1|NP_068749.3|NP_004715.1|NP_055182.3|NP_113619.2|NP_037518.3|NP_060272.3|NP_001077083.1|NP_009208.2|NP_002446.2|NP_037397.2|NP_783859.1|NP_001121631.1|NP_839955.1|NP_689695.2|NP_006381.2|NP_078894.2|NP_777573.1|NP_056146.1|NP_060773.3|NP_001138508.1|NP_036430.1|NP_001675.3|NP_072047.4|NP_060522.3|NP_071904.4|
CD167-BirAFlag	GPR158	3|2	5	2.5	2	0|0|0|0|0|0|0|0|0	0.98	0.99	0.98	0.99	0.98	3.41	25	0	NP_001129488.1|
FlagBirA-PKD2	GPR89A	23|27	50	25	2	0|2|3|1|2|5|0|0|0	1	1	1	1	1	10.89	17.31	0
PKD2-BirAFlag	GPR89A	20|28	48	24	2	0|2|3|1|2|5|0|0|0	1	1	1	1	1	9.28	16.62	0	NP_001137430.1|NP_057063.2|
FlagBirA-PKD2Cil	GPR89A	21|25	46	23	2	0|2|3|1|2|5|0|0|0	1	1	1	1	1	9.82	15.92	0	NP_001129488.1|
PKD2-BirAFlagCil	GPR89A	16|20	36	18	2	0|2|3|1|2|5|0|0|0	1	1	1	1	1	7.1	12.46	0	NP_620407.1|NP_001035145.1|NP_733821.1|NP_004658.3|
CD167-BirAFlag	GPR89A	44|41	85	42.5	2	0|2|3|1|2|5|0|0|0	1	1	1	1	1	20.3	29.42	0	NP_009034.2|NP_000427.1|NP_001091972.1|NP_000104.1|NP_057021.2|
CD167-PKD1-BirAFlag	GPR89A	21|18	39	19.5	2	0|2|3|1|2|5|0|0|0	1	1	1	1	1	8.19	13.5	0	NP_001852.1|NP_001924.2|NP_008830.2|NP_001136076.1|NP_060739.2|NP_004987.2|NP_620132.1|NP_001057.1|NP_065972.3|
CD167-PKD1-BirAFlagCil	GPR89A	24|24	48	24	2	0|2|3|1|2|5|0|0|0	1	1	1	1	1	11.42	16.62	0
CD167-BirAFlagCil	GPR89A	13|10	23	11.5	2	0|2|3|1|2|5|0|0|0	0.99	1	0.99	1	0.99	3.74	7.96	0
CD167-BirAFlag	GPRC5A	3|4	7	3.5	2	0|0|0|0|0|0|0|0|0	1	1	1	1	1	5.25	35	0	NP_938023.1|NP_114147.2|
CD167-PKD1-BirAFlag	GPRC5A	4|4	8	4	2	0|0|0|0|0|0|0|0|0	1	1	1	1	1	6.99	40	0
CD167-PKD1-BirAFlagCil	GPRC5A	4|4	8	4	2	0|0|0|0|0|0|0|0|0	1	1	1	1	1	6.99	40	0	NP_002018.1|
CD167-BirAFlag	GPRC5C	4|2	6	3	2	0|0|0|0|0|0|0|0|0	0.98	1	0.98	1	0.98	3.41	30	0	NP_001129488.1|
CD167-PKD1-BirAFlagCil	GPRC5C	4|2	6	3	2	0|0|0|0|0|0|0|0|0	0.98	1	0.98	1	0.98	3.41	30	0
CD167-BirAFlagCil	GPSM1	2|3	5	2.5	2	0|0|1|0|2|0|0|0|0	0.83	0.91	0.83	0.91	0.83	1.12	7.5	0.02
CD167-BirAFlag	GPX4	2|5	7	3.5	2	0|0|1|2|0|0|1|1|0	0.77	0.99	0.77	0.99	0.77	0.19	6.3	0.03	NP_055182.3|
CD167-PKD1-BirAFlag	GPX4	3|2	5	2.5	2	0|0|1|2|0|0|1|1|0	0.68	0.81	0.68	0.81	0.68	0.19	4.5	0.04	NP_005561.1|NP_055051.1|NP_055488.1|NP_004556.1|NP_056312.2|
PKD2-BirAFlag	GPX4	3|3	6	3	2	0|0|1|2|0|0|1|1|0	0.81	0.81	0.81	0.81	0.81	1.48	5.4	0.03	NP_001531.1|NP_116205.3|NP_001145.1|NP_001129069.1|
FlagBirA-PKD2	GRAMD1A	15|15	30	15	2	0|0|1|2|1|0|0|2|0	1	1	1	1	1	21.92	22.5	0	NP_001852.1|NP_055157.1|NP_722550.1|NP_006347.1|NP_057156.1|NP_009031.1|NP_001136076.1|NP_001907.2|NP_001676.2|NP_001123492.1|NP_055037.1|NP_000296.2|NP_001129488.1|NP_114147.2|
FlagBirA-PKD2Cil	GRAMD1A	12|12	24	12	2	0|0|1|2|1|0|0|2|0	1	1	1	1	1	16.38	18	0	NP_000933.1|
CD167-PKD1-BirAFlag	GRAMD1A	10|12	22	11	2	0|0|1|2|1|0|0|2|0	1	1	1	1	1	12.75	16.5	0	NP_001008389.1|NP_004729.1|NP_003565.4|NP_057156.1|NP_002991.2|NP_775741.1|NP_060934.1|NP_004246.2|NP_001129488.1|NP_000206.2|
CD167-PKD1-BirAFlagCil	GRAMD1A	13|13	26	13	2	0|0|1|2|1|0|0|2|0	1	1	1	1	1	18.22	19.5	0
PKD2-BirAFlag	GRAMD1A	4|6	10	5	2	0|0|1|2|1|0|0|2|0	0.96	1	0.96	1	0.96	2.58	7.5	0.01	NP_065881.1|NP_060649.3|
CD167-PKD1-BirAFlag	GRAMD1B	4|5	9	4.5	2	0|0|0|0|0|0|0|0|0	1	1	1	1	1	6.99	45	0	NP_000692.2|NP_057063.2|NP_001668.1|NP_001091972.1|NP_005299.1|
CD167-PKD1-BirAFlagCil	GRAMD1B	9|13	22	11	2	0|0|0|0|0|0|0|0|0	1	1	1	1	1	15.06	110	0	NP_001485.2|NP_003818.2|NP_002782.1|NP_444254.3|NP_057322.2|NP_001135442.1|NP_001035941.1|NP_005991.1|NP_001107.2|NP_002963.2|NP_006419.2|NP_061820.1|NP_057137.1|NP_056993.2|NP_570122.1|NP_000427.1|NP_001243125.1|NP_683702.1|NP_036228.1|NP_003286.1|NP_064507.3|NP_001161055.1|NP_068815.2|
FlagBirA-PKD2Cil	GRAMD1B	9|9	18	9	2	0|0|0|0|0|0|0|0|0	1	1	1	1	1	15.06	90	0	NP_113671.3|NP_061485.1|NP_003583.2|NP_001073315.1|NP_001186508.1|NP_071757.4|NP_001129488.1|NP_114147.2|
FlagBirA-PKD2	GRAMD1B	4|2	6	3	2	0|0|0|0|0|0|0|0|0	0.98	1	0.98	1	0.98	3.41	30	0	NP_056993.2|NP_001129488.1|NP_057332.1|
PKD2-BirAFlagCil	GREB1	3|2	5	2.5	2	0|0|0|0|0|0|0|0|0	0.98	0.99	0.98	0.99	0.98	3.41	25	0	NP_036539.1|
PKD2-BirAFlag	GRIP1	5|5	10	5	2	0|0|1|2|3|3|0|0|0	0.85	0.85	0.85	0.85	0.85	1.7	5	0.02	NP_004466.2|NP_001744.2|NP_002202.2|NP_938033.1|NP_036364.2|NP_004862.1|NP_001229328.1|NP_060615.1|NP_005794.1|NP_001739.2|NP_001123492.1|NP_002084.2|NP_004090.4|NP_068805.1|NP_065789.1|NP_001120972.1|NP_004472.1|NP_004031.1|NP_055202.1|NP_004658.3|
PKD2-BirAFlag	GSK3A	14|17	31	15.5	2	2|1|2|0|1|4|1|2|0	1	1	1	1	1	16.28	10.73	0	NP_001252518.1|NP_001229328.1|NP_612402.1|
PKD2-BirAFlagCil	GSK3A	17|13	30	15	2	2|1|2|0|1|4|1|2|0	1	1	1	1	1	14.38	10.38	0	NP_003290.1|NP_002148.1|NP_001093588.1|NP_001907.2|NP_001243125.1|NP_001129069.1|
PKD2-BirAFlag	GSK3B	10|8	18	9	2	0|1|0|3|0|0|0|0|0	1	1	1	1	1	4.92	20.25	0	NP_005430.1|NP_004630.3|NP_001243125.1|NP_001057.1|
PKD2-BirAFlagCil	GSK3B	9|9	18	9	2	0|1|0|3|0|0|0|0|0	1	1	1	1	1	5.49	20.25	0	NP_000933.1|NP_057390.1|NP_009034.2|
FlagBirA-PKD2Cil	GSK3B	3|4	7	3.5	2	0|1|0|3|0|0|0|0|0	0.87	0.91	0.87	0.91	0.87	1.6	7.88	0.02	NP_110438.1|NP_001129488.1|
FlagBirA-PKD2	GSK3B	3|4	7	3.5	2	0|1|0|3|0|0|0|0|0	0.87	0.91	0.87	0.91	0.87	1.6	7.88	0.02	NP_001159441.1|NP_001073138.1|NP_001257448.1|
CD167-BirAFlagCil	GSR	3|3	6	3	2	0|0|0|0|0|0|0|0|0	0.99	0.99	0.99	0.99	0.99	5.25	30	0	NP_001171511.1|NP_037397.2|NP_006361.1|
PKD2-BirAFlag	GSTCD	10|4	14	7	2	0|0|4|3|3|4|0|0|0	0.67	0.97	0.67	0.97	0.67	-0.47	4.5	0.05	NP_942568.2|
CD167-BirAFlag	GSTK1	10|7	17	8.5	2	0|0|0|0|0|0|0|0|0	1	1	1	1	1	11.92	85	0	NP_068805.1|
CD167-BirAFlagCil	GSTK1	9|6	15	7.5	2	0|0|0|0|0|0|0|0|0	1	1	1	1	1	10.31	75	0
CD167-PKD1-BirAFlagCil	GSTK1	3|3	6	3	2	0|0|0|0|0|0|0|0|0	0.99	0.99	0.99	0.99	0.99	5.25	30	0	NP_733821.1|NP_001060.1|NP_006077.2|NP_001186508.1|NP_149062.1|NP_006693.3|NP_003018.3|NP_055681.1|NP_001243125.1|NP_079504.2|NP_055259.2|NP_001421.2|NP_002739.1|
FlagBirA-PKD2Cil	GSTK1	6|5	11	5.5	2	0|0|0|0|0|0|0|0|0	1	1	1	1	1	8.67	55	0	NP_057137.1|
PKD2-BirAFlag	GSTK1	3|5	8	4	2	0|0|0|0|0|0|0|0|0	1	1	1	1	1	5.25	40	0
CD167-BirAFlag	GXYLT1	5|6	11	5.5	2	1|0|0|0|0|0|0|0|0	1	1	1	1	1	8.46	49.5	0
CD167-BirAFlagCil	GXYLT1	2|2	4	2	2	1|0|0|0|0|0|0|0|0	0.96	0.96	0.96	0.96	0.96	3.23	18	0.01	NP_001036143.1|NP_938033.1|NP_001782.1|NP_061485.1|NP_852664.1|NP_004321.2|NP_057022.2|
FlagBirA-PKD2Cil	GXYLT1	3|2	5	2.5	2	1|0|0|0|0|0|0|0|0	0.98	0.99	0.98	0.99	0.98	3.23	22.5	0	NP_005561.1|NP_006818.3|NP_009194.2|NP_001035542.1|NP_004658.3|
PKD2-BirAFlag	GYG1	4|3	7	3.5	2	0|0|0|0|0|0|0|0|0	1	1	1	1	1	5.25	35	0	NP_852664.1|NP_002963.2|NP_060220.3|NP_689891.1|NP_036430.1|NP_037487.2|NP_036539.1|NP_001243607.1|
FlagBirA-PKD2Cil	GYS1	5|2	7	3.5	2	0|0|0|0|0|0|0|0|0	0.98	1	0.98	1	0.98	3.41	35	0	NP_000933.1|NP_057626.2|NP_001188306.1|NP_055399.1|NP_001739.2|NP_063944.3|
CD167-BirAFlagCil	H1-3	27|32	59	29.5	2	0|0|7|5|22|1|0|2|0	0.96	0.97	0.96	0.97	0.96	3.07	7.18	0.01	NP_003636.2|NP_109587.1|NP_005991.1|NP_066284.2|
FlagBirA-PKD2Cil	HADHA	26|27	53	26.5	2	1|0|5|7|2|1|3|1|2	1	1	1	1	1	10.78	10.84	0	NP_038466.2|NP_001177645.1|NP_852133.1|NP_001598.1|NP_060934.1|NP_002148.1|NP_003012.1|NP_065890.1|NP_620132.1|
FlagBirA-PKD2	HADHA	21|20	41	20.5	2	1|0|5|7|2|1|3|1|2	1	1	1	1	1	7.59	8.39	0	NP_006361.1|NP_115498.2|NP_058626.1|NP_660207.2|NP_003817.1|NP_078878.3|
PKD2-BirAFlagCil	HADHA	22|17	39	19.5	2	1|0|5|7|2|1|3|1|2	1	1	1	1	1	5.99	7.98	0	NP_001137151.1|NP_060937.1|NP_001093588.1|NP_058626.1|NP_055661.3|NP_689695.2|NP_056993.2|NP_001129488.1|
CD167-BirAFlag	HADHA	11|14	25	12.5	2	1|0|5|7|2|1|3|1|2	0.97	0.99	0.97	0.99	0.97	2.8	5.11	0.01	NP_006487.1|NP_001186600.1|NP_001822.3|
CD167-PKD1-BirAFlag	HADHA	23|24	47	23.5	2	1|0|5|7|2|1|3|1|2	1	1	1	1	1	9.19	9.61	0	NP_005733.1|NP_067640.2|NP_001186600.1|NP_955391.1|NP_003278.1|
CD167-BirAFlagCil	HADHA	26|26	52	26	2	1|0|5|7|2|1|3|1|2	1	1	1	1	1	10.78	10.64	0	NP_003583.2|NP_060755.1|NP_071757.4|NP_004630.3|NP_005477.2|
CD167-PKD1-BirAFlagCil	HADHA	17|15	32	16	2	1|0|5|7|2|1|3|1|2	1	1	1	1	1	4.92	6.55	0	NP_003818.2|NP_004862.1|NP_058626.1|NP_114147.2|
PKD2-BirAFlag	HADHA	9|8	17	8.5	2	1|0|5|7|2|1|3|1|2	0.75	0.82	0.75	0.82	0.75	0.77	3.48	0.03	NP_004987.2|NP_006645.3|NP_005493.2|NP_001129488.1|
CD167-PKD1-BirAFlag	HADHB	11|7	18	9	2	3|1|3|2|0|4|1|0|3	0.96	1	0.96	1	0.96	2.43	4.76	0.01	NP_006806.1|NP_055157.1|NP_006818.3|NP_000692.2|NP_002107.3|NP_009194.2|NP_006077.2|NP_036546.2|NP_149975.1|NP_872353.2|NP_003135.2|NP_001668.1|NP_001907.2|NP_057124.3|NP_056203.2|NP_001129488.1|NP_055217.2|NP_002296.1|
CD167-BirAFlagCil	HADHB	14|14	28	14	2	3|1|3|2|0|4|1|0|3	1	1	1	1	1	12.11	7.41	0	NP_006807.1|NP_955391.1|NP_003583.2|NP_006397.1|NP_077719.2|NP_071751.3|NP_851994.1|
CD167-PKD1-BirAFlagCil	HADHB	8|6	14	7	2	3|1|3|2|0|4|1|0|3	0.86	0.98	0.86	0.98	0.86	1.1	3.71	0.02	NP_003583.2|
FlagBirA-PKD2Cil	HADHB	8|8	16	8	2	3|1|3|2|0|4|1|0|3	0.98	0.98	0.98	0.98	0.98	3.74	4.24	0	NP_003816.2|NP_001138621.1|NP_057190.2|NP_003756.1|NP_004772.1|NP_003752.2|NP_003818.2|NP_473363.1|NP_001171511.1|NP_004844.1|NP_004862.1|NP_037397.2|NP_006361.1|NP_058626.1|NP_053582.2|NP_001121631.1|NP_660207.2|NP_003817.1|NP_056993.2|NP_640337.3|NP_072047.4|
PKD2-BirAFlag	HAUS1	9|13	22	11	2	2|2|2|1|4|3|2|5|2	0.96	1	0.96	1	0.96	2.47	4.3	0.01	NP_620140.1|
PKD2-BirAFlag	HAUS2	5|5	10	5	2	0|2|0|1|0|1|1|2|1	0.94	0.94	0.94	0.94	0.94	2.74	5.62	0.01	NP_006651.2|NP_057665.2|NP_079183.4|
PKD2-BirAFlagCil	HAUS2	5|5	10	5	2	0|2|0|1|0|1|1|2|1	0.94	0.94	0.94	0.94	0.94	2.74	5.62	0.01	NP_003176.2|NP_003583.2|NP_057322.2|NP_000206.2|
PKD2-BirAFlag	HAUS3	12|13	25	12.5	2	6|1|1|1|0|3|15|3|1	0.74	0.78	0.74	0.78	0.74	0.86	3.63	0.04	NP_055488.1|NP_060917.1|NP_064539.1|NP_055862.1|NP_775741.1|NP_057538.1|NP_996261.1|NP_112588.1|NP_001129488.1|
PKD2-BirAFlag	HAUS4	9|10	19	9.5	2	0|0|3|0|8|5|1|3|2	0.81	0.85	0.81	0.85	0.81	1.2	3.89	0.03
PKD2-BirAFlag	HAUS8	23|31	54	27	2	0|2|3|3|9|2|9|3|4	1	1	1	1	1	5.83	6.94	0	NP_005379.3|NP_003565.4|NP_002782.1|NP_001093588.1|NP_008933.2|NP_003135.2|NP_004290.2|NP_004987.2|NP_689969.2|NP_001167590.1|
PKD2-BirAFlagCil	HAUS8	14|12	26	13	2	0|2|3|3|9|2|9|3|4	0.72	0.85	0.72	0.85	0.72	0.39	3.34	0.04	NP_001139021.1|NP_000629.3|NP_077010.1|
CD167-BirAFlag	HAX1	6|6	12	6	2	1|0|2|1|0|1|1|0|1	0.99	0.99	0.99	0.99	0.99	4.48	7.71	0	NP_009144.1|NP_722550.1|NP_077271.1|NP_076983.1|NP_004161.4|
CD167-PKD1-BirAFlag	HAX1	6|4	10	5	2	1|0|2|1|0|1|1|0|1	0.93	0.99	0.93	0.99	0.93	1.91	6.43	0.01	NP_115498.2|NP_058626.1|NP_004478.3|NP_689695.2|NP_003817.1|NP_056993.2|NP_775107.1|NP_640337.3|NP_036430.1|
CD167-PKD1-BirAFlagCil	HAX1	4|3	7	3.5	2	1|0|2|1|0|1|1|0|1	0.77	0.87	0.77	0.87	0.77	0.71	4.5	0.03	NP_001135442.1|NP_056092.2|NP_001129488.1|
FlagBirA-PKD2	HAX1	4|6	10	5	2	1|0|2|1|0|1|1|0|1	0.93	0.99	0.93	0.99	0.93	1.91	6.43	0.01	NP_057404.2|NP_055134.2|
FlagBirA-PKD2Cil	HAX1	4|4	8	4	2	1|0|2|1|0|1|1|0|1	0.87	0.87	0.87	0.87	0.87	1.91	5.14	0.02
PKD2-BirAFlag	HAX1	4|4	8	4	2	1|0|2|1|0|1|1|0|1	0.87	0.87	0.87	0.87	0.87	1.91	5.14	0.02	NP_001229971.1|NP_733821.1|NP_001129488.1|
PKD2-BirAFlag	HDAC6	8|5	13	6.5	2	1|3|1|2|1|1|3|0|0	0.9	0.99	0.9	0.99	0.9	1.4	4.88	0.02
CD167-BirAFlag	HDHD5	10|11	21	10.5	2	1|3|1|1|0|0|3|1|0	1	1	1	1	1	8.34	9.45	0	NP_004658.3|
CD167-PKD1-BirAFlag	HDHD5	7|4	11	5.5	2	1|3|1|1|0|0|3|1|0	0.85	0.99	0.85	0.99	0.85	0.9	4.95	0.02	NP_003816.2|NP_722550.1|NP_005660.4|
CD167-PKD1-BirAFlagCil	HDHD5	4|8	12	6	2	1|3|1|1|0|0|3|1|0	0.85	1	0.85	1	0.85	0.9	5.4	0.02	NP_001748.1|NP_006535.1|NP_001182061.1|NP_003012.1|NP_057063.2|NP_003135.2|NP_004630.3|NP_938023.1|
FlagBirA-PKD2Cil	HDHD5	3|6	9	4.5	2	1|3|1|1|0|0|3|1|0	0.69	0.96	0.69	0.96	0.69	-0.35	4.05	0.04	NP_056151.2|
PKD2-BirAFlagCil	HDHD5	4|4	8	4	2	1|3|1|1|0|0|3|1|0	0.71	0.71	0.71	0.71	0.71	0.9	3.6	0.04
CD167-PKD1-BirAFlagCil	HEATR3	4|3	7	3.5	2	0|0|0|0|0|0|0|0|0	1	1	1	1	1	5.25	35	0	NP_722550.1|NP_003833.4|NP_004031.1|
PKD2-BirAFlag	HEATR3	2|2	4	2	2	0|0|0|0|0|0|0|0|0	0.97	0.97	0.97	0.97	0.97	3.41	20	0.01	NP_001137151.1|NP_071908.2|NP_004987.2|NP_001186582.1|
FlagBirA-PKD2	HERC2	3|2	5	2.5	2	0|0|0|0|0|0|0|0|0	0.98	0.99	0.98	0.99	0.98	3.41	25	0	NP_055681.1|NP_065972.3|
CD167-PKD1-BirAFlagCil	HGS	4|8	12	6	2	0|2|1|3|0|0|4|0|0	0.81	0.96	0.81	0.96	0.81	0.68	5.4	0.03	NP_891552.1|
CD167-BirAFlag	HLA-A	14|16	30	15	2	3|2|1|3|1|1|0|2|0	1	1	1	1	1	11.94	10.38	0	NP_004772.1|NP_003477.4|NP_001137151.1|NP_071757.4|NP_001189484.1|
CD167-BirAFlagCil	HLA-A	9|11	20	10	2	3|2|1|3|1|1|0|2|0	1	1	1	1	1	5.65	6.92	0	NP_001129488.1|
CD167-PKD1-BirAFlagCil	HLA-A	6|5	11	5.5	2	3|2|1|3|1|1|0|2|0	0.82	0.9	0.82	0.9	0.82	1.07	3.81	0.03	NP_620140.1|
FlagBirA-PKD2	HLA-A	5|7	12	6	2	3|2|1|3|1|1|0|2|0	0.85	0.97	0.85	0.97	0.85	1.07	4.15	0.02	NP_001782.1|NP_055912.2|NP_872357.2|NP_659413.1|NP_444254.3|NP_004298.1|NP_006795.3|NP_000629.3|NP_005244.1|
CD167-PKD1-BirAFlag	HLA-B	2|2	4	2	2	0|0|0|0|0|0|0|0|0	0.97	0.97	0.97	0.97	0.97	3.41	20	0.01	NP_004715.1|NP_060937.1|NP_005018.1|NP_058626.1|NP_056993.2|
FlagBirA-PKD2Cil	HLA-B	3|3	6	3	2	0|0|0|0|0|0|0|0|0	0.99	0.99	0.99	0.99	0.99	5.25	30	0
CD167-BirAFlag	HLA-C	11|11	22	11	2	0|0|0|0|0|0|0|0|0	1	1	1	1	1	18.14	110	0
CD167-PKD1-BirAFlag	HLA-C	5|5	10	5	2	0|0|0|0|0|0|0|0|0	1	1	1	1	1	8.67	50	0	NP_057540.1|NP_000427.1|
CD167-BirAFlagCil	HLA-C	7|6	13	6.5	2	0|0|0|0|0|0|0|0|0	1	1	1	1	1	10.31	65	0
CD167-PKD1-BirAFlagCil	HLA-C	3|3	6	3	2	0|0|0|0|0|0|0|0|0	0.99	0.99	0.99	0.99	0.99	5.25	30	0	NP_055488.1|NP_852133.1|NP_689419.2|NP_658988.2|NP_775741.1|NP_001093588.1|NP_004556.1|NP_002084.2|NP_057022.2|NP_055681.1|NP_940682.2|NP_777573.1|
FlagBirA-PKD2Cil	HLA-C	6|10	16	8	2	0|0|0|0|0|0|0|0|0	1	1	1	1	1	10.31	80	0	NP_001073335.1|
FlagBirA-PKD2	HLA-C	6|8	14	7	2	0|0|0|0|0|0|0|0|0	1	1	1	1	1	10.31	70	0	NP_055641.3|NP_115498.2|NP_997715.1|NP_060836.1|NP_068708.1|NP_839955.1|NP_000104.1|NP_004658.3|
FlagBirA-PKD2Cil	HM13	10|12	22	11	2	0|1|3|1|0|3|5|3|4	0.99	1	0.99	1	0.99	3.7	4.95	0
CD167-BirAFlag	HM13	32|30	62	31	2	0|1|3|1|0|3|5|3|4	1	1	1	1	1	22.15	13.95	0	NP_001389.2|NP_001686.1|NP_036539.1|
FlagBirA-PKD2	HM13	9|11	20	10	2	0|1|3|1|0|3|5|3|4	0.97	0.99	0.97	0.99	0.97	2.81	4.5	0.01	NP_001123492.1|NP_060649.3|NP_694592.1|
CD167-PKD1-BirAFlag	HM13	8|9	17	8.5	2	0|1|3|1|0|3|5|3|4	0.9	0.94	0.9	0.94	0.9	1.85	3.82	0.01	NP_003583.2|NP_002148.1|NP_001165161.1|
CD167-BirAFlagCil	HM13	25|25	50	25	2	0|1|3|1|0|3|5|3|4	1	1	1	1	1	17.38	11.25	0	NP_056078.2|
CD167-PKD1-BirAFlagCil	HM13	9|11	20	10	2	0|1|3|1|0|3|5|3|4	0.97	0.99	0.97	0.99	0.97	2.81	4.5	0.01	NP_001072987.1|NP_000296.2|NP_620140.1|
PKD2-BirAFlag	HM13	9|9	18	9	2	0|1|3|1|0|3|5|3|4	0.94	0.94	0.94	0.94	0.94	2.81	4.05	0.01	NP_940992.1|NP_001531.1|NP_004556.1|NP_001186582.1|
PKD2-BirAFlagCil	HM13	9|8	17	8.5	2	0|1|3|1|0|3|5|3|4	0.9	0.94	0.9	0.94	0.9	1.85	3.82	0.01	NP_001129488.1|
CD167-BirAFlag	HMGA1	4|3	7	3.5	2	1|0|3|2|0|0|1|1|1	0.64	0.77	0.64	0.77	0.64	0.01	3.5	0.05	NP_110438.1|
CD167-BirAFlag	HMGB2	4|5	9	4.5	2	0|1|1|1|2|1|1|1|1	0.84	0.91	0.84	0.91	0.84	1.22	4.5	0.02	NP_060917.1|NP_064539.1|NP_078994.3|NP_055862.1|NP_665906.1|NP_003565.4|NP_775741.1|NP_057538.1|NP_996261.1|NP_057133.2|NP_112588.1|NP_001057.1|
CD167-BirAFlag	HMOX1	7|6	13	6.5	2	0|0|0|0|0|0|0|0|0	1	1	1	1	1	10.31	65	0	NP_057156.1|NP_004658.3|
FlagBirA-PKD2	HMOX2	37|36	73	36.5	2	0|0|0|1|4|3|2|0|0	1	1	1	1	1	18.26	32.85	0	NP_003012.1|NP_056151.2|
FlagBirA-PKD2Cil	HMOX2	29|30	59	29.5	2	0|0|0|1|4|3|2|0|0	1	1	1	1	1	14.66	26.55	0
PKD2-BirAFlag	HMOX2	26|28	54	27	2	0|0|0|1|4|3|2|0|0	1	1	1	1	1	13.1	24.3	0
PKD2-BirAFlagCil	HMOX2	24|24	48	24	2	0|0|0|1|4|3|2|0|0	1	1	1	1	1	12.05	21.6	0	NP_001137430.1|
CD167-BirAFlag	HMOX2	102|96	198	99	2	0|0|0|1|4|3|2|0|0	1	1	1	1	1	47.98	89.1	0	NP_057078.1|NP_004466.2|NP_003833.4|NP_068831.1|NP_849193.1|NP_036595.2|NP_005794.1|NP_001123492.1|NP_068805.1|NP_055444.2|
CD167-PKD1-BirAFlag	HMOX2	22|28	50	25	2	0|0|0|1|4|3|2|0|0	1	1	1	1	1	11	22.5	0	NP_001389.2|NP_071757.4|NP_004630.3|NP_005991.1|NP_009034.2|NP_057086.2|NP_056083.3|
CD167-BirAFlagCil	HMOX2	29|25	54	27	2	0|0|0|1|4|3|2|0|0	1	1	1	1	1	12.58	24.3	0	NP_004905.2|
CD167-PKD1-BirAFlagCil	HMOX2	21|21	42	21	2	0|0|0|1|4|3|2|0|0	1	1	1	1	1	10.47	18.9	0	NP_064507.3|
CD167-BirAFlag	HNRNPH3	10|14	24	12	2	3|2|4|7|5|4|3|0|3	0.9	1	0.9	1	0.9	1.38	3.48	0.01	NP_115498.2|NP_002084.2|NP_001121631.1|NP_660207.2|NP_072047.4|
CD167-BirAFlagCil	HNRNPH3	14|11	25	12.5	2	3|2|4|7|5|4|3|0|3	0.97	1	0.97	1	0.97	2.75	3.63	0.01	NP_053582.2|NP_056993.2|NP_115663.2|
PKD2-BirAFlag	HOMER1	3|3	6	3	2	0|0|0|0|0|0|0|0|0	0.99	0.99	0.99	0.99	0.99	5.25	30	0	NP_067642.1|NP_004630.3|NP_002066.1|
FlagBirA-PKD2	HRNR	2|4	6	3	2	0|0|0|0|0|0|0|0|0	0.98	1	0.98	1	0.98	3.41	30	0	NP_001161419.1|NP_001164262.1|
FlagBirA-PKD2Cil	HRNR	3|3	6	3	2	0|0|0|0|0|0|0|0|0	0.99	0.99	0.99	0.99	0.99	5.25	30	0	NP_057063.2|
CD167-PKD1-BirAFlag	HS2ST1	10|15	25	12.5	2	0|0|1|2|0|0|0|0|0	1	1	1	1	1	9.84	37.5	0	NP_006393.2|NP_068805.1|NP_006561.1|
CD167-PKD1-BirAFlagCil	HS2ST1	12|14	26	13	2	0|0|1|2|0|0|0|0|0	1	1	1	1	1	11.83	39	0	NP_064539.1|NP_055862.1|NP_775741.1|NP_057538.1|NP_996261.1|NP_057133.2|
CD167-PKD1-BirAFlag	HSBP1	10|12	22	11	2	0|0|0|0|0|0|0|0|0	1	1	1	1	1	16.61	110	0	NP_733821.1|NP_071757.4|
CD167-PKD1-BirAFlagCil	HSBP1	16|9	25	12.5	2	0|0|0|0|0|0|0|0|0	1	1	1	1	1	15.06	125	0	NP_001744.2|NP_003565.4|NP_057156.1|NP_775741.1|NP_036364.2|NP_061329.3|NP_003135.2|NP_005794.1|NP_003667.1|NP_001129488.1|NP_001189484.1|NP_001193538.1|
FlagBirA-PKD2Cil	HSBP1	4|3	7	3.5	2	0|0|0|0|0|0|0|0|0	1	1	1	1	1	5.25	35	0	NP_057063.2|NP_004556.1|NP_071757.4|NP_056151.2|
FlagBirA-PKD2	HSBP1	4|2	6	3	2	0|0|0|0|0|0|0|0|0	0.98	1	0.98	1	0.98	3.41	30	0	NP_001035882.1|NP_005244.1|
PKD2-BirAFlag	HSBP1	2|3	5	2.5	2	0|0|0|0|0|0|0|0|0	0.98	0.99	0.98	0.99	0.98	3.41	25	0	NP_064539.1|NP_009194.2|NP_036364.2|NP_872353.2|NP_004478.3|NP_057124.3|NP_056146.1|
CD167-BirAFlag	HSD17B12	38|35	73	36.5	2	14|15|7|7|10|11|19|11|12	1	1	1	1	1	5.48	3.1	0	NP_055862.1|NP_775741.1|NP_057538.1|NP_996261.1|NP_057133.2|NP_112588.1|
FlagBirA-PKD2Cil	HSD17B4	21|21	42	21	2	1|3|3|1|1|1|3|0|1	1	1	1	1	1	20.68	13.5	0
PKD2-BirAFlagCil	HSD17B4	16|16	32	16	2	1|3|3|1|1|1|3|0|1	1	1	1	1	1	14.05	10.29	0	NP_006077.2|NP_009148.2|NP_001124321.1|NP_067639.1|NP_001739.2|NP_940682.2|NP_001129488.1|
FlagBirA-PKD2	HSD17B4	13|18	31	15.5	2	1|3|3|1|1|1|3|0|1	1	1	1	1	1	10.19	9.96	0	NP_149062.1|NP_055995.4|
CD167-BirAFlag	HSD17B4	13|14	27	13.5	2	1|3|3|1|1|1|3|0|1	1	1	1	1	1	10.19	8.68	0	NP_001070674.1|NP_055681.1|NP_036367.2|
PKD2-BirAFlag	HSD17B4	10|11	21	10.5	2	1|3|3|1|1|1|3|0|1	1	1	1	1	1	6.49	6.75	0	NP_079106.3|NP_055459.4|NP_055217.2|NP_004031.1|
CD167-PKD1-BirAFlag	HSD17B4	21|22	43	21.5	2	1|3|3|1|1|1|3|0|1	1	1	1	1	1	20.68	13.82	0	NP_004790.2|
CD167-BirAFlagCil	HSD17B4	31|31	62	31	2	1|3|3|1|1|1|3|0|1	1	1	1	1	1	34.33	19.93	0	NP_036228.1|
CD167-PKD1-BirAFlagCil	HSD17B4	11|14	25	12.5	2	1|3|3|1|1|1|3|0|1	1	1	1	1	1	7.7	8.04	0	NP_054736.1|NP_060377.1|NP_068805.1|NP_006561.1|
CD167-BirAFlagCil	HSDL1	7|7	14	7	2	0|0|0|3|2|2|0|0|0	0.98	0.98	0.98	0.98	0.98	3.74	9	0	NP_004790.2|NP_003493.1|NP_005299.1|
FlagBirA-PKD2Cil	HSPA2	2|6	8	4	2	0|0|0|0|1|0|0|0|0	0.98	1	0.98	1	0.98	3.23	36	0	NP_004084.1|
FlagBirA-PKD2Cil	HSPB1	10|12	22	11	2	0|0|1|0|0|0|5|3|3	0.98	0.99	0.98	0.99	0.98	3.39	8.25	0	NP_006077.2|
CD167-BirAFlag	HSPB1	8|10	18	9	2	0|0|1|0|0|0|5|3|3	0.94	0.97	0.94	0.97	0.94	2.46	6.75	0.01	NP_127460.1|NP_001024.1|NP_057404.2|NP_006077.2|NP_072097.2|NP_001093588.1|NP_036602.1|NP_005991.1|NP_006381.2|
PKD2-BirAFlagCil	HSPB1	10|10	20	10	2	0|0|1|0|0|0|5|3|3	0.97	0.97	0.97	0.97	0.97	3.39	7.5	0.01	NP_001093588.1|NP_002084.2|NP_056092.2|NP_000288.1|NP_003156.1|NP_892007.1|NP_009133.2|NP_001211.3|NP_001822.3|NP_659540.1|NP_570629.2|NP_001057.1|
CD167-PKD1-BirAFlag	HSPB1	10|14	24	12	2	0|0|1|0|0|0|5|3|3	0.98	0.99	0.98	0.99	0.98	3.39	9	0	NP_068831.1|
CD167-BirAFlagCil	HSPB1	6|10	16	8	2	0|0|1|0|0|0|5|3|3	0.89	0.97	0.89	0.97	0.89	1.48	6	0.02	NP_005756.2|NP_001177921.1|NP_057156.1|NP_001093588.1|NP_001072987.1|
CD167-PKD1-BirAFlagCil	HSPB1	6|4	10	5	2	0|0|1|0|0|0|5|3|3	0.68	0.81	0.68	0.81	0.68	0.17	3.75	0.05
FlagBirA-PKD2	HSPB1	7|10	17	8.5	2	0|0|1|0|0|0|5|3|3	0.92	0.97	0.92	0.97	0.92	1.98	6.38	0.01	NP_003565.4|
PKD2-BirAFlag	HSPB1	7|8	15	7.5	2	0|0|1|0|0|0|5|3|3	0.9	0.92	0.9	0.92	0.9	1.98	5.62	0.01	NP_004862.1|NP_001129488.1|NP_689494.2|
CD167-BirAFlag	HSPBP1	3|3	6	3	2	0|0|0|0|0|0|1|1|1	0.93	0.93	0.93	0.93	0.93	2.65	9	0.01	NP_001129488.1|
CD167-PKD1-BirAFlag	HSPBP1	3|4	7	3.5	2	0|0|0|0|0|0|1|1|1	0.96	0.99	0.96	0.99	0.96	2.65	10.5	0.01	NP_620407.1|NP_001035145.1|NP_113671.3|NP_001036143.1|NP_938033.1|NP_003565.4|NP_061485.1|NP_057156.1|NP_775741.1|NP_036364.2|NP_001231496.1|NP_077271.1|NP_005497.1|NP_001123914.1|NP_005794.1|NP_004987.2|NP_004384.4|NP_001129488.1|NP_001127870.1|NP_003493.1|NP_006395.2|NP_005299.1|NP_694592.1|NP_001189484.1|NP_114438.2|NP_001057.1|NP_001257448.1|
CD167-BirAFlagCil	HSPBP1	4|5	9	4.5	2	0|0|0|0|0|0|1|1|1	0.99	1	0.99	1	0.99	4.19	13.5	0
CD167-PKD1-BirAFlagCil	HSPBP1	3|4	7	3.5	2	0|0|0|0|0|0|1|1|1	0.96	0.99	0.96	0.99	0.96	2.65	10.5	0.01	NP_694546.1|NP_036313.3|NP_065816.2|NP_006627.2|NP_002782.1|NP_008933.2|NP_001180569.1|NP_078974.1|NP_002804.2|NP_064507.3|NP_001245236.1|
PKD2-BirAFlagCil	HSPBP1	3|2	5	2.5	2	0|0|0|0|0|0|1|1|1	0.84	0.93	0.84	0.93	0.84	1.12	7.5	0.02
CD167-PKD1-BirAFlag	HSPE1	3|3	6	3	2	0|0|0|0|0|0|0|3|1	0.83	0.83	0.83	0.83	0.83	1.6	6.75	0.02	NP_113671.3|NP_004422.2|NP_003243.1|NP_001093588.1|NP_055557.2|NP_940682.2|NP_001129488.1|NP_056146.1|
CD167-BirAFlagCil	HSPE1	2|4	6	3	2	0|0|0|0|0|0|0|3|1	0.8	0.91	0.8	0.91	0.8	0.74	6.75	0.03	NP_001129488.1|NP_003807.1|NP_036423.4|
CD167-PKD1-BirAFlag	HSPE1-MOB4	2|2	4	2	2	0|0|1|0|0|0|0|0|0	0.96	0.96	0.96	0.96	0.96	3.23	18	0.01	NP_006612.2|NP_001186600.1|NP_001257904.1|NP_055422.1|NP_002782.1|NP_056997.1|NP_008933.2|NP_065385.2|NP_001116370.1|NP_001120689.1|NP_001129488.1|NP_065881.1|NP_001057.1|NP_006727.2|NP_071904.4|NP_002000.1|
PKD2-BirAFlag	HSPE1-MOB4	9|5	14	7	2	0|0|1|0|0|0|0|0|0	1	1	1	1	1	8.46	63	0
CD167-PKD1-BirAFlag	HTR3A	4|6	10	5	2	0|0|0|0|0|0|0|0|0	1	1	1	1	1	6.99	50	0	NP_001129488.1|
CD167-PKD1-BirAFlagCil	HTR3A	3|8	11	5.5	2	0|0|0|0|0|0|0|0|0	1	1	1	1	1	5.25	55	0	NP_004729.1|NP_003565.4|NP_036533.2|NP_115498.2|NP_000072.2|
CD167-BirAFlag	HYOU1	23|29	52	26	2	13|20|4|5|1|0|11|2|2	0.82	0.94	0.82	0.94	0.82	0.91	4.03	0.03	NP_001189484.1|
CD167-PKD1-BirAFlagCil	HYOU1	24|21	45	22.5	2	13|20|4|5|1|0|11|2|2	0.65	0.78	0.65	0.78	0.65	0.03	3.49	0.05
CD167-BirAFlag	IBA57	5|6	11	5.5	2	0|0|0|0|0|0|0|0|0	1	1	1	1	1	8.67	55	0	NP_001123356.1|NP_057156.1|
CD167-BirAFlag	ICMT	3|3	6	3	2	0|1|0|1|1|2|1|0|0	0.74	0.74	0.74	0.74	0.74	1.04	4.5	0.04	NP_001782.1|NP_113619.2|NP_060062.1|NP_001186307.1|
PKD2-BirAFlag	IDE	3|2	5	2.5	2	0|0|0|0|0|1|0|0|0	0.98	0.99	0.98	0.99	0.98	3.23	22.5	0	NP_001229712.1|NP_058642.1|NP_004655.1|NP_001675.3|NP_003244.2|
CD167-BirAFlag	IDH2	5|8	13	6.5	2	1|3|5|1|0|0|0|0|1	0.85	0.94	0.85	0.94	0.85	1.14	5.32	0.02
CD167-PKD1-BirAFlag	IDH2	6|4	10	5	2	1|3|5|1|0|0|0|0|1	0.72	0.84	0.72	0.84	0.72	0.43	4.09	0.04	NP_001121361.1|NP_115498.2|NP_839955.1|NP_003334.2|
CD167-PKD1-BirAFlagCil	IDH2	3|7	10	5	2	1|3|5|1|0|0|0|0|1	0.64	0.9	0.64	0.9	0.64	-0.49	4.09	0.05	NP_004152.1|NP_001782.1|NP_057156.1|NP_001238966.1|NP_001485.2|NP_001002814.2|NP_056285.1|NP_001129488.1|NP_055719.1|NP_006395.2|NP_068815.2|
CD167-BirAFlagCil	IDH3A	10|3	13	6.5	2	0|0|0|0|0|0|1|0|0	1	1	1	1	1	5.06	58.5	0	NP_001122390.1|NP_055912.2|NP_031368.1|NP_116205.3|NP_056092.2|NP_940682.2|NP_055719.1|NP_001121647.1|NP_000446.1|NP_004658.3|
CD167-PKD1-BirAFlagCil	IDH3A	2|4	6	3	2	0|0|0|0|0|0|1|0|0	0.98	1	0.98	1	0.98	3.23	27	0	NP_776152.1|NP_065698.1|NP_001137430.1|NP_079430.3|NP_056264.1|NP_065068.1|NP_001123553.1|NP_006693.3|NP_001137247.1|NP_001138912.1|NP_258261.2|NP_000913.2|
CD167-BirAFlag	IDH3B	9|8	17	8.5	2	2|4|0|1|4|2|2|3|2	0.94	0.97	0.94	0.97	0.94	2.29	3.82	0.01	NP_689419.2|NP_115498.2|NP_892007.1|NP_001003811.1|
FlagBirA-PKD2Cil	IDH3B	9|11	20	10	2	2|4|0|1|4|2|2|3|2	0.98	1	0.98	1	0.98	3.43	4.5	0	NP_733821.1|NP_001782.1|
CD167-PKD1-BirAFlag	IDH3B	7|7	14	7	2	2|4|0|1|4|2|2|3|2	0.75	0.75	0.75	0.75	0.75	1.1	3.15	0.04	NP_003583.2|NP_005018.1|NP_778253.2|
CD167-BirAFlagCil	IDH3B	8|7	15	7.5	2	2|4|0|1|4|2|2|3|2	0.83	0.91	0.83	0.91	0.83	1.1	3.38	0.02	NP_003583.2|NP_005018.1|NP_003018.3|
CD167-PKD1-BirAFlagCil	IDH3B	9|6	15	7.5	2	2|4|0|1|4|2|2|3|2	0.72	0.97	0.72	0.97	0.72	-0.14	3.38	0.04	NP_003583.2|NP_005018.1|
PKD2-BirAFlagCil	IDH3B	7|8	15	7.5	2	2|4|0|1|4|2|2|3|2	0.83	0.91	0.83	0.91	0.83	1.1	3.38	0.02	NP_004422.2|NP_937818.1|NP_001104567.1|NP_001012680.1|NP_001760.1|NP_057665.2|NP_006393.2|NP_002196.2|NP_003237.2|NP_004384.4|NP_001073286.1|NP_001138471.1|NP_001189484.1|NP_000079.2|
CD167-BirAFlag	IER3IP1	4|5	9	4.5	2	0|0|0|1|0|0|1|0|0	1	1	1	1	1	5.05	20.25	0	NP_006625.1|NP_056151.2|
CD167-BirAFlagCil	IER3IP1	5|2	7	3.5	2	0|0|0|1|0|0|1|0|0	0.93	1	0.93	1	0.93	1.75	15.75	0.01	NP_542775.2|
PKD2-BirAFlagCil	IER3IP1	3|3	6	3	2	0|0|0|1|0|0|1|0|0	0.97	0.97	0.97	0.97	0.97	3.42	13.5	0.01	NP_620135.1|NP_001129488.1|NP_542775.2|
FlagBirA-PKD2Cil	IER3IP1	2|3	5	2.5	2	0|0|0|1|0|0|1|0|0	0.91	0.97	0.91	0.97	0.91	1.75	11.25	0.01	NP_001123492.1|NP_060434.2|
FlagBirA-PKD2	IER3IP1	2|2	4	2	2	0|0|0|1|0|0|1|0|0	0.85	0.85	0.85	0.85	0.85	1.75	9	0.02	NP_000072.2|
CD167-PKD1-BirAFlag	IFFO1	3|3	6	3	2	0|0|0|0|0|0|0|0|0	0.99	0.99	0.99	0.99	0.99	5.25	30	0	NP_722550.1|NP_054737.1|NP_001239440.1|NP_110435.1|
CD167-PKD1-BirAFlagCil	IFFO1	3|4	7	3.5	2	0|0|0|0|0|0|0|0|0	1	1	1	1	1	5.25	35	0
PKD2-BirAFlag	IFRD1	4|2	6	3	2	0|0|0|0|0|0|0|0|0	0.98	1	0.98	1	0.98	3.41	30	0	NP_733821.1|NP_001129667.1|NP_001073315.1|NP_001159890.1|
PKD2-BirAFlag	IFT20	4|3	7	3.5	2	0|0|0|0|3|4|0|0|0	0.75	0.8	0.75	0.8	0.75	0.81	4.5	0.04	NP_001673.2|NP_689419.2|NP_057156.1|NP_001136076.1|NP_061899.2|NP_085056.2|NP_036569.1|NP_001668.1|NP_071757.4|NP_001907.2|NP_009034.2|NP_002196.2|NP_000288.1|NP_055217.2|NP_056146.1|NP_003286.1|NP_001675.3|NP_001057.1|
CD167-PKD1-BirAFlag	IFT43	2|2	4	2	2	0|0|0|0|0|0|0|0|0	0.97	0.97	0.97	0.97	0.97	3.41	20	0.01	NP_005893.1|NP_291027.3|NP_689494.2|
CD167-PKD1-BirAFlagCil	IFT43	4|2	6	3	2	0|0|0|0|0|0|0|0|0	0.98	1	0.98	1	0.98	3.41	30	0	NP_065890.1|
PKD2-BirAFlag	IFT74	11|10	21	10.5	2	1|3|0|0|3|2|0|2|2	1	1	1	1	1	8.99	7.27	0	NP_001166110.1|
CD167-BirAFlag	IGF2R	2|4	6	3	2	0|0|0|0|3|0|0|0|0	0.87	0.95	0.87	0.95	0.87	1.38	9	0.02
CD167-PKD1-BirAFlag	IGF2R	5|2	7	3.5	2	0|0|0|0|3|0|0|0|0	0.88	0.97	0.88	0.97	0.88	1.38	10.5	0.02	NP_114438.2|
CD167-PKD1-BirAFlagCil	IGF2R	8|9	17	8.5	2	0|0|0|0|3|0|0|0|0	0.99	1	0.99	1	0.99	4.94	25.5	0	NP_000691.1|NP_004298.1|NP_056092.2|NP_001129488.1|
PKD2-BirAFlagCil	IGF2R	4|5	9	4.5	2	0|0|0|0|3|0|0|0|0	0.96	0.97	0.96	0.97	0.96	2.84	13.5	0.01	NP_001186600.1|NP_775741.1|NP_057538.1|NP_077271.1|NP_005794.1|
PKD2-BirAFlag	IGF2R	2|4	6	3	2	0|0|0|0|3|0|0|0|0	0.87	0.95	0.87	0.95	0.87	1.38	9	0.02	NP_932157.1|
CD167-BirAFlag	IKBIP	12|12	24	12	2	0|0|1|0|0|0|0|0|0	1	1	1	1	1	19.43	108	0
CD167-BirAFlagCil	IKBIP	3|4	7	3.5	2	0|0|1|0|0|0|0|0|0	1	1	1	1	1	5.06	31.5	0	NP_001171511.1|NP_004844.1|NP_115515.2|NP_620140.1|
CD167-PKD1-BirAFlagCil	IKBIP	4|3	7	3.5	2	0|0|1|0|0|0|0|0|0	1	1	1	1	1	5.06	31.5	0	NP_000174.1|NP_001389.2|NP_001093588.1|NP_001129488.1|NP_005893.1|NP_659540.1|
FlagBirA-PKD2Cil	IKBIP	4|5	9	4.5	2	0|0|1|0|0|0|0|0|0	1	1	1	1	1	6.79	40.5	0	NP_001104567.1|NP_002659.1|NP_005794.1|NP_060649.3|
FlagBirA-PKD2	IKBIP	3|5	8	4	2	0|0|1|0|0|0|0|0|0	1	1	1	1	1	5.06	36	0
CD167-PKD1-BirAFlag	IKZF4	13|13	26	13	2	0|0|0|0|0|0|0|1|3	1	1	1	1	1	7.66	29.25	0
CD167-PKD1-BirAFlagCil	IKZF4	21|11	32	16	2	0|0|0|0|0|0|0|1|3	1	1	1	1	1	6.6	36	0	NP_001673.2|NP_077271.1|NP_003135.2|NP_005794.1|NP_938023.1|NP_001675.3|NP_004658.3|
PKD2-BirAFlag	IKZF4	4|3	7	3.5	2	0|0|0|0|0|0|0|1|3	0.87	0.91	0.87	0.91	0.87	1.6	7.88	0.02	NP_067026.3|NP_001673.2|NP_000288.1|
CD167-BirAFlag	ILDR2	2|3	5	2.5	2	0|0|0|0|0|0|0|0|0	0.98	0.99	0.98	0.99	0.98	3.41	25	0	NP_009034.2|NP_710181.2|NP_001070959.1|
PKD2-BirAFlag	ILK	3|2	5	2.5	2	0|0|0|0|0|0|0|0|0	0.98	0.99	0.98	0.99	0.98	3.41	25	0	NP_938033.1|NP_003565.4|NP_001121361.1|NP_057156.1|NP_001252518.1|NP_060336.3|NP_003818.2|NP_001121185.1|NP_077271.1|NP_001668.1|NP_056090.1|NP_001123484.1|NP_037478.2|NP_694592.1|
FlagBirA-PKD2Cil	ILVBL	8|7	15	7.5	2	4|3|2|4|2|1|3|1|0	0.83	0.91	0.83	0.91	0.83	1.1	3.38	0.02	NP_001129488.1|
CD167-BirAFlag	IMMT	12|13	25	12.5	2	5|8|1|0|0|1|2|0|2	0.94	0.95	0.94	0.95	0.94	2.68	5.92	0.01	NP_653081.1|NP_001129488.1|NP_000043.3|
FlagBirA-PKD2Cil	IMMT	10|9	19	9.5	2	5|8|1|0|0|1|2|0|2	0.86	0.88	0.86	0.88	0.86	1.64	4.5	0.02	NP_001184175.1|
CD167-BirAFlagCil	IMMT	17|18	35	17.5	2	5|8|1|0|0|1|2|0|2	0.99	0.99	0.99	0.99	0.99	4.24	8.29	0
PKD2-BirAFlagCil	IMPDH2	9|14	23	11.5	2	2|0|1|4|1|0|6|1|2	0.96	1	0.96	1	0.96	2.5	6.09	0.01	NP_612142.2|NP_733821.1|
CD167-BirAFlag	IMPDH2	8|12	20	10	2	2|0|1|4|1|0|6|1|2	0.93	0.99	0.93	0.99	0.93	1.92	5.29	0.01	NP_001254507.1|NP_055134.2|NP_004715.1|NP_054864.3|NP_001186508.1|NP_149062.1|NP_055592.2|NP_110438.1|NP_055661.3|NP_000104.1|NP_004658.3|
CD167-PKD1-BirAFlag	IMPDH2	17|15	32	16	2	2|0|1|4|1|0|6|1|2	1	1	1	1	1	5.86	8.47	0	NP_001193580.1|NP_938033.1|NP_001012680.1|NP_003833.4|NP_001129688.1|NP_001231496.1|NP_065890.1|NP_003735.3|NP_005893.1|NP_060895.1|NP_694592.1|NP_004303.2|NP_001257448.1|
CD167-BirAFlagCil	IMPDH2	24|20	44	22	2	2|0|1|4|1|0|6|1|2	1	1	1	1	1	8.63	11.65	0	NP_003945.2|NP_001135442.1|NP_009167.1|NP_940682.2|NP_001121598.1|NP_060369.3|
CD167-PKD1-BirAFlagCil	IMPDH2	7|15	22	11	2	2|0|1|4|1|0|6|1|2	0.89	1	0.89	1	0.89	1.24	5.82	0.02	NP_071757.4|NP_002739.1|
FlagBirA-PKD2	IMPDH2	9|9	18	9	2	2|0|1|4|1|0|6|1|2	0.92	0.92	0.92	0.92	0.92	2.5	4.76	0.01	NP_005521.1|NP_008830.2|NP_064507.3|
FlagBirA-PKD2	INF2	18|18	36	18	2	2|1|4|3|6|6|8|0|0	0.99	0.99	0.99	0.99	0.99	4.4	5.4	0	NP_003583.2|NP_003135.2|NP_001907.2|NP_001057.1|
FlagBirA-PKD2Cil	INF2	21|15	36	18	2	2|1|4|3|6|6|8|0|0	0.98	1	0.98	1	0.98	3.15	5.4	0	NP_073623.1|NP_060522.3|
PKD2-BirAFlag	INF2	18|16	34	17	2	2|1|4|3|6|6|8|0|0	0.98	0.99	0.98	0.99	0.98	3.58	5.1	0
PKD2-BirAFlagCil	INF2	11|12	23	11.5	2	2|1|4|3|6|6|8|0|0	0.76	0.82	0.76	0.82	0.76	0.87	3.45	0.03
CD167-PKD1-BirAFlagCil	INF2	16|15	31	15.5	2	2|1|4|3|6|6|8|0|0	0.97	0.97	0.97	0.97	0.97	3.15	4.65	0.01	NP_004630.3|NP_001123914.1|NP_001135442.1|NP_068805.1|NP_076944.1|
CD167-BirAFlag	INTS11	2|3	5	2.5	2	0|0|0|0|0|0|0|0|0	0.98	0.99	0.98	0.99	0.98	3.41	25	0
PKD2-BirAFlagCil	INTS14	2|2	4	2	2	0|1|0|0|0|0|0|0|0	0.96	0.96	0.96	0.96	0.96	3.23	18	0.01
PKD2-BirAFlag	INTS7	15|12	27	13.5	2	0|0|0|0|0|0|0|2|1	1	1	1	1	1	11.83	40.5	0	NP_005299.1|
PKD2-BirAFlagCil	INTS7	7|4	11	5.5	2	0|0|0|0|0|0|0|2|1	0.98	1	0.98	1	0.98	3.5	16.5	0
PKD2-BirAFlag	IP6K1	19|15	34	17	2	0|0|1|0|2|1|0|4|5	1	1	1	1	1	5.7	11.77	0
FlagBirA-PKD2Cil	IP6K1	10|13	23	11.5	2	0|0|1|0|2|1|0|4|5	0.98	0.99	0.98	0.99	0.98	3.34	7.96	0	NP_852133.1|
PKD2-BirAFlagCil	IP6K1	10|10	20	10	2	0|0|1|0|2|1|0|4|5	0.97	0.97	0.97	0.97	0.97	3.34	6.92	0.01
FlagBirA-PKD2	IP6K1	8|9	17	8.5	2	0|0|1|0|2|1|0|4|5	0.93	0.95	0.93	0.95	0.93	2.35	5.88	0.01	NP_001193580.1|NP_955391.1|NP_057156.1|NP_001188407.1|NP_001093588.1|NP_060945.2|NP_004630.3|NP_001243125.1|NP_689979.1|NP_003789.1|
CD167-PKD1-BirAFlag	IPO8	8|10	18	9	2	1|4|2|3|5|2|3|0|1	0.96	0.99	0.96	0.99	0.96	2.48	3.86	0.01
CD167-PKD1-BirAFlagCil	IPO8	26|24	50	25	2	1|4|2|3|5|2|3|0|1	1	1	1	1	1	28.24	10.71	0	NP_937818.1|NP_001136076.1|NP_001129488.1|NP_113659.3|
PKD2-BirAFlag	IPO8	6|11	17	8.5	2	1|4|2|3|5|2|3|0|1	0.71	1	0.71	1	0.71	-0.34	3.64	0.04	NP_001654.1|NP_003450.2|NP_113619.2|NP_006361.1|NP_115498.2|NP_005299.1|
FlagBirA-PKD2Cil	IPO8	7|7	14	7	2	1|4|2|3|5|2|3|0|1	0.75	0.75	0.75	0.75	0.75	1.08	3	0.04
PKD2-BirAFlag	IQCB1	9|10	19	9.5	2	0|0|3|4|7|7|0|0|2	0.77	0.81	0.77	0.81	0.77	0.95	3.72	0.03	NP_001191006.1|NP_852664.1|NP_067586.1|NP_001129488.1|NP_001138471.1|
CD167-BirAFlag	IQGAP1	91|79	170	85	2	61|52|8|4|2|5|0|3|3	0.97	0.97	0.97	0.97	0.97	3.21	5.54	0.01
CD167-BirAFlagCil	IQGAP2	9|4	13	6.5	2	4|2|0|1|0|0|0|0|1	0.87	0.99	0.87	0.99	0.87	1.15	7.31	0.02
CD167-PKD1-BirAFlagCil	IQGAP3	2|3	5	2.5	2	0|0|0|0|0|0|0|0|0	0.98	0.99	0.98	0.99	0.98	3.41	25	0	NP_060937.1|NP_004862.1|NP_001123492.1|NP_058626.1|NP_002428.1|
CD167-BirAFlagCil	IRF2BP1	3|4	7	3.5	2	1|2|0|0|0|0|0|1|0	0.93	0.97	0.93	0.97	0.93	2.01	7.88	0.01
PKD2-BirAFlagCil	IRGQ	4|3	7	3.5	2	0|0|3|1|1|0|0|2|0	0.74	0.83	0.74	0.83	0.74	0.65	4.5	0.04	NP_004827.4|NP_001137430.1|NP_115709.3|NP_071757.4|NP_001076428.1|NP_073623.1|NP_001073286.1|NP_036367.2|
PKD2-BirAFlag	IST1	9|11	20	10	2	0|0|4|5|5|4|2|0|1	0.9	0.95	0.9	0.95	0.9	1.76	4.29	0.01	NP_001229971.1|NP_659400.2|NP_071757.4|NP_060649.3|NP_291025.3|
CD167-PKD1-BirAFlag	IST1	15|10	25	12.5	2	0|0|4|5|5|4|2|0|1	0.96	0.99	0.96	0.99	0.96	2.41	5.36	0.01
CD167-PKD1-BirAFlagCil	IST1	17|15	32	16	2	0|0|4|5|5|4|2|0|1	1	1	1	1	1	5.15	6.86	0	NP_005660.4|NP_001186508.1|NP_001091972.1|NP_004658.3|
PKD2-BirAFlagCil	IST1	7|10	17	8.5	2	0|0|4|5|5|4|2|0|1	0.74	0.92	0.74	0.92	0.74	0.22	3.64	0.04	NP_001257448.1|
CD167-BirAFlag	ITCH	5|7	12	6	2	0|0|0|0|0|0|0|0|0	1	1	1	1	1	8.67	60	0	NP_001673.2|NP_056363.2|NP_001093588.1|NP_005365.3|NP_001119526.1|NP_001123914.1|NP_060684.4|NP_004790.2|NP_005493.2|NP_005893.1|NP_000825.2|NP_001675.3|NP_036539.1|
CD167-PKD1-BirAFlag	ITCH	93|79	172	86	2	0|0|0|0|0|0|0|0|0	1	1	1	1	1	116.37	860	0	NP_071757.4|NP_001129488.1|
CD167-PKD1-BirAFlagCil	ITCH	108|104	212	106	2	0|0|0|0|0|0|0|0|0	1	1	1	1	1	151.84	1060	0	NP_000412.3|NP_000517.2|NP_003583.2|NP_005018.1|
CD167-BirAFlag	ITGA2	5|8	13	6.5	2	0|0|0|0|0|0|0|0|0	1	1	1	1	1	8.67	65	0
CD167-BirAFlagCil	ITGA2	2|2	4	2	2	0|0|0|0|0|0|0|0|0	0.97	0.97	0.97	0.97	0.97	3.41	20	0.01	NP_057156.1|NP_002759.2|NP_839943.2|
CD167-BirAFlag	ITGA5	18|20	38	19	2	0|0|0|0|0|0|0|0|0	1	1	1	1	1	28.65	190	0	NP_003278.1|NP_001070674.1|NP_001129488.1|NP_065881.1|NP_001127870.1|
CD167-PKD1-BirAFlagCil	ITGA5	2|2	4	2	2	0|0|0|0|0|0|0|0|0	0.97	0.97	0.97	0.97	0.97	3.41	20	0.01	NP_005810.1|NP_001128244.1|NP_001171511.1|NP_004844.1|NP_037397.2|NP_006361.1|NP_060496.2|NP_058626.1|NP_001121631.1|NP_660207.2|NP_003817.1|NP_072047.4|
CD167-BirAFlag	ITGA6	15|17	32	16	2	0|0|0|0|0|0|0|0|0	1	1	1	1	1	24.18	160	0	NP_001104567.1|NP_005424.1|NP_075266.1|NP_005660.4|NP_001129488.1|NP_938023.1|
CD167-PKD1-BirAFlagCil	ITGA6	5|4	9	4.5	2	0|0|0|0|0|0|0|0|0	1	1	1	1	1	6.99	45	0	NP_003583.2|
CD167-BirAFlag	ITGA7	3|3	6	3	2	0|0|0|0|0|0|0|0|0	0.99	0.99	0.99	0.99	0.99	5.25	30	0	NP_001139624.1|NP_005794.1|NP_037441.2|NP_001120972.1|NP_940682.2|NP_694592.1|
CD167-BirAFlag	ITGAV	6|8	14	7	2	0|0|0|0|0|0|0|0|0	1	1	1	1	1	10.31	70	0	NP_938033.1|NP_060734.2|NP_055399.1|NP_001073315.1|NP_001184147.1|NP_006645.3|NP_001120972.1|NP_079526.1|NP_001007532.1|NP_009142.2|
FlagBirA-PKD2Cil	ITGB1	12|10	22	11	2	0|0|1|1|1|1|0|3|2	1	1	1	1	1	8.72	11	0	NP_000412.3|NP_003786.1|NP_001073315.1|NP_444254.3|NP_001184147.1|NP_001123553.1|NP_001123914.1|NP_852664.1|NP_060389.2|NP_003944.1|NP_004384.4|NP_001120972.1|NP_005477.2|NP_940682.2|NP_005893.1|NP_068814.2|NP_065069.1|NP_694592.1|NP_001189484.1|NP_004303.2|
FlagBirA-PKD2	ITGB1	10|11	21	10.5	2	0|0|1|1|1|1|0|3|2	1	1	1	1	1	8.72	10.5	0	NP_001598.1|NP_004556.1|NP_002084.2|
CD167-BirAFlag	ITGB1	40|47	87	43.5	2	0|0|1|1|1|1|0|3|2	1	1	1	1	1	50.73	43.5	0	NP_002076.2|NP_004554.2|
CD167-PKD1-BirAFlag	ITGB1	11|17	28	14	2	0|0|1|1|1|1|0|3|2	1	1	1	1	1	10.06	14	0
CD167-PKD1-BirAFlagCil	ITGB1	10|16	26	13	2	0|0|1|1|1|1|0|3|2	1	1	1	1	1	8.72	13	0
CD167-BirAFlagCil	ITGB1	9|12	21	10.5	2	0|0|1|1|1|1|0|3|2	1	1	1	1	1	7.39	10.5	0	NP_001782.1|NP_001238966.1|NP_061329.3|NP_000296.2|
PKD2-BirAFlagCil	ITGB1	7|7	14	7	2	0|0|1|1|1|1|0|3|2	0.99	0.99	0.99	0.99	0.99	4.79	7	0
PKD2-BirAFlag	ITGB1	5|7	12	6	2	0|0|1|1|1|1|0|3|2	0.95	0.99	0.95	0.99	0.95	2.33	6	0.01	NP_689735.1|NP_694592.1|
CD167-BirAFlag	ITM2C	3|3	6	3	2	0|0|0|0|0|0|0|0|0	0.99	0.99	0.99	0.99	0.99	5.25	30	0	NP_003583.2|NP_054737.1|NP_001243820.1|
CD167-BirAFlag	ITPR3	3|3	6	3	2	0|0|0|1|0|0|0|0|0	0.99	0.99	0.99	0.99	0.99	5.06	27	0	NP_003565.4|NP_061485.1|NP_057156.1|NP_001171511.1|NP_001123553.1|NP_149062.1|NP_055641.3|NP_852664.1|NP_077719.2|NP_061854.1|NP_004321.2|NP_002866.2|NP_839943.2|NP_005493.2|NP_001121638.1|NP_002296.1|NP_110435.1|NP_001157945.1|NP_004658.3|NP_001888.2|
FlagBirA-PKD2Cil	ITPR3	4|2	6	3	2	0|0|0|1|0|0|0|0|0	0.98	1	0.98	1	0.98	3.23	27	0	NP_001129488.1|
FlagBirA-PKD2Cil	ITPRIP	2|2	4	2	2	0|0|0|0|0|0|0|0|0	0.97	0.97	0.97	0.97	0.97	3.41	20	0.01	NP_003565.4|NP_689419.2|NP_057156.1|NP_036546.2|NP_001035938.1|NP_065203.2|NP_001136076.1|NP_001158243.1|NP_002547.1|NP_004630.3|NP_060615.1|NP_004692.1|NP_001191006.1|NP_056365.1|NP_006795.3|NP_963920.1|NP_056001.1|NP_653081.1|NP_000427.1|NP_114405.1|NP_683702.1|NP_001167590.1|NP_001035088.2|NP_001103773.2|NP_057332.1|NP_001164262.1|
CD167-BirAFlagCil	JADE1	5|5	10	5	2	2|3|0|0|0|0|0|2|3	0.82	0.82	0.82	0.82	0.82	1.54	4.5	0.03	NP_001128244.1|NP_004844.1|NP_006361.1|NP_037441.2|NP_003817.1|NP_001129488.1|
CD167-BirAFlag	JAGN1	5|6	11	5.5	2	1|0|1|0|1|3|0|0|0	0.97	0.98	0.97	0.98	0.97	2.96	8.25	0.01	NP_004084.1|NP_852664.1|NP_001120972.1|NP_001129488.1|NP_036228.1|NP_694592.1|
CD167-BirAFlagCil	JAGN1	3|4	7	3.5	2	1|0|1|0|1|3|0|0|0	0.8	0.88	0.8	0.88	0.8	0.94	5.25	0.03	NP_004384.4|NP_001120972.1|NP_001243125.1|NP_056151.2|NP_036228.1|NP_694592.1|NP_055202.1|NP_001193538.1|
CD167-BirAFlag	JAM2	2|2	4	2	2	0|0|0|0|0|0|0|0|0	0.97	0.97	0.97	0.97	0.97	3.41	20	0.01
CD167-BirAFlag	JAM3	9|10	19	9.5	2	0|7|0|0|0|0|0|0|0	0.97	0.97	0.97	0.97	0.97	3.29	12.21	0.01	NP_001129488.1|NP_002739.1|
CD167-BirAFlagCil	JAM3	6|9	15	7.5	2	0|7|0|0|0|0|0|0|0	0.94	0.96	0.94	0.96	0.94	2.42	9.64	0.01	NP_001057.1|
PKD2-BirAFlag	JPH1	24|30	54	27	2	0|0|1|0|1|3|0|2|1	1	1	1	1	1	28.16	30.38	0
FlagBirA-PKD2	JPH1	20|19	39	19.5	2	0|0|1|0|1|3|0|2|1	1	1	1	1	1	21.31	21.94	0	NP_938033.1|NP_075053.2|NP_036569.1|NP_004556.1|NP_055848.1|NP_057307.2|NP_001129488.1|NP_036228.1|NP_001157945.1|
PKD2-BirAFlagCil	JPH1	17|16	33	16.5	2	0|0|1|0|1|3|0|2|1	1	1	1	1	1	17.22	18.56	0	NP_940992.1|NP_872629.1|NP_001072987.1|
FlagBirA-PKD2Cil	JPH1	11|11	22	11	2	0|0|1|0|1|3|0|2|1	1	1	1	1	1	10.46	12.38	0	NP_001129488.1|
CD167-BirAFlag	JPH1	5|3	8	4	2	0|0|1|0|1|3|0|2|1	0.76	0.94	0.76	0.94	0.76	0.36	4.5	0.03
CD167-PKD1-BirAFlag	JPH1	7|8	15	7.5	2	0|0|1|0|1|3|0|2|1	1	1	1	1	1	5.2	8.44	0	NP_055422.1|NP_001072987.1|
CD167-PKD1-BirAFlagCil	JPH1	8|11	19	9.5	2	0|0|1|0|1|3|0|2|1	1	1	1	1	1	6.49	10.69	0	NP_001531.1|
CD167-BirAFlag	JUP	19|19	38	19	2	10|3|3|3|7|7|6|12|2	0.83	0.83	0.83	0.83	0.83	1.6	3.23	0.02	NP_001139021.1|NP_851994.1|
CD167-PKD1-BirAFlag	JUP	21|27	48	24	2	10|3|3|3|7|7|6|12|2	0.98	1	0.98	1	0.98	3.07	4.08	0	NP_061485.1|NP_001129667.1|NP_000427.1|NP_003244.2|
CD167-PKD1-BirAFlagCil	JUP	39|35	74	37	2	10|3|3|3|7|7|6|12|2	1	1	1	1	1	10.55	6.28	0	NP_006816.2|NP_002107.3|NP_060779.2|
CD167-PKD1-BirAFlagCil	KANK2	10|7	17	8.5	2	2|7|2|3|3|2|4|0|0	0.67	0.91	0.67	0.91	0.67	-0.3	3.33	0.05	NP_002991.2|NP_001008396.1|NP_005794.1|NP_060377.1|NP_036221.2|NP_006393.2|NP_068805.1|NP_006561.1|
CD167-PKD1-BirAFlag	KANSL3	2|2	4	2	2	0|0|0|0|0|0|0|0|0	0.97	0.97	0.97	0.97	0.97	3.41	20	0.01	NP_001120689.1|NP_005893.1|
PKD2-BirAFlag	KATNAL1	4|2	6	3	2	0|0|0|0|3|0|0|0|0	0.87	0.95	0.87	0.95	0.87	1.38	9	0.02	NP_071739.2|
PKD2-BirAFlag	KATNB1	4|6	10	5	2	0|1|0|0|6|2|1|0|3	0.63	0.78	0.63	0.78	0.63	-0.1	3.46	0.05	NP_002574.2|NP_001686.1|NP_001127695.1|NP_110435.1|NP_004658.3|NP_068815.2|
CD167-PKD1-BirAFlagCil	KCNB2	3|3	6	3	2	0|0|0|0|0|0|0|0|0	0.99	0.99	0.99	0.99	0.99	5.25	30	0	NP_001129488.1|NP_932078.2|
CD167-PKD1-BirAFlagCil	KCNJ11	5|4	9	4.5	2	0|0|0|0|0|0|0|0|0	1	1	1	1	1	6.99	45	0	NP_004883.3|NP_059980.2|NP_005810.1|NP_056046.1|NP_001092257.1|NP_006274.2|NP_003816.2|NP_733821.1|NP_057190.2|NP_004729.1|NP_005859.1|NP_060937.1|NP_003818.2|NP_036602.1|NP_473363.1|NP_001171511.1|NP_004862.1|NP_004630.3|NP_006361.1|NP_115498.2|NP_058626.1|NP_060389.2|
FlagBirA-PKD2Cil	KCNJ11	2|5	7	3.5	2	0|0|0|0|0|0|0|0|0	0.98	1	0.98	1	0.98	3.41	35	0	NP_057156.1|NP_001238966.1|NP_036546.2|NP_001035938.1|NP_001073141.1|NP_065203.2|NP_001139555.1|NP_775741.1|NP_849193.1|NP_001252518.1|NP_036364.2|NP_116199.2|NP_473363.1|NP_004862.1|NP_004556.1|NP_002547.1|NP_060615.1|NP_002481.2|NP_005794.1|NP_056365.1|NP_006795.3|NP_055688.1|NP_004090.4|NP_009034.2|NP_060142.3|NP_001243820.1|NP_004727.2|NP_001239440.1|NP_000584.2|NP_065789.1|NP_001073335.1|NP_…
FlagBirA-PKD2	KCNJ11	3|3	6	3	2	0|0|0|0|0|0|0|0|0	0.99	0.99	0.99	0.99	0.99	5.25	30	0	NP_002107.3|NP_004715.1|NP_003583.2|NP_852127.2|NP_001171511.1|NP_002866.2|
CD167-BirAFlag	KCNMB4	3|3	6	3	2	0|0|0|0|0|0|0|0|0	0.99	0.99	0.99	0.99	0.99	5.25	30	0	NP_001119.3|
PKD2-BirAFlag	KCTD5	2|4	6	3	2	0|0|0|0|0|0|0|0|0	0.98	1	0.98	1	0.98	3.41	30	0	NP_001129488.1|
CD167-BirAFlag	KDELR1	7|7	14	7	2	2|2|1|3|0|0|4|0|1	0.94	0.94	0.94	0.94	0.94	2.83	4.85	0.01	NP_003752.2|NP_001128244.1|NP_001171511.1|NP_004844.1|NP_006361.1|NP_660207.2|NP_001129488.1|
FlagBirA-PKD2	KDELR1	5|6	11	5.5	2	2|2|1|3|0|0|4|0|1	0.79	0.87	0.79	0.87	0.79	0.91	3.81	0.03	NP_057063.2|NP_001421.2|
CD167-BirAFlag	KDSR	7|9	16	8	2	0|0|0|0|0|0|0|0|0	1	1	1	1	1	11.92	80	0	NP_005477.2|NP_940682.2|NP_001129488.1|
CD167-PKD1-BirAFlag	KDSR	2|2	4	2	2	0|0|0|0|0|0|0|0|0	0.97	0.97	0.97	0.97	0.97	3.41	20	0.01
CD167-BirAFlagCil	KDSR	6|6	12	6	2	0|0|0|0|0|0|0|0|0	1	1	1	1	1	10.31	60	0
FlagBirA-PKD2Cil	KDSR	4|2	6	3	2	0|0|0|0|0|0|0|0|0	0.98	1	0.98	1	0.98	3.41	30	0	NP_689975.2|NP_071921.1|
PKD2-BirAFlag	KDSR	3|3	6	3	2	0|0|0|0|0|0|0|0|0	0.99	0.99	0.99	0.99	0.99	5.25	30	0	NP_001129488.1|
CD167-PKD1-BirAFlag	KIAA0319L	3|4	7	3.5	2	0|0|0|0|0|0|0|0|0	1	1	1	1	1	5.25	35	0
CD167-PKD1-BirAFlagCil	KIAA0319L	3|2	5	2.5	2	0|0|0|0|0|0|0|0|0	0.98	0.99	0.98	0.99	0.98	3.41	25	0
PKD2-BirAFlag	KIAA1191	8|10	18	9	2	0|0|1|1|2|3|0|0|1	1	1	1	1	1	6.49	10.12	0
PKD2-BirAFlagCil	KIAA1191	5|3	8	4	2	0|0|1|1|2|3|0|0|1	0.76	0.94	0.76	0.94	0.76	0.36	4.5	0.03	NP_001739.2|
CD167-PKD1-BirAFlag	KIAA1549	3|2	5	2.5	2	0|0|0|0|0|0|0|0|0	0.98	0.99	0.98	0.99	0.98	3.41	25	0	NP_006787.2|NP_006393.2|NP_001129488.1|
CD167-PKD1-BirAFlagCil	KIAA1549	4|5	9	4.5	2	0|0|0|0|0|0|0|0|0	1	1	1	1	1	6.99	45	0
CD167-PKD1-BirAFlag	KIDINS220	5|5	10	5	2	0|0|0|1|3|1|0|0|0	0.95	0.95	0.95	0.95	0.95	2.96	9	0.01
CD167-PKD1-BirAFlagCil	KIDINS220	3|4	7	3.5	2	0|0|0|1|3|1|0|0|0	0.84	0.89	0.84	0.89	0.84	1.27	6.3	0.02	NP_116321.2|NP_004357.3|NP_055415.1|NP_000206.2|
PKD2-BirAFlag	KIDINS220	6|6	12	6	2	0|0|0|1|3|1|0|0|0	0.98	0.98	0.98	0.98	0.98	3.76	10.8	0	NP_803173.1|NP_001172056.1|NP_001231595.1|NP_004883.3|NP_005810.1|NP_003816.2|NP_004569.2|NP_036272.2|NP_001138621.1|NP_004729.1|NP_004772.1|NP_005859.1|NP_003752.2|NP_003818.2|NP_473363.1|NP_001128244.1|NP_001171511.1|NP_004844.1|NP_006361.1|NP_004987.2|NP_444280.2|NP_006625.1|NP_003156.1|NP_640337.3|
PKD2-BirAFlag	KIF1B	2|4	6	3	2	0|3|0|0|0|3|0|0|0	0.69	0.84	0.69	0.84	0.69	0.19	4.5	0.04	NP_001123914.1|
CD167-PKD1-BirAFlag	KIF1C	2|2	4	2	2	0|0|0|0|0|0|0|0|0	0.97	0.97	0.97	0.97	0.97	3.41	20	0.01	NP_955391.1|NP_001254479.1|NP_071751.3|NP_001129488.1|NP_001257362.1|NP_006043.1|
PKD2-BirAFlag	KIF1C	5|4	9	4.5	2	0|0|0|0|0|0|0|0|0	1	1	1	1	1	6.99	45	0	NP_056146.1|
CD167-BirAFlag	KIF21B	3|3	6	3	2	0|0|0|0|0|0|0|0|0	0.99	0.99	0.99	0.99	0.99	5.25	30	0	NP_056092.2|NP_001129488.1|
CD167-BirAFlagCil	KIF21B	2|2	4	2	2	0|0|0|0|0|0|0|0|0	0.97	0.97	0.97	0.97	0.97	3.41	20	0.01	NP_001127870.1|
[truncated: 3,055 more rows]

## Sheet: Table 2 filtered BioID data
Bait	PreyGene	Spec	SpecSum	AvgSpec	Lysosomal per PD 2.3	Lysosomal per hLGDB	Lysosomal per Akter etal. 2023	Potential novel lysosomal per Akter etal. 2023	Mitochondrial per MioCarta 3.0	ALL baits	PC1 only NOT PC2	ALL PC2 only NOT PC1	CD167-PC1-BirAFlag ONLY	CD167-PC1-BirAFlagCil ONLY	FlagBirA-PC2 and Cil ONLY	PC2-BirAFlag and Cil ONLY	FlagBirA-PC2 ONLY	FlagBirA-PC2Cil ONLY	PC2-BirAFlag ONLY	PC2-BirAFlag Cil ONLY	Absent in CD167-PC1-BirA ONLY	Absent in CD167-PC1-BirAFlagCil ONLY	Absent in PC2 Flag ONLY	Absent in Flag PC2 ONLY
PC2-BirAFlag	56160509	2|3	5	2.5
PC2-BirAFlagCil	56160531	20|19	39	19.5						Yes
CD167-PC1-BirAFlagCil	56160531	13|13	26	13						Yes
FlagBirA-PC2Cil	56160531	11|12	23	11.5						Yes
PC2-BirAFlag	56160531	12|11	23	11.5						Yes
FlagBirA-PC2	56160531	9|8	17	8.5						Yes
CD167-PC1-BirAFlag	56160531	9|13	22	11						Yes
FlagBirA-PC2	AAAS	11|13	24	12
FlagBirA-PC2Cil	AAAS	9|13	22	11
PC2-BirAFlag	AAAS	7|10	17	8.5
FlagBirA-PC2Cil	ABCB10	10|6	16	8		Yes	Yes		Yes														Yes
CD167-PC1-BirAFlag	ABCB10	8|4	12	6		Yes	Yes		Yes														Yes
CD167-PC1-BirAFlagCil	ABCB10	4|6	10	5		Yes	Yes		Yes														Yes
FlagBirA-PC2	ABCB10	5|2	7	3.5		Yes	Yes		Yes														Yes
FlagBirA-PC2Cil	ABCB7	6|11	17	8.5					Yes
CD167-PC1-BirAFlagCil	ABCB7	9|4	13	6.5					Yes
FlagBirA-PC2	ABCB7	6|4	10	5					Yes
CD167-PC1-BirAFlagCil	ABCC1	9|7	16	8										Yes
CD167-PC1-BirAFlagCil	ABCC10	4|2	6	3	Yes									Yes
FlagBirA-PC2	ABCC3	24|18	42	21													Yes
FlagBirA-PC2Cil	ABHD12	2|3	5	2.5														Yes
CD167-PC1-BirAFlag	ABI2	4|3	7	3.5
PC2-BirAFlagCil	ABI2	3|4	7	3.5
PC2-BirAFlag	ABI2	3|3	6	3
CD167-PC1-BirAFlagCil	ABI2	2|3	5	2.5
FlagBirA-PC2Cil	ABTB2	4|3	7	3.5
CD167-PC1-BirAFlag	ABTB2	3|3	6	3
FlagBirA-PC2	ABTB2	3|3	6	3
PC2-BirAFlag	ABTB2	2|3	5	2.5
FlagBirA-PC2Cil	ACAD9	6|4	10	5					Yes	Yes
CD167-PC1-BirAFlagCil	ACAD9	4|4	8	4					Yes	Yes
FlagBirA-PC2	ACAD9	2|4	6	3					Yes	Yes
PC2-BirAFlag	ACAD9	3|3	6	3					Yes	Yes
PC2-BirAFlagCil	ACAD9	2|3	5	2.5					Yes	Yes
CD167-PC1-BirAFlag	ACAD9	4|2	6	3					Yes	Yes
PC2-BirAFlagCil	ACADVL	3|4	7	3.5					Yes
CD167-PC1-BirAFlagCil	ACBD3	43|52	95	47.5
CD167-PC1-BirAFlag	ACBD3	44|33	77	38.5
PC2-BirAFlag	ACBD3	27|32	59	29.5
FlagBirA-PC2Cil	ACBD5	26|27	53	26.5						Yes
CD167-PC1-BirAFlagCil	ACBD5	17|19	36	18						Yes
FlagBirA-PC2	ACBD5	12|5	17	8.5						Yes
PC2-BirAFlag	ACBD5	5|6	11	5.5						Yes
PC2-BirAFlagCil	ACBD5	4|3	7	3.5						Yes
CD167-PC1-BirAFlag	ACBD5	15|15	30	15						Yes
FlagBirA-PC2Cil	ACOT8	8|3	11	5.5														Yes
CD167-PC1-BirAFlag	ACOT9	33|23	56	28					Yes														Yes
FlagBirA-PC2Cil	ACOT9	24|18	42	21					Yes														Yes
FlagBirA-PC2	ACOT9	21|16	37	18.5					Yes														Yes
CD167-PC1-BirAFlagCil	ACOT9	15|13	28	14					Yes														Yes
FlagBirA-PC2Cil	ACSL3	50|55	105	52.5																	Yes
FlagBirA-PC2	ACSL3	50|53	103	51.5																	Yes
PC2-BirAFlagCil	ACSL3	35|41	76	38																	Yes
PC2-BirAFlag	ACSL3	39|32	71	35.5																	Yes
CD167-PC1-BirAFlagCil	ACSL3	19|25	44	22																	Yes
CD167-PC1-BirAFlagCil	ADCY9	9|11	20	10
CD167-PC1-BirAFlag	ADCY9	6|7	13	6.5
FlagBirA-PC2Cil	ADCY9	3|3	6	3
PC2-BirAFlag	ADCY9	2|2	4	2
FlagBirA-PC2Cil	ADPGK	3|3	6	3
CD167-PC1-BirAFlag	ADPGK	2|2	4	2
PC2-BirAFlag	ADSL	19|19	38	19															Yes
PC2-BirAFlag	AEBP1	4|3	7	3.5															Yes
FlagBirA-PC2Cil	AGK	17|14	31	15.5					Yes
CD167-PC1-BirAFlag	AGK	17|13	30	15					Yes
PC2-BirAFlagCil	AGK	12|11	23	11.5					Yes
FlagBirA-PC2Cil	AGPAT1	15|18	33	16.5						Yes
PC2-BirAFlagCil	AGPAT1	17|14	31	15.5						Yes
FlagBirA-PC2	AGPAT1	16|13	29	14.5						Yes
CD167-PC1-BirAFlagCil	AGPAT1	13|12	25	12.5						Yes
PC2-BirAFlag	AGPAT1	14|10	24	12						Yes
CD167-PC1-BirAFlag	AGPAT1	9|9	18	9						Yes
CD167-PC1-BirAFlag	AGPS	3|4	7	3.5
PC2-BirAFlag	AKAP11	9|8	17	8.5
CD167-PC1-BirAFlagCil	AKAP11	6|2	8	4
FlagBirA-PC2Cil	AKAP11	5|3	8	4
FlagBirA-PC2	AKAP9	2|2	4	2													Yes
FlagBirA-PC2	ALDH3A2	54|52	106	53					Yes								Yes
PC2-BirAFlagCil	ALG13	6|5	11	5.5																Yes
CD167-PC1-BirAFlag	ALG3	2|3	5	2.5
CD167-PC1-BirAFlagCil	ALG3	2|3	5	2.5
PC2-BirAFlagCil	ALG3	2|2	4	2																Yes
FlagBirA-PC2Cil	ALG5	5|5	10	5
PC2-BirAFlagCil	ALG5	3|6	9	4.5
PC2-BirAFlag	ALG5	4|4	8	4
PC2-BirAFlag	ANAPC7	19|17	36	18
PC2-BirAFlagCil	ANAPC7	10|8	18	9
FlagBirA-PC2	ANAPC7	8|6	14	7
CD167-PC1-BirAFlagCil	ANKH	8|8	16	8							Yes
CD167-PC1-BirAFlag	ANKH	6|6	12	6							Yes
PC2-BirAFlag	ANKLE2	135|155	290	145						Yes
PC2-BirAFlagCil	ANKLE2	126|129	255	127.5						Yes
FlagBirA-PC2	ANKLE2	87|94	181	90.5						Yes
FlagBirA-PC2Cil	ANKLE2	83|89	172	86						Yes
CD167-PC1-BirAFlagCil	ANKLE2	29|33	62	31						Yes
CD167-PC1-BirAFlag	ANKLE2	13|10	23	11.5						Yes
CD167-PC1-BirAFlagCil	ANKRD27	2|3	5	2.5	Yes	Yes	Yes							Yes
CD167-PC1-BirAFlagCil	ANKS6	4|6	10	5										Yes
FlagBirA-PC2	ANO10	5|6	11	5.5
FlagBirA-PC2Cil	ANO10	5|6	11	5.5
CD167-PC1-BirAFlag	ANO10	4|2	6	3
PC2-BirAFlag	ANO10	3|2	5	2.5
FlagBirA-PC2Cil	ANO6	7|11	18	9
CD167-PC1-BirAFlagCil	ANO6	5|5	10	5
FlagBirA-PC2	ANO6	3|5	8	4
CD167-PC1-BirAFlag	ANXA1	12|12	24	12			Yes
FlagBirA-PC2	ANXA1	8|9	17	8.5			Yes
FlagBirA-PC2Cil	ANXA1	5|5	10	5			Yes
CD167-PC1-BirAFlag	ANXA11	5|5	10	5		Yes	Yes						Yes
CD167-PC1-BirAFlagCil	ANXA7	2|2	4	2										Yes
PC2-BirAFlag	AP2S1	6|5	11	5.5			Yes																	Yes
PC2-BirAFlagCil	AP2S1	4|7	11	5.5			Yes																	Yes
CD167-PC1-BirAFlag	AP2S1	5|5	10	5			Yes																	Yes
CD167-PC1-BirAFlagCil	AP2S1	2|3	5	2.5			Yes																	Yes
CD167-PC1-BirAFlagCil	AP3B1	60|69	129	64.5	Yes	Yes	Yes				Yes
CD167-PC1-BirAFlag	AP3B1	44|45	89	44.5	Yes	Yes	Yes				Yes
CD167-PC1-BirAFlagCil	AP3D1	83|91	174	87	Yes	Yes	Yes				Yes
CD167-PC1-BirAFlag	AP3D1	78|76	154	77	Yes	Yes	Yes				Yes
CD167-PC1-BirAFlagCil	AP4B1	4|5	9	4.5		Yes
PC2-BirAFlag	AP4B1	4|3	7	3.5		Yes
CD167-PC1-BirAFlagCil	AP4S1	3|3	6	3		Yes
CD167-PC1-BirAFlag	AP4S1	2|2	4	2		Yes
PC2-BirAFlagCil	AP4S1	2|2	4	2		Yes
CD167-PC1-BirAFlagCil	APBB1	26|28	54	27										Yes
CD167-PC1-BirAFlagCil	APBB2	25|29	54	27
CD167-PC1-BirAFlag	APBB2	16|18	34	17
PC2-BirAFlag	APBB2	5|6	11	5.5
FlagBirA-PC2Cil	APMAP	18|15	33	16.5						Yes
PC2-BirAFlagCil	APMAP	15|16	31	15.5						Yes
FlagBirA-PC2	APMAP	13|7	20	10						Yes
CD167-PC1-BirAFlagCil	APMAP	5|12	17	8.5						Yes
PC2-BirAFlag	APMAP	5|7	12	6						Yes
CD167-PC1-BirAFlag	APMAP	15|12	27	13.5						Yes
CD167-PC1-BirAFlagCil	APPL1	4|5	9	4.5										Yes
CD167-PC1-BirAFlagCil	APPL2	26|24	50	25							Yes
CD167-PC1-BirAFlag	APPL2	9|7	16	8							Yes
PC2-BirAFlag	ARAP1	2|2	4	2															Yes
PC2-BirAFlag	ARFGAP3	26|26	52	26															Yes
CD167-PC1-BirAFlagCil	ARFGEF3	11|13	24	12										Yes
CD167-PC1-BirAFlagCil	ARFIP1	28|26	54	27							Yes
CD167-PC1-BirAFlag	ARFIP1	24|23	47	23.5							Yes
CD167-PC1-BirAFlagCil	ARFIP2	5|3	8	4
PC2-BirAFlag	ARFIP2	4|2	6	3
FlagBirA-PC2Cil	ARFRP1	2|6	8	4																			Yes
CD167-PC1-BirAFlag	ARFRP1	2|4	6	3																			Yes
CD167-PC1-BirAFlagCil	ARFRP1	2|2	4	2																			Yes
FlagBirA-PC2	ARFRP1	2|2	4	2																			Yes
CD167-PC1-BirAFlagCil	ARHGAP1	48|53	101	50.5						Yes
PC2-BirAFlag	ARHGAP1	37|37	74	37						Yes
PC2-BirAFlagCil	ARHGAP1	32|32	64	32						Yes
FlagBirA-PC2	ARHGAP1	26|30	56	28						Yes
FlagBirA-PC2Cil	ARHGAP1	26|30	56	28						Yes
CD167-PC1-BirAFlag	ARHGAP1	46|44	90	45						Yes
PC2-BirAFlag	ARHGEF1	3|3	6	3															Yes
CD167-PC1-BirAFlagCil	ARHGEF10	18|11	29	14.5										Yes
CD167-PC1-BirAFlagCil	ARL13B	31|33	64	32							Yes
CD167-PC1-BirAFlag	ARL13B	15|9	24	12							Yes
FlagBirA-PC2Cil	ARL6IP5	36|38	74	37						Yes
FlagBirA-PC2	ARL6IP5	26|30	56	28						Yes
CD167-PC1-BirAFlagCil	ARL6IP5	26|24	50	25						Yes
PC2-BirAFlagCil	ARL6IP5	24|18	42	21						Yes
PC2-BirAFlag	ARL6IP5	18|18	36	18						Yes
CD167-PC1-BirAFlag	ARL6IP5	20|21	41	20.5						Yes
PC2-BirAFlagCil	ARL8B	5|7	12	6	Yes	Yes	Yes
FlagBirA-PC2Cil	ARL8B	5|5	10	5	Yes	Yes	Yes
CD167-PC1-BirAFlagCil	ARL8B	3|6	9	4.5	Yes	Yes	Yes
CD167-PC1-BirAFlag	ARL8B	3|3	6	3	Yes	Yes	Yes
PC2-BirAFlag	ARL8B	4|2	6	3	Yes	Yes	Yes
PC2-BirAFlagCil	ATAD3A	27|32	59	29.5					Yes
CD167-PC1-BirAFlagCil	ATAD3A	25|31	56	28					Yes
CD167-PC1-BirAFlag	ATAD3A	24|24	48	24					Yes
PC2-BirAFlag	ATF6	8|10	18	9															Yes
PC2-BirAFlag	ATG13	2|3	5	2.5															Yes
PC2-BirAFlagCil	ATL1	5|11	16	8
PC2-BirAFlag	ATL1	8|7	15	7.5
CD167-PC1-BirAFlagCil	ATL1	6|5	11	5.5
FlagBirA-PC2	ATL1	5|4	9	4.5
FlagBirA-PC2	ATP13A1	15|18	33	16.5																	Yes
FlagBirA-PC2Cil	ATP13A1	12|10	22	11																	Yes
CD167-PC1-BirAFlagCil	ATP13A1	9|4	13	6.5																	Yes
PC2-BirAFlag	ATP13A1	4|2	6	3																	Yes
PC2-BirAFlagCil	ATP13A1	2|3	5	2.5																	Yes
CD167-PC1-BirAFlag	ATP1A1	49|42	91	45.5									Yes
CD167-PC1-BirAFlagCil	ATP2B1	12|13	25	12.5										Yes
PC2-BirAFlagCil	ATP5PB	17|16	33	16.5					Yes
FlagBirA-PC2Cil	ATP5PB	13|18	31	15.5					Yes
PC2-BirAFlag	ATP5PB	12|18	30	15					Yes
CD167-PC1-BirAFlag	ATP5PF	6|4	10	5					Yes
PC2-BirAFlag	ATP5PF	2|3	5	2.5					Yes
PC2-BirAFlagCil	ATP5PF	3|2	5	2.5					Yes
PC2-BirAFlagCil	ATP5PO	25|25	50	25					Yes
FlagBirA-PC2Cil	ATP5PO	23|25	48	24					Yes
CD167-PC1-BirAFlag	ATP5PO	21|21	42	21					Yes
FlagBirA-PC2Cil	ATP6AP1	33|28	61	30.5		Yes	Yes			Yes
FlagBirA-PC2	ATP6AP1	22|19	41	20.5		Yes	Yes			Yes
CD167-PC1-BirAFlagCil	ATP6AP1	20|20	40	20		Yes	Yes			Yes
PC2-BirAFlag	ATP6AP1	19|12	31	15.5		Yes	Yes			Yes
PC2-BirAFlagCil	ATP6AP1	14|10	24	12		Yes	Yes			Yes
CD167-PC1-BirAFlag	ATP6AP1	10|9	19	9.5		Yes	Yes			Yes
FlagBirA-PC2Cil	ATP6AP2	30|27	57	28.5						Yes
FlagBirA-PC2	ATP6AP2	24|27	51	25.5						Yes
CD167-PC1-BirAFlagCil	ATP6AP2	19|13	32	16						Yes
PC2-BirAFlag	ATP6AP2	12|14	26	13						Yes
PC2-BirAFlagCil	ATP6AP2	11|12	23	11.5						Yes
CD167-PC1-BirAFlag	ATP6AP2	8|9	17	8.5						Yes
CD167-PC1-BirAFlagCil	ATP6V0A1	9|6	15	7.5		Yes	Yes
CD167-PC1-BirAFlag	ATP6V0A1	7|6	13	6.5		Yes	Yes
FlagBirA-PC2Cil	ATP6V0A1	3|2	5	2.5		Yes	Yes
CD167-PC1-BirAFlagCil	ATP6V0A2	3|4	7	3.5	Yes	Yes	Yes							Yes
FlagBirA-PC2	ATP6V0C	7|10	17	8.5		Yes	Yes			Yes
PC2-BirAFlagCil	ATP6V0C	8|9	17	8.5		Yes	Yes			Yes
CD167-PC1-BirAFlagCil	ATP6V0C	6|8	14	7		Yes	Yes			Yes
FlagBirA-PC2Cil	ATP6V0C	5|8	13	6.5		Yes	Yes			Yes
PC2-BirAFlag	ATP6V0C	5|5	10	5		Yes	Yes			Yes
CD167-PC1-BirAFlag	ATP6V0C	5|5	10	5		Yes	Yes			Yes
CD167-PC1-BirAFlagCil	ATP6V0D1	2|5	7	3.5	Yes	Yes	Yes
CD167-PC1-BirAFlag	ATP6V0D1	3|3	6	3	Yes	Yes	Yes
PC2-BirAFlagCil	ATP6V0D1	2|2	4	2	Yes	Yes	Yes
FlagBirA-PC2Cil	ATP6V1F	29|28	57	28.5		Yes	Yes			Yes
CD167-PC1-BirAFlagCil	ATP6V1F	28|20	48	24		Yes	Yes			Yes
FlagBirA-PC2	ATP6V1F	17|18	35	17.5		Yes	Yes			Yes
PC2-BirAFlag	ATP6V1F	15|15	30	15		Yes	Yes			Yes
PC2-BirAFlagCil	ATP6V1F	15|11	26	13		Yes	Yes			Yes
CD167-PC1-BirAFlag	ATP6V1F	17|12	29	14.5		Yes	Yes			Yes
CD167-PC1-BirAFlagCil	ATP7A	5|3	8	4										Yes
CD167-PC1-BirAFlagCil	ATP9A	6|6	12	6				Yes						Yes
CD167-PC1-BirAFlagCil	AUP1	4|8	12	6						Yes
FlagBirA-PC2	AUP1	5|7	12	6						Yes
PC2-BirAFlagCil	AUP1	6|6	12	6						Yes
FlagBirA-PC2Cil	AUP1	6|4	10	5						Yes
PC2-BirAFlag	AUP1	3|3	6	3						Yes
CD167-PC1-BirAFlag	AUP1	2|3	5	2.5						Yes
PC2-BirAFlag	AURKA	8|9	17	8.5															Yes
CD167-PC1-BirAFlagCil	AVL9	2|2	4	2										Yes
FlagBirA-PC2	B3GALT6	6|4	10	5								Yes
PC2-BirAFlag	B3GALT6	4|4	8	4								Yes
FlagBirA-PC2Cil	B3GALT6	4|3	7	3.5								Yes
PC2-BirAFlagCil	B3GALT6	3|2	5	2.5								Yes
PC2-BirAFlag	BAG3	15|10	25	12.5															Yes
CD167-PC1-BirAFlagCil	BAG6	3|5	8	4							Yes
CD167-PC1-BirAFlag	BAG6	4|3	7	3.5							Yes
PC2-BirAFlag	BBS7	5|8	13	6.5															Yes
FlagBirA-PC2Cil	BCAP29	2|3	5	2.5
PC2-BirAFlag	BCAP29	2|3	5	2.5
PC2-BirAFlagCil	BCAP29	2|2	4	2
PC2-BirAFlagCil	BCAP31	6|10	16	8
CD167-PC1-BirAFlag	BCAP31	7|6	13	6.5
PC2-BirAFlag	BET1	20|21	41	20.5
CD167-PC1-BirAFlagCil	BET1	15|15	30	15
FlagBirA-PC2Cil	BET1	13|12	25	12.5
PC2-BirAFlagCil	BET1	14|10	24	12
CD167-PC1-BirAFlag	BET1L	6|6	12	6							Yes
CD167-PC1-BirAFlagCil	BET1L	7|5	12	6							Yes
CD167-PC1-BirAFlag	BID	2|3	5	2.5					Yes
CD167-PC1-BirAFlagCil	BID	2|3	5	2.5					Yes
PC2-BirAFlag	BID	2|2	4	2					Yes
PC2-BirAFlag	BIN3	5|6	11	5.5												Yes
PC2-BirAFlagCil	BIN3	4|3	7	3.5												Yes
CD167-PC1-BirAFlagCil	BLOC1S1 (BLOS1, BORCS1)	15|17	32	16	Yes	Yes	Yes		Yes		Yes
CD167-PC1-BirAFlag	BLOC1S1 (BLOS1, BORCS1)	12|12	24	12	Yes	Yes	Yes		Yes		Yes
CD167-PC1-BirAFlagCil	BLOC1S2 (BLOS2, BORCS2)	9|10	19	9.5	Yes		Yes				Yes
CD167-PC1-BirAFlag	BLOC1S2 (BLOS2, BORCS2)	5|5	10	5	Yes		Yes				Yes
CD167-PC1-BirAFlagCil	BLOC1S3 (BLOS3)	7|6	13	6.5			Yes							Yes
CD167-PC1-BirAFlagCil	BLOC1S4 (cappuccino)	7|7	14	7
CD167-PC1-BirAFlag	BLOC1S4 (cappuccino)	3|4	7	3.5
FlagBirA-PC2	BLOC1S4 (cappuccino)	3|2	5	2.5
PC2-BirAFlag	BLOC1S4 (cappuccino)	2|2	4	2
CD167-PC1-BirAFlagCil	BLOC1S5 (muted)	5|3	8	4							Yes
CD167-PC1-BirAFlag	BLOC1S5 (muted)	2|2	4	2							Yes
CD167-PC1-BirAFlagCil	BLOC1S6 (pallidin)	14|10	24	12							Yes
CD167-PC1-BirAFlag	BLOC1S6 (pallidin)	8|9	17	8.5							Yes
CD167-PC1-BirAFlagCil	BLOC1S7 (SNAPIN, BORCS3)	16|17	33	16.5	Yes		Yes				Yes
CD167-PC1-BirAFlag	BLOC1S7 (SNAPIN, BORCS3)	9|12	21	10.5	Yes		Yes				Yes
CD167-PC1-BirAFlagCil	BLOC1S8 (DTNBP1, dysbindin)	8|9	17	8.5			Yes				Yes
CD167-PC1-BirAFlag	BLOC1S8 (DTNBP1, dysbindin)	7|4	11	5.5			Yes				Yes
FlagBirA-PC2Cil	BNIP1	17|18	35	17.5				Yes		Yes
PC2-BirAFlag	BNIP1	18|13	31	15.5				Yes		Yes
CD167-PC1-BirAFlagCil	BNIP1	13|11	24	12				Yes		Yes
FlagBirA-PC2	BNIP1	9|11	20	10				Yes		Yes
PC2-BirAFlagCil	BNIP1	11|9	20	10				Yes		Yes
CD167-PC1-BirAFlag	BNIP1	12|10	22	11				Yes		Yes
CD167-PC1-BirAFlagCil	BNIP2	13|12	25	12.5
CD167-PC1-BirAFlag	BNIP2	7|7	14	7
PC2-BirAFlag	BNIP2	3|2	5	2.5
CD167-PC1-BirAFlagCil	BORCS4 (KXD1)	12|14	26	13	Yes		Yes				Yes
CD167-PC1-BirAFlag	BORCS4 (KXD1)	11|9	20	10	Yes		Yes				Yes
CD167-PC1-BirAFlagCil	BORCS5 (myrlysin, LOH12CR1)	10|9	19	9.5	Yes		Yes				Yes
CD167-PC1-BirAFlag	BORCS5 (myrlysin, LOH12CR1)	8|10	18	9	Yes		Yes				Yes
CD167-PC1-BirAFlagCil	BORCS6 (lyspersin, C17orf59)	15|13	28	14	Yes		Yes				Yes
CD167-PC1-BirAFlag	BORCS6 (lyspersin, C17orf59)	5|7	12	6	Yes		Yes				Yes
CD167-PC1-BirAFlagCil	BORCS8 (MEF2BNB)	4|4	8	4	Yes		Yes							Yes
FlagBirA-PC2	BRDT	4|3	7	3.5
PC2-BirAFlag	BRDT	3|3	6	3
CD167-PC1-BirAFlagCil	BRDT	2|3	5	2.5
FlagBirA-PC2Cil	BRDT	3|2	5	2.5
FlagBirA-PC2	BRI3BP	11|8	19	9.5						Yes
PC2-BirAFlag	BRI3BP	9|9	18	9						Yes
FlagBirA-PC2Cil	BRI3BP	8|9	17	8.5						Yes
CD167-PC1-BirAFlagCil	BRI3BP	7|9	16	8						Yes
PC2-BirAFlagCil	BRI3BP	5|7	12	6						Yes
CD167-PC1-BirAFlag	BRI3BP	8|10	18	9						Yes
CD167-PC1-BirAFlag	BSDC1	7|6	13	6.5									Yes
CD167-PC1-BirAFlag	BTN3A2	2|2	4	2
CD167-PC1-BirAFlagCil	BTN3A2	2|2	4	2
FlagBirA-PC2Cil	BTN3A2	2|2	4	2
FlagBirA-PC2Cil	BTN3A3	8|12	20	10																			Yes
FlagBirA-PC2	BTN3A3	10|8	18	9																			Yes
CD167-PC1-BirAFlagCil	BTN3A3	10|5	15	7.5																			Yes
CD167-PC1-BirAFlag	BTN3A3	6|4	10	5																			Yes
FlagBirA-PC2	BTRC	13|15	28	14
PC2-BirAFlag	BTRC	11|9	20	10
PC2-BirAFlagCil	BTRC	10|9	19	9.5
PC2-BirAFlag	BUB1	6|7	13	6.5															Yes
PC2-BirAFlag	BUB1B	44|39	83	41.5															Yes
PC2-BirAFlag	C12orf57	8|10	18	9
PC2-BirAFlagCil	C12orf57	2|6	8	4
FlagBirA-PC2Cil	C12orf57	2|2	4	2
CD167-PC1-BirAFlagCil	C17orf75	5|5	10	5							Yes
CD167-PC1-BirAFlag	C17orf75	4|4	8	4							Yes
PC2-BirAFlag	C19orf25	15|18	33	16.5						Yes
FlagBirA-PC2Cil	C19orf25	15|14	29	14.5						Yes
CD167-PC1-BirAFlagCil	C19orf25	15|12	27	13.5						Yes
FlagBirA-PC2	C19orf25	9|12	21	10.5						Yes
PC2-BirAFlagCil	C19orf25	10|8	18	9						Yes
CD167-PC1-BirAFlag	C19orf25	12|8	20	10						Yes
PC2-BirAFlag	C1orf198	36|34	70	35															Yes
PC2-BirAFlag	C1orf43	18|24	42	21						Yes
PC2-BirAFlagCil	C1orf43	17|22	39	19.5						Yes
FlagBirA-PC2	C1orf43	17|19	36	18						Yes
FlagBirA-PC2Cil	C1orf43	12|16	28	14						Yes
CD167-PC1-BirAFlagCil	C1orf43	6|5	11	5.5						Yes
CD167-PC1-BirAFlag	C1orf43	4|6	10	5						Yes
FlagBirA-PC2Cil	C2CD2L	8|6	14	7						Yes
FlagBirA-PC2	C2CD2L	4|7	11	5.5						Yes
CD167-PC1-BirAFlagCil	C2CD2L	5|5	10	5						Yes
PC2-BirAFlagCil	C2CD2L	5|5	10	5						Yes
PC2-BirAFlag	C2CD2L	2|4	6	3						Yes
CD167-PC1-BirAFlag	C2CD2L	5|6	11	5.5						Yes
PC2-BirAFlag	C2CD4C	5|2	7	3.5															Yes
CD167-PC1-BirAFlagCil	C3orf52	2|2	4	2										Yes
PC2-BirAFlag	C9orf72	51|42	93	46.5			Yes														Yes
FlagBirA-PC2Cil	C9orf72	32|33	65	32.5			Yes														Yes
PC2-BirAFlagCil	C9orf72	37|24	61	30.5			Yes														Yes
CD167-PC1-BirAFlagCil	C9orf72	33|20	53	26.5			Yes														Yes
FlagBirA-PC2	C9orf72	21|19	40	20			Yes														Yes
CD167-PC1-BirAFlagCil	CAB39	5|5	10	5				Yes						Yes
CD167-PC1-BirAFlag	CALU	14|14	28	14							Yes
CD167-PC1-BirAFlagCil	CALU	10|9	19	9.5							Yes
PC2-BirAFlag	CAMK1D	14|14	28	14															Yes
FlagBirA-PC2Cil	CAMLG	38|40	78	39						Yes
PC2-BirAFlag	CAMLG	34|34	68	34						Yes
CD167-PC1-BirAFlagCil	CAMLG	35|32	67	33.5						Yes
FlagBirA-PC2	CAMLG	31|27	58	29						Yes
PC2-BirAFlagCil	CAMLG	30|26	56	28						Yes
CD167-PC1-BirAFlag	CAMLG	24|18	42	21						Yes
PC2-BirAFlag	CAMSAP1	44|46	90	45
CD167-PC1-BirAFlag	CANT1	12|9	21	10.5							Yes
CD167-PC1-BirAFlagCil	CANT1	9|9	18	9							Yes
FlagBirA-PC2Cil	CANX	72|77	149	74.5																		Yes
FlagBirA-PC2	CANX	68|69	137	68.5																		Yes
PC2-BirAFlagCil	CANX	55|56	111	55.5																		Yes
CD167-PC1-BirAFlag	CANX	55|54	109	54.5																		Yes
PC2-BirAFlag	CANX	53|53	106	53																		Yes
FlagBirA-PC2Cil	CAPN1	5|6	11	5.5			Yes
CD167-PC1-BirAFlagCil	CAPN1	5|4	9	4.5			Yes
FlagBirA-PC2Cil	CAPN2	7|3	10	5			Yes											Yes
CD167-PC1-BirAFlag	CAPN2	3|2	5	2.5			Yes
PC2-BirAFlag	CAPN7	10|9	19	9.5												Yes
PC2-BirAFlagCil	CAPN7	9|8	17	8.5												Yes
FlagBirA-PC2Cil	CAPNS1	4|4	8	4
CD167-PC1-BirAFlagCil	CAPNS1	5|2	7	3.5
FlagBirA-PC2	CAPNS1	2|2	4	2
CD167-PC1-BirAFlagCil	CASK	19|17	36	18							Yes
CD167-PC1-BirAFlag	CASK	8|7	15	7.5							Yes
FlagBirA-PC2Cil	CASKIN1	11|7	18	9														Yes
CD167-PC1-BirAFlagCil	CAV1	8|11	19	9.5			Yes				Yes
CD167-PC1-BirAFlag	CAV1	8|6	14	7			Yes				Yes
CD167-PC1-BirAFlagCil	CAVIN1	12|13	25	12.5							Yes
CD167-PC1-BirAFlag	CAVIN1	12|10	22	11							Yes
CD167-PC1-BirAFlag	CBARP	3|3	6	3									Yes
PC2-BirAFlag	CBL	27|29	56	28															Yes
FlagBirA-PC2Cil	CBR1	10|9	19	9.5														Yes
PC2-BirAFlag	CBY1	13|14	27	13.5																	Yes
PC2-BirAFlagCil	CBY1	9|11	20	10																	Yes
FlagBirA-PC2	CBY1	10|7	17	8.5																	Yes
FlagBirA-PC2Cil	CBY1	2|8	10	5																	Yes
CD167-PC1-BirAFlagCil	CBY1	2|3	5	2.5																	Yes
PC2-BirAFlag	CC2D1A	50|57	107	53.5
PC2-BirAFlagCil	CC2D1A	34|32	66	33
FlagBirA-PC2	CC2D1A	22|22	44	22
PC2-BirAFlag	CCDC107	2|2	4	2												Yes
PC2-BirAFlagCil	CCDC107	2|2	4	2												Yes
CD167-PC1-BirAFlagCil	CCDC115	19|16	35	17.5		Yes	Yes			Yes
FlagBirA-PC2Cil	CCDC115	14|10	24	12		Yes	Yes			Yes
PC2-BirAFlag	CCDC115	10|9	19	9.5		Yes	Yes			Yes
FlagBirA-PC2	CCDC115	12|6	18	9		Yes	Yes			Yes
PC2-BirAFlagCil	CCDC115	10|8	18	9		Yes	Yes			Yes
CD167-PC1-BirAFlag	CCDC115	11|7	18	9		Yes	Yes			Yes
CD167-PC1-BirAFlag	CCDC134	3|2	5	2.5									Yes
PC2-BirAFlag	CCDC22	6|3	9	4.5															Yes
CD167-PC1-BirAFlag	CCDC47	47|44	91	45.5						Yes
FlagBirA-PC2	CCDC47	64|61	125	62.5						Yes
PC2-BirAFlag	CCDC47	57|56	113	56.5						Yes
FlagBirA-PC2Cil	CCDC47	57|50	107	53.5						Yes
CD167-PC1-BirAFlagCil	CCDC47	44|47	91	45.5						Yes
PC2-BirAFlagCil	CCDC47	42|47	89	44.5						Yes
PC2-BirAFlag	CCDC50	24|26	50	25															Yes
PC2-BirAFlag	CCNA2	16|14	30	15												Yes
PC2-BirAFlagCil	CCNA2	11|7	18	9												Yes
PC2-BirAFlag	CCNB1	20|21	41	20.5								Yes
FlagBirA-PC2Cil	CCNB1	13|10	23	11.5								Yes
PC2-BirAFlagCil	CCNB1	12|10	22	11								Yes
FlagBirA-PC2	CCNB1	8|9	17	8.5								Yes
PC2-BirAFlag	CCNB2	22|23	45	22.5
PC2-BirAFlagCil	CCNB2	14|15	29	14.5
FlagBirA-PC2Cil	CCNB2	3|2	5	2.5
CD167-PC1-BirAFlag	CD99	3|3	6	3							Yes
CD167-PC1-BirAFlagCil	CD99	2|2	4	2							Yes
CD167-PC1-BirAFlag	CDAN1	4|3	7	3.5
FlagBirA-PC2Cil	CDAN1	2|2	4	2
PC2-BirAFlag	CDC20	12|12	24	12															Yes
CD167-PC1-BirAFlagCil	CDC42	24|27	51	25.5										Yes
PC2-BirAFlag	CDCA3	18|20	38	19						Yes
PC2-BirAFlagCil	CDCA3	13|22	35	17.5						Yes
FlagBirA-PC2	CDCA3	13|16	29	14.5						Yes
CD167-PC1-BirAFlagCil	CDCA3	13|15	28	14						Yes
FlagBirA-PC2Cil	CDCA3	13|14	27	13.5						Yes
CD167-PC1-BirAFlag	CDCA3	15|12	27	13.5						Yes
CD167-PC1-BirAFlagCil	CDK5	6|7	13	6.5				Yes						Yes
PC2-BirAFlag	CDK5RAP3	77|77	154	77						Yes
FlagBirA-PC2Cil	CDK5RAP3	80|66	146	73						Yes
PC2-BirAFlagCil	CDK5RAP3	67|63	130	65						Yes
FlagBirA-PC2	CDK5RAP3	62|64	126	63						Yes
CD167-PC1-BirAFlagCil	CDK5RAP3	27|27	54	27						Yes
CD167-PC1-BirAFlag	CDK5RAP3	20|15	35	17.5						Yes
PC2-BirAFlag	CDKAL1	72|74	146	73						Yes
FlagBirA-PC2Cil	CDKAL1	60|69	129	64.5						Yes
PC2-BirAFlagCil	CDKAL1	54|56	110	55						Yes
FlagBirA-PC2	CDKAL1	49|52	101	50.5						Yes
CD167-PC1-BirAFlagCil	CDKAL1	42|44	86	43						Yes
CD167-PC1-BirAFlag	CDKAL1	23|21	44	22						Yes
PC2-BirAFlag	CDKL3	3|2	5	2.5															Yes
PC2-BirAFlag	CDKN1B	5|2	7	3.5												Yes
PC2-BirAFlagCil	CDKN1B	2|2	4	2												Yes
FlagBirA-PC2Cil	CDS2	5|10	15	7.5
CD167-PC1-BirAFlagCil	CDS2	6|6	12	6
FlagBirA-PC2	CDS2	2|5	7	3.5
PC2-BirAFlag	CDS2	3|2	5	2.5
CD167-PC1-BirAFlag	CEMIP2	3|2	5	2.5							Yes
CD167-PC1-BirAFlagCil	CEMIP2	2|3	5	2.5							Yes
PC2-BirAFlag	CENPF	3|4	7	3.5												Yes
PC2-BirAFlagCil	CENPF	3|4	7	3.5												Yes
PC2-BirAFlag	CEP44	5|7	12	6															Yes
PC2-BirAFlagCil	CEP55	17|17	34	17																Yes
PC2-BirAFlag	CEP85	4|3	7	3.5															Yes
PC2-BirAFlag	CEP95	6|7	13	6.5															Yes
CD167-PC1-BirAFlag	CERS1	6|5	11	5.5							Yes
CD167-PC1-BirAFlagCil	CERS1	2|2	4	2							Yes
FlagBirA-PC2Cil	CERS2	6|9	15	7.5
FlagBirA-PC2	CERS2	6|8	14	7
PC2-BirAFlagCil	CERS2	7|6	13	6.5
FlagBirA-PC2	CERS4	6|4	10	5
FlagBirA-PC2Cil	CERS4	5|3	8	4
CD167-PC1-BirAFlagCil	CERS4	2|2	4	2
FlagBirA-PC2	CERS5	2|3	5	2.5
CD167-PC1-BirAFlagCil	CERS5	2|2	4	2
PC2-BirAFlag	CFAP97	2|5	7	3.5															Yes
FlagBirA-PC2Cil	CHCHD1	3|6	9	4.5					Yes									Yes
CD167-PC1-BirAFlag	CHMP1A	3|4	7	3.5			Yes						Yes
CD167-PC1-BirAFlagCil	CHMP2A	4|4	8	4			Yes							Yes
PC2-BirAFlag	CHMP7	73|76	149	74.5								Yes
PC2-BirAFlagCil	CHMP7	70|53	123	61.5								Yes
FlagBirA-PC2	CHMP7	29|27	56	28								Yes
FlagBirA-PC2Cil	CHMP7	18|17	35	17.5								Yes
FlagBirA-PC2Cil	CHP1	11|7	18	9						Yes
PC2-BirAFlag	CHP1	7|9	16	8						Yes
FlagBirA-PC2	CHP1	9|6	15	7.5						Yes
PC2-BirAFlagCil	CHP1	6|8	14	7						Yes
CD167-PC1-BirAFlagCil	CHP1	5|6	11	5.5						Yes
CD167-PC1-BirAFlag	CHP1	8|9	17	8.5						Yes
PC2-BirAFlag	CIBAR1	7|9	16	8						Yes
FlagBirA-PC2	CIBAR1	4|6	10	5						Yes
PC2-BirAFlagCil	CIBAR1	6|4	10	5						Yes
CD167-PC1-BirAFlagCil	CIBAR1	3|4	7	3.5						Yes
FlagBirA-PC2Cil	CIBAR1	3|3	6	3						Yes
CD167-PC1-BirAFlag	CIBAR1	4|3	7	3.5						Yes
FlagBirA-PC2Cil	CISD1	3|2	5	2.5					Yes									Yes
PC2-BirAFlagCil	CISD2	24|24	48	24						Yes
PC2-BirAFlag	CISD2	23|21	44	22						Yes
FlagBirA-PC2	CISD2	21|19	40	20						Yes
FlagBirA-PC2Cil	CISD2	19|17	36	18						Yes
CD167-PC1-BirAFlagCil	CISD2	16|15	31	15.5						Yes
CD167-PC1-BirAFlag	CISD2	12|12	24	12						Yes
CD167-PC1-BirAFlag	CKAP4	64|65	129	64.5			Yes			Yes
FlagBirA-PC2Cil	CKAP4	83|88	171	85.5			Yes			Yes
FlagBirA-PC2	CKAP4	74|83	157	78.5			Yes			Yes
PC2-BirAFlag	CKAP4	75|72	147	73.5			Yes			Yes
CD167-PC1-BirAFlagCil	CKAP4	69|70	139	69.5			Yes			Yes
PC2-BirAFlagCil	CKAP4	57|71	128	64			Yes			Yes
PC2-BirAFlag	CKS1B	6|6	12	6															Yes
FlagBirA-PC2Cil	CLCC1	36|37	73	36.5						Yes
FlagBirA-PC2	CLCC1	26|25	51	25.5						Yes
PC2-BirAFlag	CLCC1	22|22	44	22						Yes
CD167-PC1-BirAFlagCil	CLCC1	18|20	38	19						Yes
PC2-BirAFlagCil	CLCC1	19|16	35	17.5						Yes
CD167-PC1-BirAFlag	CLCC1	15|12	27	13.5						Yes
CD167-PC1-BirAFlagCil	CLCN7	44|39	83	41.5	Yes	Yes	Yes
CD167-PC1-BirAFlag	CLCN7	34|23	57	28.5	Yes	Yes	Yes
PC2-BirAFlagCil	CLCN7	5|5	10	5	Yes	Yes	Yes
FlagBirA-PC2Cil	CLGN	27|24	51	25.5								Yes
FlagBirA-PC2	CLGN	10|7	17	8.5								Yes
PC2-BirAFlag	CLGN	2|3	5	2.5								Yes
PC2-BirAFlagCil	CLGN	2|2	4	2								Yes
PC2-BirAFlag	CLMN	34|35	69	34.5															Yes
FlagBirA-PC2	CLPP	7|8	15	7.5					Yes
CD167-PC1-BirAFlag	CLPP	6|8	14	7					Yes
FlagBirA-PC2	CLPX	7|6	13	6.5					Yes
CD167-PC1-BirAFlag	CLPX	6|6	12	6					Yes
FlagBirA-PC2Cil	CMPK1	7|8	15	7.5
CD167-PC1-BirAFlagCil	CMPK1	6|8	14	7
FlagBirA-PC2	CMPK1	4|5	9	4.5
FlagBirA-PC2Cil	CNIH4	14|13	27	13.5											Yes
FlagBirA-PC2	CNIH4	15|11	26	13											Yes
CD167-PC1-BirAFlagCil	CNNM3	6|7	13	6.5				Yes			Yes
CD167-PC1-BirAFlag	CNNM3	4|4	8	4				Yes			Yes
PC2-BirAFlag	CNOT11	5|6	11	5.5															Yes
CD167-PC1-BirAFlagCil	CNP	10|12	22	11
CD167-PC1-BirAFlag	CNP	10|10	20	10
FlagBirA-PC2Cil	CNP	8|10	18	9
PC2-BirAFlagCil	CNP	10|8	18	9
PC2-BirAFlag	CNTROB	3|3	6	3															Yes
FlagBirA-PC2Cil	COA3	2|2	4	2					Yes									Yes
FlagBirA-PC2Cil	COBL	3|3	6	3														Yes
CD167-PC1-BirAFlagCil	COG2	3|3	6	3										Yes
CD167-PC1-BirAFlagCil	COG3	9|8	17	8.5										Yes
CD167-PC1-BirAFlagCil	COG4	2|2	4	2										Yes
FlagBirA-PC2Cil	COG7	7|8	15	7.5
PC2-BirAFlag	COG7	6|8	14	7
PC2-BirAFlag	COMMD3	5|4	9	4.5															Yes
PC2-BirAFlag	COPA	45|45	90	45															Yes
PC2-BirAFlag	COPB2	33|31	64	32						Yes
PC2-BirAFlagCil	COPB2	19|24	43	21.5						Yes
FlagBirA-PC2Cil	COPB2	21|19	40	20						Yes
CD167-PC1-BirAFlagCil	COPB2	15|17	32	16						Yes
FlagBirA-PC2	COPB2	12|12	24	12						Yes
CD167-PC1-BirAFlag	COPB2	13|22	35	17.5						Yes
PC2-BirAFlag	COPE	16|17	33	16.5
CD167-PC1-BirAFlagCil	COPE	12|15	27	13.5
FlagBirA-PC2Cil	COPE	13|10	23	11.5
PC2-BirAFlagCil	COPE	10|11	21	10.5
PC2-BirAFlag	COPS7A	7|7	14	7															Yes
PC2-BirAFlagCil	COPZ1	17|13	30	15																Yes
PC2-BirAFlagCil	CORO7-PAM16	6|5	11	5.5												Yes
PC2-BirAFlag	CORO7-PAM16	4|3	7	3.5												Yes
PC2-BirAFlagCil	COX4I1	11|9	20	10					Yes
FlagBirA-PC2Cil	COX4I1	9|9	18	9					Yes
CD167-PC1-BirAFlag	COX4I1	8|8	16	8					Yes
PC2-BirAFlag	COX4I1	9|7	16	8					Yes
PC2-BirAFlagCil	COX5B	3|4	7	3.5					Yes
CD167-PC1-BirAFlagCil	CPD	52|46	98	49							Yes
CD167-PC1-BirAFlag	CPD	37|39	76	38							Yes
PC2-BirAFlag	CSNK1A1	25|20	45	22.5
PC2-BirAFlagCil	CSNK1A1	24|18	42	21
FlagBirA-PC2	CSNK1A1	18|17	35	17.5
PC2-BirAFlag	CTIF	8|7	15	7.5															Yes
PC2-BirAFlag	CTNNAL1	16|9	25	12.5																	Yes
PC2-BirAFlagCil	CTNNAL1	11|2	13	6.5																	Yes
CD167-PC1-BirAFlagCil	CTNNAL1	5|2	7	3.5																	Yes
FlagBirA-PC2	CTNNAL1	4|2	6	3																	Yes
FlagBirA-PC2Cil	CTNNAL1	4|2	6	3																	Yes
PC2-BirAFlag	CTNND1	40|28	68	34
CD167-PC1-BirAFlagCil	CTNND1	36|26	62	31
FlagBirA-PC2Cil	CTSB	11|8	19	9.5	Yes	Yes	Yes
CD167-PC1-BirAFlag	CTSB	4|5	9	4.5	Yes	Yes	Yes
FlagBirA-PC2	CUL1	27|25	52	26																	Yes
PC2-BirAFlag	CUL1	29|23	52	26																	Yes
PC2-BirAFlagCil	CUL1	29|23	52	26																	Yes
CD167-PC1-BirAFlagCil	CUL1	13|15	28	14																	Yes
FlagBirA-PC2Cil	CUL1	9|13	22	11																	Yes
CD167-PC1-BirAFlagCil	CUL5	5|2	7	3.5										Yes
CD167-PC1-BirAFlagCil	CXADR	4|4	8	4										Yes
PC2-BirAFlagCil	CYB5A	2|2	4	2
FlagBirA-PC2	CYB5B	7|8	15	7.5					Yes	Yes
FlagBirA-PC2Cil	CYB5B	6|6	12	6					Yes	Yes
PC2-BirAFlag	CYB5B	4|7	11	5.5					Yes	Yes
CD167-PC1-BirAFlagCil	CYB5B	5|5	10	5					Yes	Yes
PC2-BirAFlagCil	CYB5B	5|5	10	5					Yes	Yes
CD167-PC1-BirAFlag	CYB5B	6|4	10	5					Yes	Yes
CD167-PC1-BirAFlag	CYB5R3	28|32	60	30			Yes		Yes	Yes
CD167-PC1-BirAFlagCil	CYB5R3	41|33	74	37			Yes		Yes	Yes
FlagBirA-PC2Cil	CYB5R3	29|28	57	28.5			Yes		Yes	Yes
PC2-BirAFlagCil	CYB5R3	29|27	56	28			Yes		Yes	Yes
FlagBirA-PC2	CYB5R3	24|23	47	23.5			Yes		Yes	Yes
PC2-BirAFlag	CYB5R3	20|23	43	21.5			Yes		Yes	Yes
FlagBirA-PC2Cil	CYC1	3|7	10	5					Yes
PC2-BirAFlagCil	CYC1	5|4	9	4.5					Yes
PC2-BirAFlag	CYCS	6|2	8	4					Yes
PC2-BirAFlagCil	CYCS	4|3	7	3.5					Yes
FlagBirA-PC2	CYCS	3|3	6	3					Yes
PC2-BirAFlag	CYLD	15|17	32	16															Yes
CD167-PC1-BirAFlagCil	CYP51A1	6|6	12	6						Yes
FlagBirA-PC2	CYP51A1	6|6	12	6						Yes
PC2-BirAFlag	CYP51A1	7|5	12	6						Yes
FlagBirA-PC2Cil	CYP51A1	4|5	9	4.5						Yes
PC2-BirAFlagCil	CYP51A1	6|3	9	4.5						Yes
CD167-PC1-BirAFlag	CYP51A1	5|3	8	4						Yes
CD167-PC1-BirAFlagCil	CYRIB	5|7	12	6
FlagBirA-PC2Cil	CYRIB	5|4	9	4.5
PC2-BirAFlagCil	CYTB	3|2	5	2.5
FlagBirA-PC2Cil	CYTB	2|2	4	2
CD167-PC1-BirAFlagCil	DAPK2	5|9	14	7							Yes
CD167-PC1-BirAFlag	DAPK2	6|6	12	6							Yes
CD167-PC1-BirAFlag	DARS2	14|13	27	13.5					Yes				Yes
FlagBirA-PC2Cil	DBT	15|20	35	17.5					Yes
CD167-PC1-BirAFlagCil	DBT	11|13	24	12					Yes
FlagBirA-PC2	DCAKD	3|2	5	2.5					Yes						Yes
FlagBirA-PC2Cil	DCAKD	2|3	5	2.5					Yes						Yes
CD167-PC1-BirAFlag	DCXR	6|9	15	7.5					Yes				Yes
CD167-PC1-BirAFlag	DDRGK1	43|42	85	42.5						Yes
PC2-BirAFlag	DDRGK1	89|84	173	86.5						Yes
FlagBirA-PC2	DDRGK1	81|69	150	75						Yes
PC2-BirAFlagCil	DDRGK1	71|72	143	71.5						Yes
FlagBirA-PC2Cil	DDRGK1	65|67	132	66						Yes
CD167-PC1-BirAFlagCil	DDRGK1	69|62	131	65.5						Yes
CD167-PC1-BirAFlagCil	DDX54	34|28	62	31										Yes
FlagBirA-PC2	DEGS1	3|2	5	2.5											Yes
FlagBirA-PC2Cil	DEGS1	2|3	5	2.5											Yes
FlagBirA-PC2Cil	DEK	16|16	32	16														Yes
FlagBirA-PC2Cil	DENND4B	3|2	5	2.5														Yes
PC2-BirAFlag	DENND5B	5|2	7	3.5															Yes
CD167-PC1-BirAFlagCil	DENND6A	5|4	9	4.5										Yes
CD167-PC1-BirAFlagCil	DGKE	7|6	13	6.5						Yes
FlagBirA-PC2	DGKE	5|4	9	4.5						Yes
FlagBirA-PC2Cil	DGKE	4|5	9	4.5						Yes
PC2-BirAFlagCil	DGKE	4|5	9	4.5						Yes
PC2-BirAFlag	DGKE	3|5	8	4						Yes
CD167-PC1-BirAFlag	DGKE	6|5	11	5.5						Yes
PC2-BirAFlag	DGKH	5|4	9	4.5
CD167-PC1-BirAFlag	DGKH	3|5	8	4
CD167-PC1-BirAFlag	DHCR7	8|9	17	8.5
FlagBirA-PC2	DHCR7	9|8	17	8.5
PC2-BirAFlag	DHPS	15|17	32	16															Yes
FlagBirA-PC2	DHRS13	8|7	15	7.5
FlagBirA-PC2Cil	DHRS13	9|3	12	6
PC2-BirAFlagCil	DHRS13	5|3	8	4
CD167-PC1-BirAFlagCil	DHRS13	4|3	7	3.5
CD167-PC1-BirAFlag	DHRS13	2|3	5	2.5
FlagBirA-PC2Cil	DHRS7	39|35	74	37						Yes
FlagBirA-PC2	DHRS7	27|29	56	28						Yes
CD167-PC1-BirAFlagCil	DHRS7	27|23	50	25						Yes
PC2-BirAFlag	DHRS7	12|11	23	11.5						Yes
PC2-BirAFlagCil	DHRS7	9|8	17	8.5						Yes
CD167-PC1-BirAFlag	DHRS7	21|19	40	20						Yes
FlagBirA-PC2Cil	DHRS7B	12|13	25	12.5					Yes									Yes
FlagBirA-PC2Cil	DHX30	22|21	43	21.5					Yes									Yes
CD167-PC1-BirAFlagCil	DHX32	4|5	9	4.5							Yes
CD167-PC1-BirAFlag	DHX32	2|2	4	2							Yes
PC2-BirAFlag	DIAPH3	45|38	83	41.5
PC2-BirAFlagCil	DIAPH3	20|19	39	19.5
CD167-PC1-BirAFlagCil	DIAPH3	10|8	18	9
CD167-PC1-BirAFlag	DIMT1	10|11	21	10.5
FlagBirA-PC2	DIMT1	12|9	21	10.5
CD167-PC1-BirAFlagCil	DLG1	43|43	86	43										Yes
FlagBirA-PC2Cil	DLST	2|4	6	3					Yes									Yes
PC2-BirAFlagCil	DNAJA4	4|3	7	3.5
FlagBirA-PC2	DNAJA4	3|3	6	3
PC2-BirAFlag	DNAJB11	9|6	15	7.5															Yes
FlagBirA-PC2	DNAJB12	3|2	5	2.5								Yes
FlagBirA-PC2Cil	DNAJB12	2|2	4	2								Yes
PC2-BirAFlag	DNAJB12	2|2	4	2								Yes
PC2-BirAFlagCil	DNAJB12	2|2	4	2								Yes
PC2-BirAFlag	DNAJC1	23|26	49	24.5						Yes
PC2-BirAFlagCil	DNAJC1	19|19	38	19						Yes
FlagBirA-PC2	DNAJC1	13|14	27	13.5						Yes
FlagBirA-PC2Cil	DNAJC1	10|16	26	13						Yes
CD167-PC1-BirAFlagCil	DNAJC1	4|7	11	5.5						Yes
CD167-PC1-BirAFlag	DNAJC1	5|5	10	5						Yes
FlagBirA-PC2Cil	DNAJC10	7|7	14	7
CD167-PC1-BirAFlag	DNAJC10	5|5	10	5
CD167-PC1-BirAFlagCil	DNAJC14	2|2	4	2										Yes
FlagBirA-PC2Cil	DNM2	19|21	40	20		Yes												Yes
PC2-BirAFlag	DNM3	4|3	7	3.5															Yes
PC2-BirAFlag	DNMBP	35|35	70	35												Yes
PC2-BirAFlagCil	DNMBP	21|20	41	20.5												Yes
CD167-PC1-BirAFlag	DOCK6	5|3	8	4									Yes
FlagBirA-PC2Cil	DOLPP1	8|9	17	8.5
PC2-BirAFlagCil	DOLPP1	9|7	16	8
CD167-PC1-BirAFlag	DOP1B	6|5	11	5.5							Yes
CD167-PC1-BirAFlagCil	DOP1B	9|2	11	5.5							Yes
FlagBirA-PC2	DPY19L1	2|3	5	2.5													Yes
CD167-PC1-BirAFlagCil	DSC2	9|14	23	11.5
PC2-BirAFlagCil	DSC2	5|10	15	7.5
CD167-PC1-BirAFlag	DSC2	6|8	14	7
FlagBirA-PC2	DSC2	2|6	8	4
PC2-BirAFlag	DSC2	2|3	5	2.5
PC2-BirAFlag	DSC3	3|2	5	2.5															Yes
CD167-PC1-BirAFlagCil	DSG2	49|55	104	52										Yes
CD167-PC1-BirAFlagCil	DST	52|71	123	61.5							Yes
CD167-PC1-BirAFlag	DST	42|46	88	44							Yes
PC2-BirAFlag	DTNA	15|15	30	15																				Yes
PC2-BirAFlagCil	DTNA	6|8	14	7																				Yes
CD167-PC1-BirAFlagCil	DTNA	5|6	11	5.5																				Yes
CD167-PC1-BirAFlag	DTNA	4|4	8	4																				Yes
PC2-BirAFlag	DVL1	14|18	32	16															Yes
CD167-PC1-BirAFlagCil	DZIP1	4|7	11	5.5										Yes
PC2-BirAFlag	EBAG9	13|15	28	14
CD167-PC1-BirAFlagCil	EBAG9	7|12	19	9.5
PC2-BirAFlagCil	EBAG9	7|6	13	6.5
PC2-BirAFlagCil	EBP	4|9	13	6.5
FlagBirA-PC2	EBP	4|6	10	5
CD167-PC1-BirAFlagCil	EBP	4|5	9	4.5
PC2-BirAFlag	EBP	4|4	8	4
FlagBirA-PC2Cil	ECH1	39|39	78	39					Yes
CD167-PC1-BirAFlagCil	ECH1	43|27	70	35					Yes
PC2-BirAFlag	ECH1	19|21	40	20					Yes
CD167-PC1-BirAFlagCil	ECI1	3|2	5	2.5					Yes
CD167-PC1-BirAFlagCil	ECPAS	16|9	25	12.5										Yes
PC2-BirAFlag	ECSIT	3|2	5	2.5					Yes
CD167-PC1-BirAFlagCil	ECSIT	2|2	4	2					Yes
CD167-PC1-BirAFlagCil	EFNB2	3|4	7	3.5										Yes
CD167-PC1-BirAFlagCil	EFR3A	9|2	11	5.5										Yes
CD167-PC1-BirAFlagCil	EFR3B	2|4	6	3							Yes
CD167-PC1-BirAFlag	EFR3B	2|3	5	2.5							Yes
PC2-BirAFlag	EHBP1	40|36	76	38
CD167-PC1-BirAFlagCil	EHBP1	26|25	51	25.5
FlagBirA-PC2Cil	EIF2AK3	43|42	85	42.5						Yes
PC2-BirAFlagCil	EIF2AK3	26|29	55	27.5						Yes
PC2-BirAFlag	EIF2AK3	25|27	52	26						Yes
CD167-PC1-BirAFlagCil	EIF2AK3	19|29	48	24						Yes
FlagBirA-PC2	EIF2AK3	19|27	46	23						Yes
CD167-PC1-BirAFlag	EIF2AK3	9|12	21	10.5						Yes
CD167-PC1-BirAFlagCil	EIF2D	2|3	5	2.5
FlagBirA-PC2Cil	EIF2D	2|2	4	2
CD167-PC1-BirAFlag	EMC1	98|88	186	93						Yes
FlagBirA-PC2Cil	EMC1	217|213	430	215						Yes
FlagBirA-PC2	EMC1	204|187	391	195.5						Yes
PC2-BirAFlag	EMC1	122|109	231	115.5						Yes
CD167-PC1-BirAFlagCil	EMC1	105|120	225	112.5						Yes
PC2-BirAFlagCil	EMC1	101|105	206	103						Yes
CD167-PC1-BirAFlagCil	EMC10	10|10	20	10						Yes
FlagBirA-PC2	EMC10	11|9	20	10						Yes
FlagBirA-PC2Cil	EMC10	9|8	17	8.5						Yes
PC2-BirAFlagCil	EMC10	7|4	11	5.5						Yes
PC2-BirAFlag	EMC10	5|5	10	5						Yes
CD167-PC1-BirAFlag	EMC10	6|7	13	6.5						Yes
CD167-PC1-BirAFlag	EMC2	31|30	61	30.5						Yes
FlagBirA-PC2Cil	EMC2	44|46	90	45						Yes
FlagBirA-PC2	EMC2	45|44	89	44.5						Yes
CD167-PC1-BirAFlagCil	EMC2	34|38	72	36						Yes
PC2-BirAFlag	EMC2	27|30	57	28.5						Yes
PC2-BirAFlagCil	EMC2	30|27	57	28.5						Yes
CD167-PC1-BirAFlag	EMC3	27|28	55	27.5						Yes
FlagBirA-PC2Cil	EMC3	60|58	118	59						Yes
CD167-PC1-BirAFlagCil	EMC3	40|34	74	37						Yes
FlagBirA-PC2	EMC3	39|34	73	36.5						Yes
PC2-BirAFlag	EMC3	36|30	66	33						Yes
PC2-BirAFlagCil	EMC3	22|23	45	22.5						Yes
FlagBirA-PC2	EMC4	16|14	30	15						Yes
FlagBirA-PC2Cil	EMC4	11|16	27	13.5						Yes
PC2-BirAFlag	EMC4	10|13	23	11.5						Yes
PC2-BirAFlagCil	EMC4	10|11	21	10.5						Yes
CD167-PC1-BirAFlagCil	EMC4	6|8	14	7						Yes
CD167-PC1-BirAFlag	EMC4	8|9	17	8.5						Yes
FlagBirA-PC2Cil	EMC6	10|10	20	10						Yes
FlagBirA-PC2	EMC6	8|9	17	8.5						Yes
CD167-PC1-BirAFlagCil	EMC6	3|5	8	4						Yes
PC2-BirAFlag	EMC6	3|4	7	3.5						Yes
PC2-BirAFlagCil	EMC6	4|3	7	3.5						Yes
CD167-PC1-BirAFlag	EMC6	3|6	9	4.5						Yes
FlagBirA-PC2Cil	EMC7	40|33	73	36.5						Yes
FlagBirA-PC2	EMC7	26|25	51	25.5						Yes
CD167-PC1-BirAFlagCil	EMC7	14|20	34	17						Yes
PC2-BirAFlag	EMC7	14|14	28	14						Yes
PC2-BirAFlagCil	EMC7	15|8	23	11.5						Yes
CD167-PC1-BirAFlag	EMC7	11|16	27	13.5						Yes
FlagBirA-PC2Cil	EMC8	32|34	66	33						Yes
FlagBirA-PC2	EMC8	25|26	51	25.5						Yes
PC2-BirAFlag	EMC8	17|22	39	19.5						Yes
CD167-PC1-BirAFlagCil	EMC8	19|18	37	18.5						Yes
PC2-BirAFlagCil	EMC8	14|15	29	14.5						Yes
CD167-PC1-BirAFlag	EMC8	15|17	32	16						Yes
CD167-PC1-BirAFlag	EMD	96|92	188	94						Yes
PC2-BirAFlagCil	EMD	132|127	259	129.5						Yes
PC2-BirAFlag	EMD	122|129	251	125.5						Yes
FlagBirA-PC2	EMD	115|121	236	118						Yes
CD167-PC1-BirAFlagCil	EMD	92|99	191	95.5						Yes
FlagBirA-PC2Cil	EMD	77|93	170	85						Yes
CD167-PC1-BirAFlag	EN1	3|5	8	4
CD167-PC1-BirAFlagCil	EN1	3|3	6	3
FlagBirA-PC2Cil	EN1	2|3	5	2.5
PC2-BirAFlagCil	EN1	2|2	4	2																Yes
CD167-PC1-BirAFlagCil	EPHA2	49|50	99	49.5							Yes
CD167-PC1-BirAFlag	EPHA2	34|38	72	36							Yes
FlagBirA-PC2Cil	EPHX1	12|6	18	9						Yes
FlagBirA-PC2	EPHX1	7|6	13	6.5						Yes
CD167-PC1-BirAFlagCil	EPHX1	6|4	10	5						Yes
PC2-BirAFlagCil	EPHX1	5|3	8	4						Yes
PC2-BirAFlag	EPHX1	2|3	5	2.5						Yes
CD167-PC1-BirAFlag	EPHX1	7|9	16	8						Yes
CD167-PC1-BirAFlag	EPN2	4|5	9	4.5
CD167-PC1-BirAFlagCil	EPN2	4|4	8	4
PC2-BirAFlag	EPN2	3|2	5	2.5
PC2-BirAFlag	EPS8	5|8	13	6.5												Yes
PC2-BirAFlagCil	EPS8	3|4	7	3.5												Yes
FlagBirA-PC2	ERAP2	3|2	5	2.5
FlagBirA-PC2Cil	ERAP2	2|2	4	2
PC2-BirAFlagCil	ERAP2	2|2	4	2
CD167-PC1-BirAFlag	ERBIN	55|43	98	49									Yes
PC2-BirAFlag	ERC1	26|21	47	23.5												Yes
PC2-BirAFlagCil	ERC1	19|14	33	16.5												Yes
PC2-BirAFlag	ERCC1	2|2	4	2															Yes
CD167-PC1-BirAFlag	ERGIC2	2|3	5	2.5							Yes
CD167-PC1-BirAFlagCil	ERGIC2	2|2	4	2							Yes
CD167-PC1-BirAFlag	ERO1B	2|4	6	3							Yes
CD167-PC1-BirAFlagCil	ERO1B	2|3	5	2.5							Yes
CD167-PC1-BirAFlag	ERP29	2|4	6	3									Yes
PC2-BirAFlag	ESPL1	4|3	7	3.5
FlagBirA-PC2	ESPL1	3|3	6	3
PC2-BirAFlagCil	ESPL1	2|3	5	2.5
CD167-PC1-BirAFlag	ESYT1	177|165	342	171						Yes
FlagBirA-PC2Cil	ESYT1	223|243	466	233						Yes
FlagBirA-PC2	ESYT1	226|213	439	219.5						Yes
CD167-PC1-BirAFlagCil	ESYT1	220|204	424	212						Yes
PC2-BirAFlag	ESYT1	191|186	377	188.5						Yes
PC2-BirAFlagCil	ESYT1	156|147	303	151.5						Yes
FlagBirA-PC2Cil	ESYT2	40|50	90	45																	Yes
PC2-BirAFlagCil	ESYT2	46|44	90	45																	Yes
PC2-BirAFlag	ESYT2	45|43	88	44																	Yes
FlagBirA-PC2	ESYT2	43|37	80	40																	Yes
CD167-PC1-BirAFlagCil	ESYT2	33|39	72	36																	Yes
PC2-BirAFlag	EXOC2	5|3	8	4
CD167-PC1-BirAFlagCil	EXOC2	2|3	5	2.5
CD167-PC1-BirAFlagCil	EXOC3	29|30	59	29.5							Yes
CD167-PC1-BirAFlag	EXOC3	18|11	29	14.5							Yes
PC2-BirAFlag	EXOC4	50|32	82	41															Yes
PC2-BirAFlag	EXOSC8	13|11	24	12															Yes
PC2-BirAFlag	EYA4	3|5	8	4												Yes
PC2-BirAFlagCil	EYA4	3|4	7	3.5												Yes
CD167-PC1-BirAFlagCil	F11R	2|3	5	2.5										Yes
PC2-BirAFlag	FAAP20	8|7	15	7.5															Yes
FlagBirA-PC2	FAF2	26|22	48	24			Yes														Yes
FlagBirA-PC2Cil	FAF2	14|21	35	17.5			Yes														Yes
CD167-PC1-BirAFlagCil	FAF2	11|16	27	13.5			Yes														Yes
PC2-BirAFlag	FAF2	12|13	25	12.5			Yes														Yes
PC2-BirAFlagCil	FAF2	14|11	25	12.5			Yes														Yes
CD167-PC1-BirAFlagCil	FAM126A	2|2	4	2										Yes
CD167-PC1-BirAFlag	FAM135A	45|40	85	42.5									Yes
CD167-PC1-BirAFlag	FAM219A	3|9	12	6							Yes
CD167-PC1-BirAFlagCil	FAM219A	5|5	10	5							Yes
CD167-PC1-BirAFlag	FAM234B	6|7	13	6.5							Yes
CD167-PC1-BirAFlagCil	FAM234B	3|2	5	2.5							Yes
PC2-BirAFlag	FAM53C	2|3	5	2.5															Yes
CD167-PC1-BirAFlagCil	FAM83B	3|3	6	3							Yes
CD167-PC1-BirAFlag	FAM83B	2|2	4	2							Yes
PC2-BirAFlagCil	FAM83G	20|28	48	24																	Yes
PC2-BirAFlag	FAM83G	20|18	38	19																	Yes
FlagBirA-PC2	FAM83G	7|8	15	7.5																	Yes
FlagBirA-PC2Cil	FAM83G	5|8	13	6.5																	Yes
CD167-PC1-BirAFlagCil	FAM83G	3|3	6	3																	Yes
CD167-PC1-BirAFlagCil	FAM91A1	94|105	199	99.5							Yes
CD167-PC1-BirAFlag	FAM91A1	38|34	72	36							Yes
PC2-BirAFlag	FBXO5	3|4	7	3.5															Yes
FlagBirA-PC2	FBXO6	7|3	10	5													Yes
FlagBirA-PC2	FBXW11	24|22	46	23								Yes
PC2-BirAFlag	FBXW11	12|14	26	13								Yes
PC2-BirAFlagCil	FBXW11	14|12	26	13								Yes
FlagBirA-PC2Cil	FBXW11	8|10	18	9								Yes
CD167-PC1-BirAFlag	FBXW8	4|3	7	3.5									Yes
CD167-PC1-BirAFlagCil	FCGR3B	44|44	88	44							Yes
CD167-PC1-BirAFlag	FCGR3B	34|39	73	36.5							Yes
CD167-PC1-BirAFlag	FGA	4|5	9	4.5									Yes
CD167-PC1-BirAFlagCil	FHIP2A	3|4	7	3.5										Yes
CD167-PC1-BirAFlagCil	FIBP	5|7	12	6
FlagBirA-PC2Cil	FIBP	5|3	8	4
PC2-BirAFlag	FIBP	3|3	6	3
FlagBirA-PC2Cil	FIS1	7|8	15	7.5					Yes	Yes
CD167-PC1-BirAFlagCil	FIS1	5|5	10	5					Yes	Yes
PC2-BirAFlagCil	FIS1	4|5	9	4.5					Yes	Yes
FlagBirA-PC2	FIS1	3|3	6	3					Yes	Yes
PC2-BirAFlag	FIS1	3|3	6	3					Yes	Yes
CD167-PC1-BirAFlag	FIS1	6|5	11	5.5					Yes	Yes
PC2-BirAFlagCil	FKBP5	4|2	6	3																Yes
CD167-PC1-BirAFlagCil	FKBP8	21|18	39	19.5					Yes	Yes
PC2-BirAFlag	FKBP8	16|16	32	16					Yes	Yes
FlagBirA-PC2Cil	FKBP8	13|15	28	14					Yes	Yes
FlagBirA-PC2	FKBP8	13|10	23	11.5					Yes	Yes
PC2-BirAFlagCil	FKBP8	11|11	22	11					Yes	Yes
CD167-PC1-BirAFlag	FKBP8	13|13	26	13					Yes	Yes
FlagBirA-PC2	FLG2	2|2	4	2
PC2-BirAFlagCil	FLG2	2|2	4	2
FlagBirA-PC2Cil	FLOT1	10|7	17	8.5	Yes	Yes	Yes
CD167-PC1-BirAFlagCil	FLOT1	10|5	15	7.5	Yes	Yes	Yes
CD167-PC1-BirAFlag	FLOT1	6|5	11	5.5	Yes	Yes	Yes
PC2-BirAFlagCil	FLOT1	4|4	8	4	Yes	Yes	Yes
CD167-PC1-BirAFlagCil	FLOT2	37|34	71	35.5		Yes					Yes
CD167-PC1-BirAFlag	FLOT2	26|22	48	24		Yes					Yes
FlagBirA-PC2	FLRT1	2|2	4	2													Yes
CD167-PC1-BirAFlagCil	FNBP1	14|13	27	13.5		Yes	Yes
PC2-BirAFlag	FNBP1	3|2	5	2.5		Yes	Yes
CD167-PC1-BirAFlagCil	FNBP1L	6|5	11	5.5										Yes
PC2-BirAFlagCil	FNDC3A	46|43	89	44.5						Yes
PC2-BirAFlag	FNDC3A	40|38	78	39						Yes
FlagBirA-PC2Cil	FNDC3A	39|38	77	38.5						Yes
FlagBirA-PC2	FNDC3A	39|27	66	33						Yes
CD167-PC1-BirAFlagCil	FNDC3A	23|17	40	20						Yes
CD167-PC1-BirAFlag	FNDC3A	12|9	21	10.5						Yes
PC2-BirAFlag	FNDC3B	7|10	17	8.5								Yes
FlagBirA-PC2	FNDC3B	8|5	13	6.5								Yes
PC2-BirAFlagCil	FNDC3B	7|3	10	5								Yes
FlagBirA-PC2Cil	FNDC3B	4|4	8	4								Yes
CD167-PC1-BirAFlagCil	FNTA	11|6	17	8.5							Yes
CD167-PC1-BirAFlag	FNTA	5|4	9	4.5							Yes
CD167-PC1-BirAFlagCil	FRS2	9|8	17	8.5							Yes
CD167-PC1-BirAFlag	FRS2	4|4	8	4							Yes
CD167-PC1-BirAFlagCil	FTSJ1	2|2	4	2										Yes
FlagBirA-PC2Cil	FUNDC1	2|2	4	2					Yes									Yes
FlagBirA-PC2Cil	GBA2	10|10	20	10
FlagBirA-PC2	GBA2	5|7	12	6
PC2-BirAFlagCil	GBA2	4|5	9	4.5
CD167-PC1-BirAFlagCil	GBA2	3|4	7	3.5
CD167-PC1-BirAFlag	GBA2	2|2	4	2
CD167-PC1-BirAFlagCil	GBF1	4|5	9	4.5										Yes
CD167-PC1-BirAFlagCil	GDI2	9|9	18	9			Yes
CD167-PC1-BirAFlag	GDI2	8|8	16	8			Yes
PC2-BirAFlag	GDI2	5|9	14	7			Yes
PC2-BirAFlagCil	GDI2	7|4	11	5.5			Yes
FlagBirA-PC2	GDI2	3|4	7	3.5			Yes
PC2-BirAFlag	GEN1	5|5	10	5															Yes
PC2-BirAFlag	GGA1	8|7	15	7.5		Yes													Yes
PC2-BirAFlag	GGA2	9|5	14	7		Yes													Yes
FlagBirA-PC2	GHDC	9|7	16	8
PC2-BirAFlagCil	GHDC	3|4	7	3.5
FlagBirA-PC2Cil	GHR	4|4	8	4
CD167-PC1-BirAFlagCil	GHR	4|3	7	3.5
CD167-PC1-BirAFlag	GHR	2|2	4	2
CD167-PC1-BirAFlag	GINM1	3|3	6	3									Yes
CD167-PC1-BirAFlagCil	GK	5|5	10	5										Yes
FlagBirA-PC2	GLRX5	3|3	6	3					Yes
FlagBirA-PC2Cil	GLRX5	2|3	5	2.5					Yes
CD167-PC1-BirAFlag	GLRX5	2|2	4	2					Yes				Yes
CD167-PC1-BirAFlagCil	GNAI2	4|2	6	3		Yes
FlagBirA-PC2Cil	GNAI2	3|3	6	3		Yes
CD167-PC1-BirAFlag	GNG12	2|4	6	3
FlagBirA-PC2	GNG12	4|2	6	3
CD167-PC1-BirAFlagCil	GNG12	2|3	5	2.5
PC2-BirAFlagCil	GNG12	2|3	5	2.5
FlagBirA-PC2Cil	GNPAT	8|8	16	8														Yes
CD167-PC1-BirAFlagCil	GOLGA3	18|18	36	18							Yes
CD167-PC1-BirAFlag	GOLGA3	5|3	8	4							Yes
PC2-BirAFlagCil	GOLGA5	23|37	60	30
CD167-PC1-BirAFlagCil	GOLGA5	22|26	48	24
PC2-BirAFlag	GOLGA5	24|20	44	22
CD167-PC1-BirAFlag	GOLGA5	20|19	39	19.5
CD167-PC1-BirAFlagCil	GOLGB1	3|2	5	2.5										Yes
PC2-BirAFlag	GOLPH3	11|14	25	12.5					Yes										Yes
FlagBirA-PC2Cil	GOLT1B	3|3	6	3														Yes
CD167-PC1-BirAFlagCil	GOPC	26|24	50	25			Yes
CD167-PC1-BirAFlag	GOPC	14|15	29	14.5			Yes
PC2-BirAFlag	GOPC	2|5	7	3.5			Yes
FlagBirA-PC2	GORASP2	48|33	81	40.5											Yes
FlagBirA-PC2Cil	GORASP2	32|26	58	29											Yes
CD167-PC1-BirAFlagCil	GOSR1	20|22	42	21						Yes
FlagBirA-PC2Cil	GOSR1	10|11	21	10.5						Yes
FlagBirA-PC2	GOSR1	10|8	18	9						Yes
PC2-BirAFlag	GOSR1	6|8	14	7						Yes
PC2-BirAFlagCil	GOSR1	3|2	5	2.5						Yes
CD167-PC1-BirAFlag	GOSR1	19|12	31	15.5						Yes
CD167-PC1-BirAFlagCil	GOSR2	19|16	35	17.5						Yes
PC2-BirAFlag	GOSR2	9|10	19	9.5						Yes
FlagBirA-PC2Cil	GOSR2	9|5	14	7						Yes
PC2-BirAFlagCil	GOSR2	6|3	9	4.5						Yes
FlagBirA-PC2	GOSR2	2|4	6	3						Yes
CD167-PC1-BirAFlag	GOSR2	6|5	11	5.5						Yes
CD167-PC1-BirAFlagCil	GPAA1	2|3	5	2.5										Yes
FlagBirA-PC2	GPAT3	18|15	33	16.5						Yes
FlagBirA-PC2Cil	GPAT3	14|13	27	13.5						Yes
PC2-BirAFlag	GPAT3	13|10	23	11.5						Yes
PC2-BirAFlagCil	GPAT3	10|9	19	9.5						Yes
CD167-PC1-BirAFlagCil	GPAT3	7|10	17	8.5						Yes
CD167-PC1-BirAFlag	GPAT3	10|9	19	9.5						Yes
FlagBirA-PC2Cil	GPAT4	15|14	29	14.5						Yes
FlagBirA-PC2	GPAT4	12|12	24	12						Yes
PC2-BirAFlagCil	GPAT4	14|10	24	12						Yes
PC2-BirAFlag	GPAT4	9|9	18	9						Yes
CD167-PC1-BirAFlagCil	GPAT4	7|5	12	6						Yes
CD167-PC1-BirAFlag	GPAT4	6|5	11	5.5						Yes
PC2-BirAFlag	GPATCH1	84|76	160	80															Yes
FlagBirA-PC2Cil	GPD2	14|18	32	16					Yes	Yes
CD167-PC1-BirAFlagCil	GPD2	5|7	12	6					Yes	Yes
PC2-BirAFlagCil	GPD2	5|7	12	6					Yes	Yes
FlagBirA-PC2	GPD2	3|6	9	4.5					Yes	Yes
PC2-BirAFlag	GPD2	4|5	9	4.5					Yes	Yes
CD167-PC1-BirAFlag	GPD2	8|6	14	7					Yes	Yes
CD167-PC1-BirAFlag	GPR89A	21|18	39	19.5						Yes
FlagBirA-PC2	GPR89A	23|27	50	25						Yes
CD167-PC1-BirAFlagCil	GPR89A	24|24	48	24						Yes
PC2-BirAFlag	GPR89A	20|28	48	24						Yes
FlagBirA-PC2Cil	GPR89A	21|25	46	23						Yes
PC2-BirAFlagCil	GPR89A	16|20	36	18						Yes
CD167-PC1-BirAFlag	GPRC5A	4|4	8	4							Yes
CD167-PC1-BirAFlagCil	GPRC5A	4|4	8	4							Yes
CD167-PC1-BirAFlagCil	GPRC5C	4|2	6	3										Yes
FlagBirA-PC2	GRAMD1A	15|15	30	15
CD167-PC1-BirAFlagCil	GRAMD1A	13|13	26	13
FlagBirA-PC2Cil	GRAMD1A	12|12	24	12
CD167-PC1-BirAFlag	GRAMD1A	10|12	22	11
PC2-BirAFlag	GRAMD1A	4|6	10	5
CD167-PC1-BirAFlagCil	GRAMD1B	9|13	22	11																			Yes
FlagBirA-PC2Cil	GRAMD1B	9|9	18	9																			Yes
CD167-PC1-BirAFlag	GRAMD1B	4|5	9	4.5																			Yes
FlagBirA-PC2	GRAMD1B	4|2	6	3																			Yes
PC2-BirAFlagCil	GREB1	3|2	5	2.5																Yes
PC2-BirAFlag	GSK3A	14|17	31	15.5												Yes
PC2-BirAFlagCil	GSK3A	17|13	30	15												Yes
PC2-BirAFlag	GSK3B	10|8	18	9												Yes
PC2-BirAFlagCil	GSK3B	9|9	18	9												Yes
FlagBirA-PC2Cil	GSTK1	6|5	11	5.5					Yes
PC2-BirAFlag	GSTK1	3|5	8	4					Yes
FlagBirA-PC2Cil	GXYLT1	3|2	5	2.5														Yes
PC2-BirAFlag	GYG1	4|3	7	3.5
FlagBirA-PC2Cil	GYS1	5|2	7	3.5
FlagBirA-PC2Cil	HADHA	26|27	53	26.5					Yes
CD167-PC1-BirAFlag	HADHA	23|24	47	23.5					Yes
FlagBirA-PC2	HADHA	21|20	41	20.5					Yes
PC2-BirAFlagCil	HADHA	22|17	39	19.5					Yes
CD167-PC1-BirAFlagCil	HADHA	17|15	32	16					Yes
CD167-PC1-BirAFlag	HADHB	11|7	18	9					Yes
FlagBirA-PC2Cil	HADHB	8|8	16	8					Yes
PC2-BirAFlag	HAUS1	9|13	22	11															Yes
PC2-BirAFlag	HAUS2	5|5	10	5												Yes
PC2-BirAFlagCil	HAUS2	5|5	10	5												Yes
PC2-BirAFlag	HAUS8	23|31	54	27															Yes
CD167-PC1-BirAFlag	HAX1	6|4	10	5
FlagBirA-PC2	HAX1	4|6	10	5
CD167-PC1-BirAFlagCil	HEATR3	4|3	7	3.5
PC2-BirAFlag	HEATR3	2|2	4	2
FlagBirA-PC2	HERC2	3|2	5	2.5													Yes
FlagBirA-PC2Cil	HLA-B	3|3	6	3
CD167-PC1-BirAFlag	HLA-B	2|2	4	2
FlagBirA-PC2Cil	HLA-C	6|10	16	8																			Yes
FlagBirA-PC2	HLA-C	6|8	14	7																			Yes
CD167-PC1-BirAFlag	HLA-C	5|5	10	5																			Yes
CD167-PC1-BirAFlagCil	HLA-C	3|3	6	3																			Yes
FlagBirA-PC2Cil	HM13	10|12	22	11						Yes
CD167-PC1-BirAFlagCil	HM13	9|11	20	10						Yes
FlagBirA-PC2	HM13	9|11	20	10						Yes
PC2-BirAFlag	HM13	9|9	18	9						Yes
PC2-BirAFlagCil	HM13	9|8	17	8.5						Yes
CD167-PC1-BirAFlag	HM13	8|9	17	8.5						Yes
CD167-PC1-BirAFlag	HMOX2	22|28	50	25						Yes
FlagBirA-PC2	HMOX2	37|36	73	36.5						Yes
FlagBirA-PC2Cil	HMOX2	29|30	59	29.5						Yes
PC2-BirAFlag	HMOX2	26|28	54	27						Yes
PC2-BirAFlagCil	HMOX2	24|24	48	24						Yes
CD167-PC1-BirAFlagCil	HMOX2	21|21	42	21						Yes
PC2-BirAFlag	HOMER1	3|3	6	3															Yes
FlagBirA-PC2	HRNR	2|4	6	3			Yes								Yes
FlagBirA-PC2Cil	HRNR	3|3	6	3			Yes								Yes
CD167-PC1-BirAFlagCil	HS2ST1	12|14	26	13							Yes
CD167-PC1-BirAFlag	HS2ST1	10|15	25	12.5							Yes
CD167-PC1-BirAFlagCil	HSBP1	16|9	25	12.5
CD167-PC1-BirAFlag	HSBP1	10|12	22	11
FlagBirA-PC2Cil	HSBP1	4|3	7	3.5
FlagBirA-PC2	HSBP1	4|2	6	3
PC2-BirAFlag	HSBP1	2|3	5	2.5
CD167-PC1-BirAFlag	HSD17B4	21|22	43	21.5					Yes	Yes
FlagBirA-PC2Cil	HSD17B4	21|21	42	21					Yes	Yes
PC2-BirAFlagCil	HSD17B4	16|16	32	16					Yes	Yes
FlagBirA-PC2	HSD17B4	13|18	31	15.5					Yes	Yes
CD167-PC1-BirAFlagCil	HSD17B4	11|14	25	12.5					Yes	Yes
PC2-BirAFlag	HSD17B4	10|11	21	10.5					Yes	Yes
FlagBirA-PC2Cil	HSPA2	2|6	8	4														Yes
CD167-PC1-BirAFlag	HSPB1	10|14	24	12																		Yes
FlagBirA-PC2Cil	HSPB1	10|12	22	11																		Yes
PC2-BirAFlagCil	HSPB1	10|10	20	10																		Yes
FlagBirA-PC2	HSPB1	7|10	17	8.5																		Yes
PC2-BirAFlag	HSPB1	7|8	15	7.5																		Yes
CD167-PC1-BirAFlag	HSPBP1	3|4	7	3.5							Yes
CD167-PC1-BirAFlagCil	HSPBP1	3|4	7	3.5							Yes
PC2-BirAFlag	HSPE1-MOB4	9|5	14	7
CD167-PC1-BirAFlag	HSPE1-MOB4	2|2	4	2
CD167-PC1-BirAFlagCil	HTR3A	3|8	11	5.5							Yes
CD167-PC1-BirAFlag	HTR3A	4|6	10	5							Yes
CD167-PC1-BirAFlagCil	HYOU1	24|21	45	22.5										Yes
PC2-BirAFlag	IDE	3|2	5	2.5					Yes										Yes
CD167-PC1-BirAFlagCil	IDH2	3|7	10	5					Yes					Yes
CD167-PC1-BirAFlagCil	IDH3A	2|4	6	3					Yes					Yes
FlagBirA-PC2Cil	IDH3B	9|11	20	10					Yes									Yes
CD167-PC1-BirAFlagCil	IDH3B	9|6	15	7.5					Yes
PC2-BirAFlagCil	IER3IP1	3|3	6	3
FlagBirA-PC2Cil	IER3IP1	2|3	5	2.5
CD167-PC1-BirAFlagCil	IFFO1	3|4	7	3.5							Yes
CD167-PC1-BirAFlag	IFFO1	3|3	6	3							Yes
PC2-BirAFlag	IFRD1	4|2	6	3															Yes
CD167-PC1-BirAFlagCil	IFT43	4|2	6	3							Yes
CD167-PC1-BirAFlag	IFT43	2|2	4	2							Yes
PC2-BirAFlag	IFT74	11|10	21	10.5															Yes
CD167-PC1-BirAFlagCil	IGF2R	8|9	17	8.5	Yes	Yes	Yes
PC2-BirAFlagCil	IGF2R	4|5	9	4.5	Yes	Yes	Yes
FlagBirA-PC2Cil	IKBIP	4|5	9	4.5
FlagBirA-PC2	IKBIP	3|5	8	4
CD167-PC1-BirAFlagCil	IKBIP	4|3	7	3.5
CD167-PC1-BirAFlagCil	IKZF4	21|11	32	16							Yes
CD167-PC1-BirAFlag	IKZF4	13|13	26	13							Yes
PC2-BirAFlag	ILK	3|2	5	2.5															Yes
CD167-PC1-BirAFlag	IMPDH2	17|15	32	16
PC2-BirAFlagCil	IMPDH2	9|14	23	11.5
FlagBirA-PC2	IMPDH2	9|9	18	9
FlagBirA-PC2	INF2	18|18	36	18
FlagBirA-PC2Cil	INF2	21|15	36	18
PC2-BirAFlag	INF2	18|16	34	17
CD167-PC1-BirAFlagCil	INF2	16|15	31	15.5
PC2-BirAFlagCil	INTS14	2|2	4	2																Yes
PC2-BirAFlag	INTS7	15|12	27	13.5												Yes
PC2-BirAFlagCil	INTS7	7|4	11	5.5												Yes
PC2-BirAFlag	IP6K1	19|15	34	17								Yes
FlagBirA-PC2Cil	IP6K1	10|13	23	11.5								Yes
PC2-BirAFlagCil	IP6K1	10|10	20	10								Yes
FlagBirA-PC2	IP6K1	8|9	17	8.5								Yes
CD167-PC1-BirAFlagCil	IPO8	26|24	50	25							Yes
CD167-PC1-BirAFlag	IPO8	8|10	18	9							Yes
CD167-PC1-BirAFlagCil	IQGAP3	2|3	5	2.5										Yes
PC2-BirAFlagCil	IRGQ	4|3	7	3.5
CD167-PC1-BirAFlagCil	IST1	17|15	32	16			Yes
CD167-PC1-BirAFlag	IST1	15|10	25	12.5			Yes
PC2-BirAFlag	IST1	9|11	20	10			Yes
CD167-PC1-BirAFlagCil	ITCH	108|104	212	106							Yes
CD167-PC1-BirAFlag	ITCH	93|79	172	86							Yes
CD167-PC1-BirAFlagCil	ITGA5	2|2	4	2										Yes
CD167-PC1-BirAFlagCil	ITGA6	5|4	9	4.5										Yes
CD167-PC1-BirAFlag	ITGB1	11|17	28	14						Yes
CD167-PC1-BirAFlagCil	ITGB1	10|16	26	13						Yes
FlagBirA-PC2Cil	ITGB1	12|10	22	11						Yes
FlagBirA-PC2	ITGB1	10|11	21	10.5						Yes
PC2-BirAFlagCil	ITGB1	7|7	14	7						Yes
PC2-BirAFlag	ITGB1	5|7	12	6						Yes
FlagBirA-PC2Cil	ITPR3	4|2	6	3														Yes
FlagBirA-PC2Cil	ITPRIP	2|2	4	2														Yes
PC2-BirAFlag	JPH1	24|30	54	27						Yes
FlagBirA-PC2	JPH1	20|19	39	19.5						Yes
PC2-BirAFlagCil	JPH1	17|16	33	16.5						Yes
FlagBirA-PC2Cil	JPH1	11|11	22	11						Yes
CD167-PC1-BirAFlagCil	JPH1	8|11	19	9.5						Yes
CD167-PC1-BirAFlag	JPH1	7|8	15	7.5						Yes
CD167-PC1-BirAFlagCil	JUP	39|35	74	37							Yes
CD167-PC1-BirAFlag	JUP	21|27	48	24							Yes
CD167-PC1-BirAFlag	KANSL3	2|2	4	2									Yes
CD167-PC1-BirAFlagCil	KCNB2	3|3	6	3										Yes
CD167-PC1-BirAFlagCil	KCNJ11	5|4	9	4.5
FlagBirA-PC2Cil	KCNJ11	2|5	7	3.5
FlagBirA-PC2	KCNJ11	3|3	6	3
PC2-BirAFlag	KCTD5	2|4	6	3															Yes
FlagBirA-PC2Cil	KDSR	4|2	6	3
PC2-BirAFlag	KDSR	3|3	6	3
CD167-PC1-BirAFlag	KDSR	2|2	4	2
CD167-PC1-BirAFlag	KIAA0319L	3|4	7	3.5							Yes
CD167-PC1-BirAFlagCil	KIAA0319L	3|2	5	2.5							Yes
PC2-BirAFlag	KIAA1191	8|10	18	9															Yes
CD167-PC1-BirAFlagCil	KIAA1549	4|5	9	4.5							Yes
CD167-PC1-BirAFlag	KIAA1549	3|2	5	2.5							Yes
PC2-BirAFlag	KIDINS220	6|6	12	6
CD167-PC1-BirAFlag	KIDINS220	5|5	10	5
PC2-BirAFlag	KIF1C	5|4	9	4.5
CD167-PC1-BirAFlag	KIF1C	2|2	4	2
CD167-PC1-BirAFlagCil	KIF2C	5|6	11	5.5										Yes
PC2-BirAFlag	KIFAP3	5|4	9	4.5															Yes
CD167-PC1-BirAFlagCil	KIRREL1	3|4	7	3.5										Yes
FlagBirA-PC2	KLHL8	14|10	24	12											Yes
FlagBirA-PC2Cil	KLHL8	10|9	19	9.5											Yes
CD167-PC1-BirAFlag	KPNA2	32|25	57	28.5									Yes
FlagBirA-PC2	KRT10	121|101	222	111
PC2-BirAFlagCil	KRT10	113|105	218	109
CD167-PC1-BirAFlag	KRT10	108|97	205	102.5
FlagBirA-PC2Cil	KRT10	88|85	173	86.5
CD167-PC1-BirAFlag	KRT14	5|4	9	4.5
PC2-BirAFlagCil	KRT14	2|6	8	4
FlagBirA-PC2	KRT14	4|3	7	3.5
FlagBirA-PC2Cil	KRT16	5|4	9	4.5														Yes
CD167-PC1-BirAFlag	KRT5	8|9	17	8.5
PC2-BirAFlagCil	KRT5	6|10	16	8
PC2-BirAFlag	KRT5	8|6	14	7
FlagBirA-PC2	KRT6B	8|10	18	9											Yes
FlagBirA-PC2Cil	KRT6B	12|4	16	8											Yes
FlagBirA-PC2	KRT77	3|2	5	2.5													Yes
FlagBirA-PC2	KRT9	72|79	151	75.5
PC2-BirAFlag	KRT9	69|71	140	70
PC2-BirAFlagCil	KRT9	72|68	140	70
CD167-PC1-BirAFlag	KRT9	72|58	130	65
PC2-BirAFlag	KTN1	52|60	112	56						Yes
PC2-BirAFlagCil	KTN1	47|62	109	54.5						Yes
FlagBirA-PC2Cil	KTN1	24|35	59	29.5						Yes
CD167-PC1-BirAFlagCil	KTN1	21|27	48	24						Yes
FlagBirA-PC2	KTN1	7|6	13	6.5						Yes
CD167-PC1-BirAFlag	KTN1	12|10	22	11						Yes
CD167-PC1-BirAFlagCil	LAMTOR1	14|19	33	16.5	Yes	Yes	Yes				Yes
CD167-PC1-BirAFlag	LAMTOR1	8|9	17	8.5	Yes	Yes	Yes				Yes
CD167-PC1-BirAFlagCil	LAMTOR2	17|17	34	17	Yes	Yes	Yes				Yes
CD167-PC1-BirAFlag	LAMTOR2	14|13	27	13.5	Yes	Yes	Yes				Yes
CD167-PC1-BirAFlagCil	LAMTOR3	11|9	20	10	Yes		Yes				Yes
CD167-PC1-BirAFlag	LAMTOR3	6|6	12	6	Yes		Yes				Yes
CD167-PC1-BirAFlagCil	LAMTOR5	4|5	9	4.5	Yes		Yes				Yes
CD167-PC1-BirAFlag	LAMTOR5	3|4	7	3.5	Yes		Yes				Yes
FlagBirA-PC2	LBR	124|124	248	124													Yes
CD167-PC1-BirAFlagCil	LCLAT1	2|3	5	2.5							Yes
CD167-PC1-BirAFlag	LCLAT1	2|2	4	2							Yes
CD167-PC1-BirAFlagCil	LEMD2	2|9	11	5.5
CD167-PC1-BirAFlag	LEMD2	4|2	6	3
FlagBirA-PC2	LEMD2	3|2	5	2.5
PC2-BirAFlag	LEMD2	2|3	5	2.5
CD167-PC1-BirAFlag	LEMD3	52|51	103	51.5						Yes
FlagBirA-PC2Cil	LEMD3	100|103	203	101.5						Yes
FlagBirA-PC2	LEMD3	101|97	198	99						Yes
PC2-BirAFlag	LEMD3	90|85	175	87.5						Yes
PC2-BirAFlagCil	LEMD3	73|65	138	69						Yes
CD167-PC1-BirAFlagCil	LEMD3	58|65	123	61.5						Yes
CD167-PC1-BirAFlag	LETM1	5|6	11	5.5					Yes
CD167-PC1-BirAFlagCil	LETM1	3|8	11	5.5					Yes
FlagBirA-PC2Cil	LETM1	2|2	4	2					Yes									Yes
FlagBirA-PKD2Cil	LGALS1	2|2	4	2														Yes
CD167-PC1-BirAFlagCil	LLGL1	27|24	51	25.5							Yes
CD167-PC1-BirAFlag	LLGL1	17|20	37	18.5							Yes
FlagBirA-PC2Cil	LMAN1	26|36	62	31						Yes
FlagBirA-PC2	LMAN1	25|27	52	26						Yes
CD167-PC1-BirAFlagCil	LMAN1	8|7	15	7.5						Yes
PC2-BirAFlag	LMAN1	9|6	15	7.5						Yes
PC2-BirAFlagCil	LMAN1	7|8	15	7.5						Yes
CD167-PC1-BirAFlag	LMAN1	9|10	19	9.5						Yes
CD167-PC1-BirAFlagCil	LMAN2	2|3	5	2.5										Yes
CD167-PC1-BirAFlag	LMBRD2	5|5	10	5							Yes
CD167-PC1-BirAFlagCil	LMBRD2	4|2	6	3							Yes
PC2-BirAFlagCil	LMCD1	15|19	34	17																Yes
FlagBirA-PC2Cil	LMNA	32|32	64	32
CD167-PC1-BirAFlagCil	LMNA	27|22	49	24.5
CD167-PC1-BirAFlag	LMNA	17|19	36	18
PC2-BirAFlagCil	LMNA	17|13	30	15
CD167-PC1-BirAFlagCil	LMTK2	6|9	15	7.5							Yes
CD167-PC1-BirAFlag	LMTK2	2|3	5	2.5							Yes
CD167-PC1-BirAFlagCil	LNPEP	15|18	33	16.5	Yes	Yes	Yes
CD167-PC1-BirAFlag	LNPEP	8|7	15	7.5	Yes	Yes	Yes
FlagBirA-PC2Cil	LNPEP	4|7	11	5.5	Yes	Yes	Yes
CD167-PC1-BirAFlagCil	LNPK	5|7	12	6
FlagBirA-PC2Cil	LNPK	4|5	9	4.5
CD167-PC1-BirAFlag	LNPK	2|3	5	2.5
FlagBirA-PC2	LNPK	2|3	5	2.5
PC2-BirAFlag	LNPK	2|3	5	2.5
FlagBirA-PC2Cil	LPCAT1	12|9	21	10.5			Yes																Yes
FlagBirA-PC2	LPCAT1	11|8	19	9.5			Yes																Yes
CD167-PC1-BirAFlagCil	LPCAT1	11|7	18	9			Yes																Yes
CD167-PC1-BirAFlag	LPCAT1	7|8	15	7.5			Yes																Yes
CD167-PC1-BirAFlag	LPCAT3	3|5	8	4							Yes
CD167-PC1-BirAFlagCil	LPCAT3	3|4	7	3.5							Yes
PC2-BirAFlag	LPP	44|42	86	43															Yes
CD167-PC1-BirAFlag	LRP8	2|3	5	2.5							Yes
CD167-PC1-BirAFlagCil	LRP8	3|2	5	2.5							Yes
CD167-PC1-BirAFlag	LRPPRC	26|24	50	25					Yes														Yes
FlagBirA-PC2Cil	LRPPRC	13|22	35	17.5					Yes														Yes
CD167-PC1-BirAFlagCil	LRPPRC	17|17	34	17					Yes														Yes
FlagBirA-PC2	LRPPRC	19|15	34	17					Yes														Yes
FlagBirA-PC2Cil	LRRC49	47|46	93	46.5
CD167-PC1-BirAFlagCil	LRRC49	40|43	83	41.5
FlagBirA-PC2	LRRC49	31|28	59	29.5
CD167-PC1-BirAFlagCil	LRRC57	5|5	10	5							Yes
CD167-PC1-BirAFlag	LRRC57	3|3	6	3							Yes
CD167-PC1-BirAFlag	LSG1	83|80	163	81.5						Yes
FlagBirA-PC2	LSG1	108|130	238	119						Yes
PC2-BirAFlag	LSG1	110|108	218	109						Yes
PC2-BirAFlagCil	LSG1	106|102	208	104						Yes
FlagBirA-PC2Cil	LSG1	89|93	182	91						Yes
CD167-PC1-BirAFlagCil	LSG1	70|65	135	67.5						Yes
PC2-BirAFlag	LSM1	7|6	13	6.5															Yes
CD167-PC1-BirAFlagCil	LSR	9|9	18	9										Yes
CD167-PC1-BirAFlagCil	LTN1	2|3	5	2.5										Yes
FlagBirA-PC2Cil	LYRM7	2|2	4	2					Yes									Yes
PC2-BirAFlag	LYSMD3	4|4	8	4						Yes
PC2-BirAFlagCil	LYSMD3	6|2	8	4						Yes
FlagBirA-PC2	LYSMD3	3|4	7	3.5						Yes
FlagBirA-PC2Cil	LYSMD3	4|3	7	3.5						Yes
CD167-PC1-BirAFlagCil	LYSMD3	2|4	6	3						Yes
CD167-PC1-BirAFlag	LYSMD3	3|3	6	3						Yes
PC2-BirAFlag	LZTFL1	8|10	18	9												Yes
PC2-BirAFlagCil	LZTFL1	4|5	9	4.5												Yes
PC2-BirAFlag	MACO1	35|35	70	35						Yes
PC2-BirAFlagCil	MACO1	35|32	67	33.5						Yes
FlagBirA-PC2	MACO1	35|30	65	32.5						Yes
FlagBirA-PC2Cil	MACO1	27|21	48	24						Yes
CD167-PC1-BirAFlagCil	MACO1	9|7	16	8						Yes
CD167-PC1-BirAFlag	MACO1	4|5	9	4.5						Yes
PC2-BirAFlagCil	MAGED1	3|8	11	5.5												Yes
PC2-BirAFlag	MAGED1	4|5	9	4.5												Yes
FlagBirA-PC2Cil	MAGT1	13|10	23	11.5			Yes
FlagBirA-PC2	MAGT1	9|7	16	8			Yes
CD167-PC1-BirAFlag	MAGT1	6|5	11	5.5			Yes
FlagBirA-PC2	MAN2A1	3|2	5	2.5													Yes
PC2-BirAFlag	MAP2K2	4|5	9	4.5
CD167-PC1-BirAFlagCil	MAP2K2	3|4	7	3.5
PC2-BirAFlag	MAP2K3	8|3	11	5.5															Yes
PC2-BirAFlag	MAP2K7	2|2	4	2															Yes
CD167-PC1-BirAFlagCil	MAP3K21	5|2	7	3.5										Yes
PC2-BirAFlag	MAP3K7	2|2	4	2															Yes
PC2-BirAFlag	MAP4K5	14|16	30	15															Yes
PC2-BirAFlag	MAPK3	6|4	10	5															Yes
CD167-PC1-BirAFlagCil	MAPKAP1	5|5	10	5										Yes
CD167-PC1-BirAFlagCil	MARK2	4|6	10	5										Yes
CD167-PC1-BirAFlagCil	MARK3	6|9	15	7.5										Yes
CD167-PC1-BirAFlagCil	MARVELD2	2|2	4	2							Yes
CD167-PC1-BirAFlag	MARVELD2	2|2	4	2							Yes
FlagBirA-PC2	MBOAT2	2|3	5	2.5
FlagBirA-PC2Cil	MBOAT2	2|2	4	2
PC2-BirAFlagCil	MBOAT2	2|2	4	2
PC2-BirAFlag	MBOAT7	3|4	7	3.5															Yes
CD167-PC1-BirAFlag	MCAM	9|7	16	8							Yes
CD167-PC1-BirAFlagCil	MCAM	8|8	16	8							Yes
PC2-BirAFlag	MCTS1	14|7	21	10.5
FlagBirA-PC2	MCTS1	9|10	19	9.5													Yes
FlagBirA-PC2	MDN1	4|3	7	3.5													Yes
PC2-BirAFlag	ME1	4|2	6	3															Yes
CD167-PC1-BirAFlag	MED29	6|7	13	6.5							Yes
CD167-PC1-BirAFlagCil	MED29	6|5	11	5.5							Yes
PC2-BirAFlag	METTL2B	4|7	11	5.5															Yes
CD167-PC1-BirAFlagCil	METTL7A	4|3	7	3.5																			Yes
FlagBirA-PC2Cil	METTL7A	4|3	7	3.5																			Yes
CD167-PC1-BirAFlag	METTL7A	2|3	5	2.5																			Yes
FlagBirA-PC2	METTL7A	2|2	4	2																			Yes
FlagBirA-PC2Cil	MFSD10	5|5	10	5
FlagBirA-PC2	MFSD10	6|3	9	4.5
PC2-BirAFlagCil	MFSD10	3|5	8	4
CD167-PC1-BirAFlag	MFSD10	3|3	6	3
FlagBirA-PC2	MGAT5B	10|10	20	10								Yes
FlagBirA-PC2Cil	MGAT5B	3|6	9	4.5								Yes
PC2-BirAFlagCil	MGAT5B	3|4	7	3.5								Yes
PC2-BirAFlag	MGAT5B	2|4	6	3								Yes
PC2-BirAFlag	MIA2	2|5	7	3.5
PC2-BirAFlag	MIA3	7|10	17	8.5								Yes
PC2-BirAFlagCil	MIA3	6|10	16	8								Yes
FlagBirA-PC2Cil	MIA3	6|7	13	6.5								Yes
FlagBirA-PC2	MIA3	6|5	11	5.5								Yes
PC2-BirAFlag	MIB1	2|3	5	2.5															Yes
FlagBirA-PC2	MICAL3	8|5	13	6.5
PC2-BirAFlag	MICAL3	5|5	10	5
FlagBirA-PC2Cil	MICAL3	5|4	9	4.5
CD167-PC1-BirAFlagCil	MICAL3	4|4	8	4
CD167-PC1-BirAFlagCil	MICOS13	8|8	16	8					Yes	Yes
FlagBirA-PC2	MICOS13	8|8	16	8					Yes	Yes
FlagBirA-PC2Cil	MICOS13	7|8	15	7.5					Yes	Yes
PC2-BirAFlag	MICOS13	7|6	13	6.5					Yes	Yes
PC2-BirAFlagCil	MICOS13	7|4	11	5.5					Yes	Yes
CD167-PC1-BirAFlag	MICOS13	8|7	15	7.5					Yes	Yes
CD167-PC1-BirAFlagCil	MINDY1	2|2	4	2										Yes
PC2-BirAFlag	MINDY4	2|2	4	2															Yes
FlagBirA-PC2Cil	MLEC	11|13	24	12
FlagBirA-PC2	MLEC	10|11	21	10.5
PC2-BirAFlagCil	MLEC	10|8	18	9
CD167-PC1-BirAFlag	MLEC	9|8	17	8.5
FlagBirA-PC2Cil	MMGT1	8|11	19	9.5																	Yes
FlagBirA-PC2	MMGT1	5|7	12	6																	Yes
PC2-BirAFlag	MMGT1	6|5	11	5.5																	Yes
CD167-PC1-BirAFlagCil	MMGT1	4|5	9	4.5																	Yes
PC2-BirAFlagCil	MMGT1	2|2	4	2																	Yes
PC2-BirAFlag	MMS19	15|15	30	15				Yes											Yes
CD167-PC1-BirAFlagCil	MON2	7|3	10	5										Yes
FlagBirA-PC2Cil	MOSPD2	11|7	18	9						Yes
CD167-PC1-BirAFlagCil	MOSPD2	8|7	15	7.5						Yes
FlagBirA-PC2	MOSPD2	8|7	15	7.5						Yes
PC2-BirAFlag	MOSPD2	5|4	9	4.5						Yes
PC2-BirAFlagCil	MOSPD2	4|2	6	3						Yes
CD167-PC1-BirAFlag	MOSPD2	9|3	12	6						Yes
CD167-PC1-BirAFlagCil	MPP7	7|5	12	6										Yes
CD167-PC1-BirAFlag	MRPL12	9|9	18	9					Yes
CD167-PC1-BirAFlagCil	MRPL12	7|4	11	5.5					Yes
FlagBirA-PC2Cil	MRPL12	4|6	10	5					Yes
PC2-BirAFlagCil	MRPL12	5|5	10	5					Yes
FlagBirA-PC2	MRPL12	4|4	8	4					Yes
FlagBirA-PC2	MRPL40	27|25	52	26					Yes
FlagBirA-PC2Cil	MRPL40	16|14	30	15					Yes
PC2-BirAFlagCil	MRPL40	5|5	10	5					Yes
FlagBirA-PC2	MRPL46	21|19	40	20					Yes						Yes
FlagBirA-PC2Cil	MRPL46	9|13	22	11					Yes						Yes
FlagBirA-PC2	MRPL48	12|7	19	9.5					Yes						Yes
FlagBirA-PC2Cil	MRPL48	4|4	8	4					Yes						Yes
FlagBirA-PC2	MRPL55	13|17	30	15					Yes						Yes
FlagBirA-PC2Cil	MRPL55	8|8	16	8					Yes						Yes
CD167-PC1-BirAFlag	MRPS28	5|5	10	5					Yes				Yes
PC2-BirAFlagCil	MSRB2	2|3	5	2.5					Yes											Yes
CD167-PC1-BirAFlagCil	MTCH2	4|7	11	5.5					Yes					Yes
CD167-PC1-BirAFlag	MTDH	56|47	103	51.5						Yes
FlagBirA-PC2Cil	MTDH	108|102	210	105						Yes
PC2-BirAFlag	MTDH	78|83	161	80.5						Yes
CD167-PC1-BirAFlagCil	MTDH	75|78	153	76.5						Yes
PC2-BirAFlagCil	MTDH	62|76	138	69						Yes
FlagBirA-PC2	MTDH	58|73	131	65.5						Yes
CD167-PC1-BirAFlag	MTHFD1L	12|9	21	10.5					Yes				Yes
CD167-PC1-BirAFlagCil	MTHFR	5|4	9	4.5										Yes
PC2-BirAFlag	MTMR14	6|12	18	9															Yes
CD167-PC1-BirAFlagCil	MTX1	4|2	6	3					Yes
PC2-BirAFlag	MTX1	3|2	5	2.5					Yes
PC2-BirAFlag	MVB12A	2|5	7	3.5															Yes
PC2-BirAFlag	MXRA7	13|12	25	12.5																	Yes
PC2-BirAFlagCil	MXRA7	9|10	19	9.5																	Yes
FlagBirA-PC2	MXRA7	8|9	17	8.5																	Yes
FlagBirA-PC2Cil	MXRA7	6|10	16	8																	Yes
CD167-PC1-BirAFlagCil	MXRA7	5|8	13	6.5																	Yes
FlagBirA-PC2Cil	MYEF2	10|14	24	12
PC2-BirAFlagCil	MYEF2	8|8	16	8
CD167-PC1-BirAFlagCil	MYEF2	6|8	14	7
CD167-PC1-BirAFlag	MYEF2	6|8	14	7
PC2-BirAFlagCil	MZT2A	2|2	4	2																Yes
PC2-BirAFlag	MZT2B	3|2	5	2.5
CD167-PC1-BirAFlagCil	MZT2B	2|2	4	2
CD167-PC1-BirAFlagCil	NAP1L4	117|126	243	121.5										Yes
CD167-PC1-BirAFlagCil	NAPA	13|16	29	14.5		Yes
PC2-BirAFlag	NAPA	13|15	28	14		Yes
CD167-PC1-BirAFlag	NAPA	10|9	19	9.5		Yes
PC2-BirAFlagCil	NAPA	6|13	19	9.5		Yes
FlagBirA-PC2Cil	NAPA	3|2	5	2.5		Yes
CD167-PC1-BirAFlag	NAPG	5|3	8	4	Yes	Yes	Yes
PC2-BirAFlag	NAPG	2|3	5	2.5	Yes	Yes	Yes
FlagBirA-PC2	NBAS	4|3	7	3.5													Yes
CD167-PC1-BirAFlagCil	NCAPD2	6|8	14	7										Yes
PC2-BirAFlag	NCAPG2	8|4	12	6
CD167-PC1-BirAFlagCil	NCAPG2	5|6	11	5.5
PC2-BirAFlag	NCK2	18|22	40	20												Yes
PC2-BirAFlagCil	NCK2	16|14	30	15												Yes
PC2-BirAFlagCil	NCKAP5L	2|3	5	2.5																Yes
PC2-BirAFlagCil	ND4	2|2	4	2																Yes
CD167-PC1-BirAFlag	NDC1	16|17	33	16.5						Yes
FlagBirA-PC2	NDC1	16|19	35	17.5						Yes
CD167-PC1-BirAFlagCil	NDC1	16|17	33	16.5						Yes
FlagBirA-PC2Cil	NDC1	12|12	24	12						Yes
PC2-BirAFlag	NDC1	12|10	22	11						Yes
PC2-BirAFlagCil	NDC1	7|6	13	6.5						Yes
PC2-BirAFlag	NDC80	6|5	11	5.5															Yes
PC2-BirAFlag	NDUFA12	6|5	11	5.5					Yes										Yes
PC2-BirAFlag	NDUFA8	4|6	10	5					Yes										Yes
CD167-PC1-BirAFlag	NDUFAF2	3|2	5	2.5					Yes
CD167-PC1-BirAFlagCil	NDUFAF4	2|2	4	2					Yes
FlagBirA-PC2	NDUFAF4	2|2	4	2					Yes
CD167-PC1-BirAFlagCil	NDUFS1	14|17	31	15.5					Yes					Yes
PC2-BirAFlag	NDUFS8	5|4	9	4.5					Yes
CD167-PC1-BirAFlagCil	NDUFS8	4|4	8	4					Yes
CD167-PC1-BirAFlagCil	NDUFV1	5|6	11	5.5					Yes					Yes
CD167-PC1-BirAFlagCil	NECTIN2	6|6	12	6
CD167-PC1-BirAFlag	NECTIN2	5|6	11	5.5
PC2-BirAFlagCil	NECTIN2	3|4	7	3.5
CD167-PC1-BirAFlagCil	NEDD4L	4|5	9	4.5
FlagBirA-PC2	NEDD4L	5|4	9	4.5
CD167-PC1-BirAFlag	NEDD4L	5|3	8	4
PC2-BirAFlag	NEDD4L	3|4	7	3.5
PC2-BirAFlagCil	NEDD4L	3|4	7	3.5
PC2-BirAFlag	NEK4	7|9	16	8															Yes
PC2-BirAFlag	NEK6	3|3	6	3															Yes
PC2-BirAFlag	NFXL1	8|16	24	12								Yes
FlagBirA-PC2	NFXL1	7|4	11	5.5								Yes
PC2-BirAFlagCil	NFXL1	4|7	11	5.5								Yes
FlagBirA-PC2Cil	NFXL1	2|4	6	3								Yes
CD167-PC1-BirAFlag	NGDN	6|6	12	6									Yes
FlagBirA-PC2	NGLY1	10|12	22	11
FlagBirA-PC2Cil	NGLY1	9|7	16	8
PC2-BirAFlag	NGLY1	2|4	6	3
CD167-PC1-BirAFlagCil	NLRP9	5|3	8	4										Yes
CD167-PC1-BirAFlagCil	NLRX1	4|2	6	3					Yes
FlagBirA-PC2	NLRX1	4|2	6	3					Yes
PC2-BirAFlag	NLRX1	2|2	4	2					Yes
PC2-BirAFlagCil	NMD3	2|4	6	3																Yes
PC2-BirAFlag	NME1	13|12	25	12.5
FlagBirA-PC2	NME1	10|9	19	9.5
CD167-PC1-BirAFlag	NME1	8|4	12	6
FlagBirA-PC2Cil	NME1	6|6	12	6
CD167-PC1-BirAFlagCil	NME1	5|5	10	5
PC2-BirAFlag	NME7	18|18	36	18
PC2-BirAFlagCil	NME7	12|14	26	13
FlagBirA-PC2	NME7	10|10	20	10
FlagBirA-PC2Cil	NNT	15|14	29	14.5					Yes
CD167-PC1-BirAFlag	NNT	12|12	24	12					Yes
CD167-PC1-BirAFlagCil	NNT	9|13	22	11					Yes
FlagBirA-PC2	NNT	6|11	17	8.5					Yes
PC2-BirAFlagCil	NNT	10|7	17	8.5					Yes
PC2-BirAFlag	NOTCH2	14|20	34	17												Yes
PC2-BirAFlagCil	NOTCH2	15|14	29	14.5												Yes
CD167-PC1-BirAFlag	NRDE2	3|4	7	3.5
CD167-PC1-BirAFlagCil	NRDE2	2|4	6	3
FlagBirA-PC2Cil	NRDE2	2|2	4	2														Yes
CD167-PC1-BirAFlag	NRXN1	3|3	6	3									Yes
FlagBirA-PC2	NSDHL	42|37	79	39.5								Yes
FlagBirA-PC2Cil	NSDHL	39|33	72	36								Yes
PC2-BirAFlag	NSDHL	33|31	64	32								Yes
PC2-BirAFlagCil	NSDHL	31|25	56	28								Yes
CD167-PC1-BirAFlagCil	NSF	31|47	78	39	Yes	Yes	Yes
CD167-PC1-BirAFlag	NSF	33|38	71	35.5	Yes	Yes	Yes
PC2-BirAFlag	NSF	25|23	48	24	Yes	Yes	Yes
CD167-PC1-BirAFlag	NTMT1	5|2	7	3.5
CD167-PC1-BirAFlagCil	NTMT1	3|2	5	2.5
PC2-BirAFlagCil	NTMT1	2|2	4	2
FlagBirA-PC2Cil	NTPCR	18|19	37	18.5
CD167-PC1-BirAFlagCil	NTPCR	13|14	27	13.5
PC2-BirAFlag	NTPCR	13|12	25	12.5
CD167-PC1-BirAFlag	NUCB2	16|13	29	14.5							Yes
CD167-PC1-BirAFlagCil	NUCB2	10|17	27	13.5							Yes
FlagBirA-PC2	NUDT19	2|4	6	3					Yes								Yes
PC2-BirAFlag	NUMB	32|37	69	34.5																	Yes
PC2-BirAFlagCil	NUMB	26|36	62	31																	Yes
FlagBirA-PC2Cil	NUMB	24|17	41	20.5																	Yes
FlagBirA-PC2	NUMB	19|19	38	19																	Yes
CD167-PC1-BirAFlagCil	NUMB	9|11	20	10																	Yes
FlagBirA-PC2	NUMBL	24|21	45	22.5								Yes
PC2-BirAFlagCil	NUMBL	19|19	38	19								Yes
PC2-BirAFlag	NUMBL	16|15	31	15.5								Yes
FlagBirA-PC2Cil	NUMBL	15|15	30	15								Yes
FlagBirA-PC2Cil	NUP107	47|52	99	49.5											Yes
FlagBirA-PC2	NUP107	39|32	71	35.5											Yes
FlagBirA-PC2Cil	NUP133	99|100	199	99.5											Yes
FlagBirA-PC2	NUP133	71|69	140	70											Yes
PC2-BirAFlag	NUP155	49|50	99	49.5																	Yes
FlagBirA-PC2	NUP155	41|35	76	38																	Yes
CD167-PC1-BirAFlagCil	NUP155	35|36	71	35.5																	Yes
FlagBirA-PC2Cil	NUP155	35|36	71	35.5																	Yes
PC2-BirAFlagCil	NUP155	33|38	71	35.5																	Yes
FlagBirA-PC2Cil	NUP160	37|40	77	38.5
FlagBirA-PC2	NUP160	25|19	44	22
CD167-PC1-BirAFlagCil	NUP160	22|11	33	16.5
PC2-BirAFlag	NUP188	7|7	14	7															Yes
FlagBirA-PC2Cil	NUP210	3|3	6	3														Yes
CD167-PC1-BirAFlag	NUP35	2|5	7	3.5									Yes
FlagBirA-PC2Cil	NUP85	21|22	43	21.5
FlagBirA-PC2	NUP85	15|16	31	15.5
CD167-PC1-BirAFlag	NUP85	13|13	26	13
CD167-PC1-BirAFlagCil	NUP85	14|11	25	12.5
PC2-BirAFlag	NUP85	15|9	24	12
FlagBirA-PC2Cil	NUP98	44|48	92	46																			Yes
FlagBirA-PC2	NUP98	36|32	68	34																			Yes
CD167-PC1-BirAFlag	NUP98	24|25	49	24.5																			Yes
CD167-PC1-BirAFlagCil	NUP98	22|19	41	20.5																			Yes
PC2-BirAFlag	NXN	9|5	14	7																		Yes
FlagBirA-PC2	NXN	4|6	10	5																		Yes
FlagBirA-PC2Cil	NXN	7|2	9	4.5																		Yes
CD167-PC1-BirAFlag	NXN	2|3	5	2.5																		Yes
PC2-BirAFlagCil	NXN	3|2	5	2.5																		Yes
CD167-PC1-BirAFlag	OAS3	3|2	5	2.5
FlagBirA-PC2	OAS3	2|2	4	2
CD167-PC1-BirAFlagCil	OCLN	29|32	61	30.5							Yes
CD167-PC1-BirAFlag	OCLN	21|21	42	21							Yes
FlagBirA-PC2	ODR4	15|14	29	14.5				Yes		Yes
FlagBirA-PC2Cil	ODR4	13|13	26	13				Yes		Yes
CD167-PC1-BirAFlagCil	ODR4	7|10	17	8.5				Yes		Yes
PC2-BirAFlagCil	ODR4	7|7	14	7				Yes		Yes
PC2-BirAFlag	ODR4	2|7	9	4.5				Yes		Yes
CD167-PC1-BirAFlag	ODR4	7|5	12	6				Yes		Yes
PC2-BirAFlag	OIP5	6|7	13	6.5															Yes
FlagBirA-PC2Cil	OPA1	14|19	33	16.5					Yes														Yes
CD167-PC1-BirAFlag	OPA1	18|12	30	15					Yes														Yes
CD167-PC1-BirAFlagCil	OPA1	8|14	22	11					Yes														Yes
FlagBirA-PC2	OPA1	9|12	21	10.5					Yes														Yes
CD167-PC1-BirAFlagCil	OPTN	2|3	5	2.5										Yes
PC2-BirAFlagCil	OSBP	24|25	49	24.5						Yes
PC2-BirAFlag	OSBP	22|23	45	22.5						Yes
FlagBirA-PC2Cil	OSBP	18|25	43	21.5						Yes
FlagBirA-PC2	OSBP	18|17	35	17.5						Yes
CD167-PC1-BirAFlagCil	OSBP	10|11	21	10.5						Yes
CD167-PC1-BirAFlag	OSBP	9|6	15	7.5						Yes
FlagBirA-PC2Cil	OSBPL11	16|12	28	14
PC2-BirAFlag	OSBPL11	12|15	27	13.5
PC2-BirAFlagCil	OSBPL11	11|15	26	13
CD167-PC1-BirAFlagCil	OSBPL1A	2|2	4	2			Yes		Yes
PC2-BirAFlag	OSBPL1A	2|2	4	2			Yes		Yes
PC2-BirAFlagCil	OSBPL2	24|24	48	24						Yes
PC2-BirAFlag	OSBPL2	19|25	44	22						Yes
FlagBirA-PC2Cil	OSBPL2	16|15	31	15.5						Yes
FlagBirA-PC2	OSBPL2	18|12	30	15						Yes
CD167-PC1-BirAFlagCil	OSBPL2	11|14	25	12.5						Yes
CD167-PC1-BirAFlag	OSBPL2	8|5	13	6.5						Yes
CD167-PC1-BirAFlagCil	OSBPL3	12|8	20	10						Yes
PC2-BirAFlag	OSBPL3	6|8	14	7						Yes
PC2-BirAFlagCil	OSBPL3	4|7	11	5.5						Yes
FlagBirA-PC2Cil	OSBPL3	3|5	8	4						Yes
FlagBirA-PC2	OSBPL3	3|3	6	3						Yes
CD167-PC1-BirAFlag	OSBPL3	6|9	15	7.5						Yes
PC2-BirAFlag	OSBPL6	9|10	19	9.5												Yes
PC2-BirAFlagCil	OSBPL6	7|7	14	7												Yes
CD167-PC1-BirAFlag	OSBPL8	77|75	152	76						Yes
CD167-PC1-BirAFlagCil	OSBPL8	86|94	180	90						Yes
PC2-BirAFlagCil	OSBPL8	80|81	161	80.5						Yes
FlagBirA-PC2	OSBPL8	72|71	143	71.5						Yes
PC2-BirAFlag	OSBPL8	66|77	143	71.5						Yes
FlagBirA-PC2Cil	OSBPL8	62|71	133	66.5						Yes
PC2-BirAFlagCil	OSBPL9	23|12	35	17.5						Yes
PC2-BirAFlag	OSBPL9	17|17	34	17						Yes
FlagBirA-PC2	OSBPL9	15|18	33	16.5						Yes
FlagBirA-PC2Cil	OSBPL9	17|12	29	14.5						Yes
CD167-PC1-BirAFlagCil	OSBPL9	15|7	22	11						Yes
CD167-PC1-BirAFlag	OSBPL9	9|6	15	7.5						Yes
FlagBirA-PC2Cil	OTULINL	3|3	6	3
CD167-PC1-BirAFlagCil	OXR1	8|5	13	6.5					Yes					Yes
PC2-BirAFlag	OXSR1	10|6	16	8															Yes
CD167-PC1-BirAFlag	P3H1	2|2	4	2							Yes
CD167-PC1-BirAFlagCil	P3H1	2|2	4	2							Yes
CD167-PC1-BirAFlag	P4HA1	2|3	5	2.5									Yes
CD167-PC1-BirAFlag	P4HB	21|20	41	20.5
CD167-PC1-BirAFlagCil	P4HB	14|13	27	13.5
FlagBirA-PC2Cil	P4HB	6|7	13	6.5
CD167-PC1-BirAFlagCil	PACSIN2	19|15	34	17							Yes
CD167-PC1-BirAFlag	PACSIN2	11|16	27	13.5							Yes
PC2-BirAFlag	PALLD	15|16	31	15.5												Yes
PC2-BirAFlagCil	PALLD	11|7	18	9												Yes
CD167-PC1-BirAFlagCil	PALS2	5|2	7	3.5										Yes
CD167-PC1-BirAFlagCil	PAM16	2|3	5	2.5					Yes					Yes
CD167-PC1-BirAFlagCil	PANX1	7|7	14	7							Yes
CD167-PC1-BirAFlag	PANX1	3|3	6	3							Yes
FlagBirA-PC2	PARK7	26|18	44	22					Yes
CD167-PC1-BirAFlag	PARK7	24|18	42	21					Yes
PC2-BirAFlagCil	PARK7	14|14	28	14					Yes
FlagBirA-PC2Cil	PARP16	4|6	10	5											Yes
FlagBirA-PC2	PARP16	2|4	6	3											Yes
PC2-BirAFlag	PATL1	9|9	18	9															Yes
FlagBirA-PC2Cil	PBXIP1	2|4	6	3														Yes
PC2-BirAFlag	PCID2	12|12	24	12															Yes
FlagBirA-PC2Cil	PCK2	4|3	7	3.5					Yes						Yes
FlagBirA-PC2	PCK2	4|2	6	3					Yes						Yes
PC2-BirAFlag	PCLAF	3|3	6	3															Yes
CD167-PC1-BirAFlag	PCYOX1	3|3	6	3		Yes	Yes
FlagBirA-PC2Cil	PCYOX1	2|2	4	2		Yes	Yes
PC2-BirAFlag	PDCD10	4|3	7	3.5												Yes
PC2-BirAFlagCil	PDCD10	2|2	4	2												Yes
PC2-BirAFlag	PDCD2L	9|10	19	9.5
PC2-BirAFlagCil	PDCD2L	5|6	11	5.5
FlagBirA-PC2	PDCD2L	3|2	5	2.5
CD167-PC1-BirAFlagCil	PDCL	48|48	96	48							Yes
CD167-PC1-BirAFlag	PDCL	39|35	74	37							Yes
FlagBirA-PC2	PDE3B	2|5	7	3.5											Yes
FlagBirA-PC2Cil	PDE3B	2|4	6	3											Yes
FlagBirA-PC2Cil	PDHX	4|4	8	4					Yes									Yes
CD167-PC1-BirAFlag	PDIA3	20|17	37	18.5							Yes
CD167-PC1-BirAFlagCil	PDIA3	18|12	30	15							Yes
CD167-PC1-BirAFlag	PDIA4	20|21	41	20.5							Yes
CD167-PC1-BirAFlagCil	PDIA4	18|21	39	19.5							Yes
CD167-PC1-BirAFlagCil	PDIA6	51|44	95	47.5							Yes
CD167-PC1-BirAFlag	PDIA6	47|44	91	45.5							Yes
CD167-PC1-BirAFlagCil	PDXDC1	27|25	52	26										Yes
CD167-PC1-BirAFlag	PDZD8	14|15	29	14.5						Yes
FlagBirA-PC2Cil	PDZD8	30|26	56	28						Yes
CD167-PC1-BirAFlagCil	PDZD8	23|30	53	26.5						Yes
PC2-BirAFlag	PDZD8	22|17	39	19.5						Yes
FlagBirA-PC2	PDZD8	16|15	31	15.5						Yes
PC2-BirAFlagCil	PDZD8	11|13	24	12						Yes
CD167-PC1-BirAFlagCil	PEAK1	2|2	4	2										Yes
PC2-BirAFlag	PELO	12|9	21	10.5															Yes
CD167-PC1-BirAFlagCil	PEX14	22|26	48	24							Yes
CD167-PC1-BirAFlag	PEX14	19|23	42	21							Yes
CD167-PC1-BirAFlagCil	PGM3	7|6	13	6.5
FlagBirA-PC2Cil	PGM3	5|4	9	4.5
CD167-PC1-BirAFlagCil	PGP	3|2	5	2.5										Yes
FlagBirA-PC2Cil	PGPEP1	2|3	5	2.5														Yes
FlagBirA-PC2	PGRMC2	54|69	123	61.5											Yes
FlagBirA-PC2Cil	PGRMC2	53|67	120	60											Yes
FlagBirA-PC2Cil	PHC2	3|2	5	2.5														Yes
FlagBirA-PC2Cil	PI4K2A	3|2	5	2.5		Yes	Yes
CD167-PC1-BirAFlagCil	PI4K2A	2|2	4	2		Yes	Yes
CD167-PC1-BirAFlagCil	PI4KA	8|5	13	6.5										Yes
PC2-BirAFlagCil	PI4KA	3|4	7	3.5																Yes
PC2-BirAFlag	PICALM	21|23	44	22															Yes
FlagBirA-PC2	PICK1	4|3	7	3.5					Yes
FlagBirA-PC2Cil	PICK1	2|2	4	2					Yes
PC2-BirAFlagCil	PICK1	2|2	4	2					Yes
PC2-BirAFlag	PIK3C3	20|17	37	18.5			Yes
PC2-BirAFlagCil	PIK3C3	6|7	13	6.5			Yes
CD167-PC1-BirAFlagCil	PIK3C3	5|4	9	4.5			Yes							Yes
CD167-PC1-BirAFlagCil	PIK3R1	6|4	10	5							Yes
CD167-PC1-BirAFlag	PIK3R1	3|2	5	2.5							Yes
CD167-PC1-BirAFlagCil	PIK3R2	7|6	13	6.5							Yes
CD167-PC1-BirAFlag	PIK3R2	5|2	7	3.5							Yes
PC2-BirAFlag	PIK3R4	5|6	11	5.5															Yes
CD167-PC1-BirAFlagCil	PIP4P1	2|4	6	3	Yes		Yes				Yes
CD167-PC1-BirAFlag	PIP4P1	2|3	5	2.5	Yes		Yes				Yes
PC2-BirAFlagCil	PITPNB	2|2	4	2																Yes
FlagBirA-PC2Cil	PITPNM1	2|4	6	3														Yes
CD167-PC1-BirAFlagCil	PKD2	19|17	36	18							Yes
CD167-PC1-BirAFlag	PKD2	6|2	8	4							Yes
CD167-PC1-BirAFlagCil	PKMYT1	21|24	45	22.5						Yes
FlagBirA-PC2Cil	PKMYT1	24|17	41	20.5						Yes
PC2-BirAFlag	PKMYT1	17|14	31	15.5						Yes
PC2-BirAFlagCil	PKMYT1	14|12	26	13						Yes
FlagBirA-PC2	PKMYT1	14|9	23	11.5						Yes
CD167-PC1-BirAFlag	PKMYT1	8|8	16	8						Yes
PC2-BirAFlag	PKN1	6|5	11	5.5															Yes
CD167-PC1-BirAFlagCil	PLD1	21|22	43	21.5	Yes	Yes	Yes				Yes
CD167-PC1-BirAFlag	PLD1	18|11	29	14.5	Yes	Yes	Yes				Yes
PC2-BirAFlagCil	PLEKHA2	2|2	4	2																Yes
CD167-PC1-BirAFlagCil	PLEKHA8	2|4	6	3										Yes
PC2-BirAFlag	PLEKHG1	14|12	26	13												Yes
PC2-BirAFlagCil	PLEKHG1	4|5	9	4.5												Yes
PC2-BirAFlag	PLK1	24|26	50	25
PC2-BirAFlagCil	PLK1	10|12	22	11
FlagBirA-PC2	PLK1	8|13	21	10.5
CD167-PC1-BirAFlagCil	PLPP3	2|4	6	3				Yes						Yes
FlagBirA-PC2Cil	PLPP6	2|3	5	2.5														Yes
PC2-BirAFlag	PLS1	37|36	73	36.5															Yes
CD167-PC1-BirAFlagCil	PLXNB2	7|10	17	8.5										Yes
FlagBirA-PC2	PNPLA6	4|5	9	4.5
FlagBirA-PC2Cil	PNPLA6	4|3	7	3.5
CD167-PC1-BirAFlagCil	PNPLA6	2|2	4	2
CD167-PC1-BirAFlagCil	POGLUT3	2|3	5	2.5										Yes
PC2-BirAFlag	POLR1C	8|11	19	9.5												Yes
PC2-BirAFlagCil	POLR1C	8|9	17	8.5												Yes
CD167-PC1-BirAFlag	POR	17|19	36	18						Yes
FlagBirA-PC2	POR	29|23	52	26						Yes
FlagBirA-PC2Cil	POR	24|22	46	23						Yes
CD167-PC1-BirAFlagCil	POR	24|21	45	22.5						Yes
PC2-BirAFlagCil	POR	19|17	36	18						Yes
PC2-BirAFlag	POR	16|16	32	16						Yes
FlagBirA-PC2	PPFIA3	5|5	10	5													Yes
CD167-PC1-BirAFlagCil	PPFIBP1	13|14	27	13.5										Yes
PC2-BirAFlag	PPM1L	2|2	4	2															Yes
FlagBirA-PC2Cil	PPP2R1B	2|2	4	2														Yes
CD167-PC1-BirAFlagCil	PPP2R5C	3|3	6	3
PC2-BirAFlagCil	PPP2R5C	2|3	5	2.5
FlagBirA-PC2Cil	PPT1	2|3	5	2.5	Yes	Yes	Yes											Yes
CD167-PC1-BirAFlag	PRAF2	11|12	23	11.5						Yes
FlagBirA-PC2Cil	PRAF2	20|15	35	17.5						Yes
CD167-PC1-BirAFlagCil	PRAF2	14|15	29	14.5						Yes
FlagBirA-PC2	PRAF2	14|14	28	14						Yes
PC2-BirAFlagCil	PRAF2	11|11	22	11						Yes
PC2-BirAFlag	PRAF2	10|10	20	10						Yes
PC2-BirAFlagCil	PRAMEF18	6|4	10	5						Yes
FlagBirA-PC2	PRAMEF18	5|4	9	4.5						Yes
PC2-BirAFlag	PRAMEF18	4|5	9	4.5						Yes
CD167-PC1-BirAFlagCil	PRAMEF18	4|4	8	4						Yes
FlagBirA-PC2Cil	PRAMEF18	3|4	7	3.5						Yes
CD167-PC1-BirAFlag	PRAMEF18	4|3	7	3.5						Yes
FlagBirA-PC2Cil	PRDX5	9|7	16	8					Yes									Yes
CD167-PC1-BirAFlag	PREB	25|19	44	22						Yes
FlagBirA-PC2	PREB	36|39	75	37.5						Yes
PC2-BirAFlag	PREB	27|34	61	30.5						Yes
PC2-BirAFlagCil	PREB	28|32	60	30						Yes
FlagBirA-PC2Cil	PREB	27|29	56	28						Yes
CD167-PC1-BirAFlagCil	PREB	19|19	38	19						Yes
FlagBirA-PC2Cil	PRKAA2	6|5	11	5.5														Yes
FlagBirA-PC2Cil	PRKAG1	21|18	39	19.5
PC2-BirAFlag	PRKAG1	20|18	38	19
FlagBirA-PC2	PRKCD	10|9	19	9.5			Yes														Yes
FlagBirA-PC2Cil	PRKCD	12|7	19	9.5			Yes														Yes
PC2-BirAFlag	PRKCD	11|7	18	9			Yes														Yes
PC2-BirAFlagCil	PRKCD	6|5	11	5.5			Yes														Yes
CD167-PC1-BirAFlagCil	PRKCD	3|3	6	3			Yes														Yes
CD167-PC1-BirAFlagCil	PRKD3	4|7	11	5.5										Yes
CD167-PC1-BirAFlagCil	PRR11	4|2	6	3										Yes
CD167-PC1-BirAFlagCil	PRRT4	2|3	5	2.5										Yes
FlagBirA-PC2Cil	PRXL2A	9|8	17	8.5					Yes														Yes
CD167-PC1-BirAFlag	PRXL2A	9|7	16	8					Yes														Yes
CD167-PC1-BirAFlagCil	PRXL2A	8|7	15	7.5					Yes														Yes
FlagBirA-PC2	PRXL2A	6|7	13	6.5					Yes														Yes
FlagBirA-PC2	PSMA6	2|2	4	2											Yes
FlagBirA-PC2Cil	PSMA6	2|2	4	2											Yes
FlagBirA-PC2Cil	PSMB3	2|2	4	2														Yes
FlagBirA-PC2Cil	PSMC3	42|39	81	40.5
PC2-BirAFlag	PSMC3	42|37	79	39.5
FlagBirA-PC2Cil	PSMC4	38|37	75	37.5
FlagBirA-PC2	PSMC4	33|36	69	34.5
PC2-BirAFlag	PSMC4	33|34	67	33.5
PC2-BirAFlag	PSMD13	16|15	31	15.5
FlagBirA-PC2Cil	PSMD13	14|12	26	13
PC2-BirAFlagCil	PSMD13	12|11	23	11.5
CD167-PC1-BirAFlag	PSMD13	12|10	22	11
PC2-BirAFlagCil	PSMD6	15|18	33	16.5																Yes
FlagBirA-PC2	PSMD7	4|6	10	5													Yes
PC2-BirAFlagCil	PSMD9	2|2	4	2																Yes
FlagBirA-PC2Cil	PSME2	12|15	27	13.5
CD167-PC1-BirAFlag	PSME2	8|11	19	9.5
CD167-PC1-BirAFlagCil	PSME2	8|9	17	8.5
FlagBirA-PC2	PTDSS1	6|7	13	6.5													Yes
PC2-BirAFlag	PTK2	7|7	14	7															Yes
PC2-BirAFlagCil	PTPMT1	5|3	8	4					Yes
CD167-PC1-BirAFlagCil	PTPMT1	2|5	7	3.5					Yes
FlagBirA-PC2Cil	PTPMT1	5|2	7	3.5					Yes
CD167-PC1-BirAFlag	PTPMT1	2|4	6	3					Yes
CD167-PC1-BirAFlag	PTPN1	39|41	80	40						Yes
PC2-BirAFlag	PTPN1	75|77	152	76						Yes
PC2-BirAFlagCil	PTPN1	71|77	148	74						Yes
FlagBirA-PC2	PTPN1	59|64	123	61.5						Yes
FlagBirA-PC2Cil	PTPN1	60|63	123	61.5						Yes
CD167-PC1-BirAFlagCil	PTPN1	47|48	95	47.5						Yes
PC2-BirAFlag	PTPN2	13|12	25	12.5
PC2-BirAFlagCil	PTPN2	12|10	22	11
FlagBirA-PC2	PTPN2	9|9	18	9
CD167-PC1-BirAFlagCil	PTPN9	3|6	9	4.5							Yes
CD167-PC1-BirAFlag	PTPN9	6|2	8	4							Yes
CD167-PC1-BirAFlag	PTRH2	24|22	46	23					Yes
CD167-PC1-BirAFlagCil	PTRH2	25|20	45	22.5					Yes
FlagBirA-PC2	PTRH2	7|7	14	7					Yes
FlagBirA-PC2Cil	PTRH2	6|7	13	6.5					Yes
PC2-BirAFlagCil	PTRH2	6|5	11	5.5					Yes
CD167-PC1-BirAFlag	PXDC1	3|2	5	2.5							Yes
CD167-PC1-BirAFlagCil	PXDC1	3|2	5	2.5							Yes
PC2-BirAFlag	PXN	20|22	42	21															Yes
CD167-PC1-BirAFlag	QSOX2	5|6	11	5.5									Yes
PC2-BirAFlag	R3HCC1L	10|11	21	10.5															Yes
PC2-BirAFlagCil	RAB11B	16|19	35	17.5
PC2-BirAFlag	RAB11B	12|16	28	14
CD167-PC1-BirAFlag	RAB11B	12|14	26	13
FlagBirA-PC2	RAB11B	11|15	26	13
CD167-PC1-BirAFlagCil	RAB11FIP4	2|2	4	2										Yes
CD167-PC1-BirAFlagCil	RAB11FIP5	5|5	10	5										Yes
CD167-PC1-BirAFlag	RAB23	9|12	21	10.5			Yes				Yes
CD167-PC1-BirAFlagCil	RAB23	8|7	15	7.5			Yes				Yes
PC2-BirAFlag	RAB27A	7|8	15	7.5		Yes	Yes
FlagBirA-PC2Cil	RAB27A	5|5	10	5		Yes	Yes
PC2-BirAFlagCil	RAB27A	2|6	8	4		Yes	Yes
CD167-PC1-BirAFlag	RAB27A	2|3	5	2.5		Yes	Yes
PC2-BirAFlag	RAB27B	6|4	10	5
PC2-BirAFlagCil	RAB27B	3|4	7	3.5
FlagBirA-PC2Cil	RAB27B	3|3	6	3
CD167-PC1-BirAFlagCil	RAB27B	3|2	5	2.5
FlagBirA-PC2Cil	RAB29	5|5	10	5			Yes			Yes
PC2-BirAFlag	RAB29	3|6	9	4.5			Yes			Yes
CD167-PC1-BirAFlagCil	RAB29	4|4	8	4			Yes			Yes
FlagBirA-PC2	RAB29	4|4	8	4			Yes			Yes
PC2-BirAFlagCil	RAB29	3|4	7	3.5			Yes			Yes
CD167-PC1-BirAFlag	RAB29	5|5	10	5			Yes			Yes
FlagBirA-PC2Cil	RAB3B	9|11	20	10																		Yes
CD167-PC1-BirAFlag	RAB3B	8|8	16	8																		Yes
FlagBirA-PC2	RAB3B	6|8	14	7																		Yes
PC2-BirAFlagCil	RAB3B	6|5	11	5.5																		Yes
PC2-BirAFlag	RAB3B	5|4	9	4.5																		Yes
PC2-BirAFlag	RAB3GAP1	26|34	60	30
FlagBirA-PC2Cil	RAB3GAP1	25|29	54	27
PC2-BirAFlagCil	RAB3GAP1	17|16	33	16.5
CD167-PC1-BirAFlagCil	RAB3GAP1	14|16	30	15
PC2-BirAFlag	RAB3GAP2	64|61	125	62.5																	Yes
FlagBirA-PC2Cil	RAB3GAP2	45|59	104	52																	Yes
PC2-BirAFlagCil	RAB3GAP2	39|45	84	42																	Yes
FlagBirA-PC2	RAB3GAP2	29|35	64	32																	Yes
CD167-PC1-BirAFlagCil	RAB3GAP2	27|34	61	30.5																	Yes
PC2-BirAFlag	RAB3IP	6|9	15	7.5												Yes
PC2-BirAFlagCil	RAB3IP	6|5	11	5.5												Yes
CD167-PC1-BirAFlagCil	RAB4A	3|2	5	2.5							Yes
CD167-PC1-BirAFlag	RAB4A	2|2	4	2							Yes
CD167-PC1-BirAFlag	RAB5B	5|6	11	5.5									Yes
CD167-PC1-BirAFlag	RAB7A	23|22	45	22.5	Yes	Yes	Yes			Yes
FlagBirA-PC2	RAB7A	26|30	56	28	Yes	Yes	Yes			Yes
PC2-BirAFlagCil	RAB7A	28|28	56	28	Yes	Yes	Yes			Yes
FlagBirA-PC2Cil	RAB7A	18|23	41	20.5	Yes	Yes	Yes			Yes
PC2-BirAFlag	RAB7A	20|20	40	20	Yes	Yes	Yes			Yes
CD167-PC1-BirAFlagCil	RAB7A	18|20	38	19	Yes	Yes	Yes			Yes
CD167-PC1-BirAFlagCil	RABGAP1L	9|12	21	10.5										Yes
CD167-PC1-BirAFlag	RABL3	18|13	31	15.5						Yes
CD167-PC1-BirAFlagCil	RABL3	20|24	44	22						Yes
FlagBirA-PC2	RABL3	18|22	40	20						Yes
FlagBirA-PC2Cil	RABL3	18|18	36	18						Yes
PC2-BirAFlag	RABL3	21|13	34	17						Yes
PC2-BirAFlagCil	RABL3	10|10	20	10						Yes
CD167-PC1-BirAFlagCil	RABL6	39|49	88	44										Yes
FlagBirA-PC2Cil	RAC1	4|5	9	4.5
PC2-BirAFlag	RAC1	4|5	9	4.5
CD167-PC1-BirAFlag	RAC1	4|3	7	3.5
CD167-PC1-BirAFlagCil	RAC1	4|3	7	3.5
PC2-BirAFlagCil	RAC1	3|3	6	3
FlagBirA-PC2Cil	RAD50	21|24	45	22.5
PC2-BirAFlag	RAD50	19|18	37	18.5
PC2-BirAFlagCil	RAD50	18|19	37	18.5
CD167-PC1-BirAFlagCil	RALGAPB	7|6	13	6.5										Yes
PC2-BirAFlagCil	RALY	7|9	16	8
FlagBirA-PC2Cil	RALY	5|6	11	5.5
CD167-PC1-BirAFlagCil	RAP1A	8|7	15	7.5							Yes
CD167-PC1-BirAFlag	RAP1A	8|6	14	7							Yes
PC2-BirAFlag	RAPGEF1	16|9	25	12.5															Yes
CD167-PC1-BirAFlagCil	RARS2	8|6	14	7					Yes
FlagBirA-PC2Cil	RARS2	5|6	11	5.5					Yes
FlagBirA-PC2	RARS2	3|2	5	2.5					Yes
PC2-BirAFlag	RARS2	3|2	5	2.5					Yes
CD167-PC1-BirAFlagCil	RASAL2	2|2	4	2										Yes
PC2-BirAFlag	RASSF2	10|10	20	10															Yes
PC2-BirAFlag	RASSF8	2|3	5	2.5															Yes
PC2-BirAFlag	RBM14-RBM4	3|3	6	3															Yes
PC2-BirAFlag	RBM22	3|4	7	3.5															Yes
CD167-PC1-BirAFlagCil	RBSN	5|5	10	5			Yes							Yes
CD167-PC1-BirAFlag	RCN1	12|10	22	11
CD167-PC1-BirAFlagCil	RCN1	6|7	13	6.5
FlagBirA-PC2Cil	RCN1	3|6	9	4.5
PC2-BirAFlagCil	RCN1	4|5	9	4.5
CD167-PC1-BirAFlag	RCN2	10|11	21	10.5							Yes
CD167-PC1-BirAFlagCil	RCN2	6|3	9	4.5							Yes
CD167-PC1-BirAFlag	RDH14	2|3	5	2.5		Yes	Yes		Yes				Yes
CD167-PC1-BirAFlagCil	REEP2	2|3	5	2.5
FlagBirA-PC2Cil	REEP2	2|3	5	2.5
CD167-PC1-BirAFlagCil	REEP4	6|6	12	6
CD167-PC1-BirAFlag	REEP4	3|7	10	5
FlagBirA-PC2	REEP4	5|3	8	4
PC2-BirAFlag	REEP4	3|2	5	2.5
FlagBirA-PC2	REEP6	2|3	5	2.5
CD167-PC1-BirAFlag	REEP6	2|2	4	2
CD167-PC1-BirAFlagCil	RELL1	15|11	26	13										Yes
CD167-PC1-BirAFlagCil	RETREG1	2|5	7	3.5
CD167-PC1-BirAFlag	RFT1	4|5	9	4.5
CD167-PC1-BirAFlagCil	RFT1	4|4	8	4
FlagBirA-PC2	RFT1	5|3	8	4
FlagBirA-PC2Cil	RFT1	3|2	5	2.5
PC2-BirAFlag	RHBDD3	10|7	17	8.5
PC2-BirAFlagCil	RHBDD3	10|7	17	8.5
CD167-PC1-BirAFlagCil	RHBDD3	5|5	10	5
FlagBirA-PC2	RHBDD3	3|3	6	3
FlagBirA-PC2Cil	RHOA	13|11	24	12														Yes
PC2-BirAFlag	RHPN2	12|9	21	10.5															Yes
CD167-PC1-BirAFlagCil	RIC1	3|4	7	3.5										Yes
CD167-PC1-BirAFlagCil	RICTOR	8|5	13	6.5										Yes
PC2-BirAFlag	RILPL2	3|3	6	3
CD167-PC1-BirAFlag	RILPL2	2|2	4	2
CD167-PC1-BirAFlag	RINT1	27|23	50	25						Yes
PC2-BirAFlag	RINT1	39|45	84	42						Yes
FlagBirA-PC2Cil	RINT1	37|40	77	38.5						Yes
CD167-PC1-BirAFlagCil	RINT1	38|35	73	36.5						Yes
PC2-BirAFlagCil	RINT1	36|37	73	36.5						Yes
FlagBirA-PC2	RINT1	37|31	68	34						Yes
PC2-BirAFlag	RIOK3	5|2	7	3.5															Yes
PC2-BirAFlag	RIPK1	6|12	18	9												Yes
PC2-BirAFlagCil	RIPK1	7|5	12	6												Yes
CD167-PC1-BirAFlagCil	RMDN2	3|2	5	2.5										Yes
FlagBirA-PC2Cil	RMDN3	12|7	19	9.5					Yes													Yes
PC2-BirAFlagCil	RMDN3	13|5	18	9					Yes													Yes
PC2-BirAFlag	RMDN3	8|7	15	7.5					Yes													Yes
CD167-PC1-BirAFlag	RMDN3	5|3	8	4					Yes													Yes
FlagBirA-PC2	RMDN3	5|3	8	4					Yes													Yes
CD167-PC1-BirAFlagCil	RNFT1	3|5	8	4										Yes
CD167-PC1-BirAFlagCil	ROR2	5|7	12	6							Yes
CD167-PC1-BirAFlag	ROR2	4|5	9	4.5							Yes
FlagBirA-PC2Cil	RPN1	60|76	136	68											Yes
FlagBirA-PC2	RPN1	64|62	126	63											Yes
PC2-BirAFlag	RPRD1A	4|2	6	3															Yes
PC2-BirAFlag	RPS10-NUDT3	18|17	35	17.5															Yes
PC2-BirAFlag	RPS12	70|71	141	70.5																	Yes
CD167-PC1-BirAFlagCil	RPS12	57|57	114	57																	Yes
PC2-BirAFlagCil	RPS12	62|46	108	54																	Yes
FlagBirA-PC2Cil	RPS12	53|53	106	53																	Yes
FlagBirA-PC2	RPS12	50|47	97	48.5																	Yes
CD167-PC1-BirAFlagCil	RPS27A	55|59	114	57										Yes
CD167-PC1-BirAFlagCil	RPS6KC1	13|13	26	13										Yes
CD167-PC1-BirAFlagCil	RRAGA	11|2	13	6.5	Yes	Yes	Yes				Yes
CD167-PC1-BirAFlag	RRAGA	5|4	9	4.5	Yes	Yes	Yes				Yes
CD167-PC1-BirAFlagCil	RRAGC	12|13	25	12.5	Yes	Yes	Yes				Yes
CD167-PC1-BirAFlag	RRAGC	8|11	19	9.5	Yes	Yes	Yes				Yes
CD167-PC1-BirAFlagCil	RRBP1	10|15	25	12.5
FlagBirA-PC2Cil	RRBP1	11|13	24	12
CD167-PC1-BirAFlag	RRBP1	11|10	21	10.5
PC2-BirAFlag	RTN1	7|15	22	11												Yes
PC2-BirAFlagCil	RTN1	8|10	18	9												Yes
CD167-PC1-BirAFlagCil	RUFY1	8|9	17	8.5							Yes
CD167-PC1-BirAFlag	RUFY1	6|5	11	5.5							Yes
CD167-PC1-BirAFlagCil	RUFY3	6|8	14	7										Yes
FlagBirA-PC2	RYR3	2|2	4	2													Yes
PC2-BirAFlagCil	S100A10	3|3	6	3																Yes
CD167-PC1-BirAFlagCil	SACM1L	7|8	15	7.5																	Yes
FlagBirA-PC2Cil	SACM1L	6|8	14	7																	Yes
PC2-BirAFlag	SACM1L	4|5	9	4.5																	Yes
FlagBirA-PC2	SACM1L	3|4	7	3.5																	Yes
PC2-BirAFlagCil	SACM1L	3|2	5	2.5																	Yes
FlagBirA-PC2	SAR1A	15|16	31	15.5
CD167-PC1-BirAFlag	SAR1A	13|12	25	12.5
CD167-PC1-BirAFlag	SAR1B	12|12	24	12						Yes
FlagBirA-PC2	SAR1B	14|9	23	11.5						Yes
CD167-PC1-BirAFlagCil	SAR1B	9|11	20	10						Yes
PC2-BirAFlag	SAR1B	11|8	19	9.5						Yes
FlagBirA-PC2Cil	SAR1B	9|9	18	9						Yes
PC2-BirAFlagCil	SAR1B	10|8	18	9						Yes
PC2-BirAFlag	SASS6	3|3	6	3												Yes
PC2-BirAFlagCil	SASS6	4|2	6	3												Yes
CD167-PC1-BirAFlagCil	SBF1	2|3	5	2.5										Yes
CD167-PC1-BirAFlag	SCAMP1	45|45	90	45							Yes
CD167-PC1-BirAFlagCil	SCAMP1	46|43	89	44.5							Yes
CD167-PC1-BirAFlag	SCAMP2	5|5	10	5
CD167-PC1-BirAFlagCil	SCAMP2	4|5	9	4.5
PC2-BirAFlagCil	SCAMP2	3|6	9	4.5
FlagBirA-PC2	SCAMP2	3|3	6	3
CD167-PC1-BirAFlagCil	SCAMP3	16|19	35	17.5							Yes
CD167-PC1-BirAFlag	SCAMP3	13|15	28	14							Yes
CD167-PC1-BirAFlagCil	SCAMP4	2|2	4	2
FlagBirA-PC2Cil	SCAMP4	2|2	4	2
FlagBirA-PC2Cil	SCARB2	3|2	5	2.5	Yes	Yes	Yes											Yes
FlagBirA-PC2Cil	SCCPDH	3|7	10	5											Yes
FlagBirA-PC2	SCCPDH	2|3	5	2.5											Yes
FlagBirA-PC2Cil	SCD5	3|2	5	2.5
PC2-BirAFlagCil	SCD5	2|2	4	2
CD167-PC1-BirAFlag	SCFD1	46|42	88	44						Yes
CD167-PC1-BirAFlagCil	SCFD1	66|70	136	68						Yes
PC2-BirAFlag	SCFD1	49|57	106	53						Yes
FlagBirA-PC2Cil	SCFD1	47|42	89	44.5						Yes
PC2-BirAFlagCil	SCFD1	37|34	71	35.5						Yes
FlagBirA-PC2	SCFD1	34|35	69	34.5						Yes
FlagBirA-PC2	SCFD2	3|2	5	2.5											Yes
FlagBirA-PC2Cil	SCFD2	3|2	5	2.5											Yes
PC2-BirAFlagCil	SCP2	6|8	14	7					Yes
CD167-PC1-BirAFlag	SCP2	7|5	12	6					Yes
CD167-PC1-BirAFlagCil	SCP2	5|5	10	5					Yes
FlagBirA-PC2Cil	SCP2	3|6	9	4.5					Yes
PC2-BirAFlag	SCP2	2|2	4	2					Yes
FlagBirA-PC2Cil	SCPEP1	3|5	8	4		Yes	Yes
CD167-PC1-BirAFlagCil	SCPEP1	2|3	5	2.5		Yes	Yes
FlagBirA-PC2	SCPEP1	2|3	5	2.5		Yes	Yes
CD167-PC1-BirAFlag	SCPEP1	2|2	4	2		Yes	Yes
PC2-BirAFlagCil	SCPEP1	2|2	4	2		Yes	Yes
CD167-PC1-BirAFlagCil	SCRIB	85|84	169	84.5							Yes
CD167-PC1-BirAFlag	SCRIB	58|55	113	56.5							Yes
CD167-PC1-BirAFlagCil	SCYL3	42|39	81	40.5							Yes
CD167-PC1-BirAFlag	SCYL3	29|17	46	23							Yes
[truncated: 932 more rows]

## Sheet: Table 3 established proteins 
Known PC1/PC2 interactors, atypical ADPKD, renal cystic disease modifiers, and proteins associated with PKD
	BioID interaction partner	Reported literature interaction	Location	Primary function(s)	UniProt	Relevant literature
Known PC1/PC2 interactors
PKD2	PC1-CTT	PC1	ER	Ion channel	Q13563
STIM1	PC1-CTT and PC2	PC1 and PC2	ER	Calcium sensor; SOCE	Q13586	Woodward etal., 2010	Guo etal., 2020
EIF2KA3/PERK	PC1-CTT and PC2	PC1 and PC2	ER	Protein kinase; ER-stress sensor	Q9NZJ5	Tang etal., 2017	Liang etal., 2008
TBL2	PC2	PC2	ER	ER-stress response	Q9Y4P3	Zhou etal., 2021
ITPR3	PC2	PC1 and PC2	ER, ves, mito, nuc	Calcium channel	Q14573	Li etal., 2005	Li etal., 2009
SRC	PC1-CTT and PC2	PC1	PM, mito, nuc, cyto, cytosk	NRPTK; signaling	P12931	Talbot etal., 2014
NNT	PC1-CTT and PC2	PC1	mito	Enzyme; redox regulation	Q13423	Pellegrini etal., 2023	Onuchic etal., 2023	Lin etal., 2023
STK11/LKB1	PC1-CTT	PC1	cilia, nuc, cyto, mito	Ser/Thr protein kinase; signaling	Q15831	Viau etal, 2018
STRADA	PC1-CTT	PC1	cilia, nuc, cyto	Pseudokinase	Q7RTN6	Viau etal, 2018
Atypical ADPKD proteins
DNAJB11	PC2	PC1	ER	Co-chaperone; protein folding and trafficking	Q9UBS4	Cornec-Le Gall etal., 2018	Roy etal., 2023
ALG5	PC2	PC1	ER	Enzyme; N-glycosylation	Q9Y673	Lemoine etal., 2022	Elhassan etal., 2024
Renal cystic disease modifiers
SEC63	PC1-CTT and PC2		ER	Protein translocation	Q9UGP8	Fedeles etal., 2011	Fedeles etal., 2015
ARL13B	PC1-CTT		cilia, cyto, cytosk	Ciliary structure, trafficking, and signaling	Q3SXY8	Li etal., 2016	Sexias etal., 2016	Sciver etal., 2023
TULP3	PC1-CTT		cilia, PM, nuc	Ciliary structure, trafficking, and signaling	O75386	Palicharla etal., 2017	Hwang etal., 2019	Legue and Liem, 2019
STK11/LKB1	PC1-CTT		cilia, nuc, cyto, mito	Ser/Thr protein kinase; signaling	Q15831	Flowers etal., 2018
TMEM38B/TRIC-B	PC2		ER	Cation channel	Q9NVVO	Padhy etal., 2022
DLG1	PC1-CTT		PM, cell junctions	Scaffolding; cell-cell adhesion	Q12959	Rezzi etal., 2024	Sun-Young etal., 2013
CASK	PC1-CTT		PM, cyto, nuc	Ser protein kinase; scaffolding; cell-cell adhesion	O14936	Sun-Young etal., 2013
Associated with PKD
GPCR5A	PC1-CTT		PM, EV	GPCR; signaling	Q89FJ5	Muto etal., 2022	Muto etal., 2024
Proteins previously reported as PC1-interactors
EXOC2	PC1-CTT					Lin etal., 2023
EXOC3	PC1-CTT					Lin etal., 2023
EXOC4	PC2					Lin etal., 2023
FLOT2	PC1-CTT					Lin etal., 2023
GNAI2	PC1-CTT and PC2					Lin etal., 2023
INF2	PC1-CTT and PC2					Lin etal., 2023
ITPR3	PC2					Lin etal., 2023
PACSIN2	PC1-CTT					Lin etal., 2023
PKD2	PC1-CTT					Lin etal., 2023
PTK2	PC2					Lin etal., 2023
SRC	PC1-CTT					Lin etal., 2023
STIM1	PC1-CTT and PC2					Lin etal., 2023
STK11/LKB1	PC1-CTT					Lin etal., 2023
TSG101	PC2					Lin etal., 2023
YES1	PC1-CTT					Lin etal., 2023
Abbreviations used
ER = endoplasmic reticulum
PM = plasma membrane
mito = mitochondria
ves = vesicles
nuc = nucleus
cyto = cytoplasm
cytosk = cytoskeleton
EV = etraceullar vesicles
SOCE = store-operated calcium entry
NRPTK = non-receptor protein tyrosine kinase
GPCR = G-protein coupled receptor

## Sheet: Table 4a PC BioID vs PD 2.3
Data source: Kaade etal. (2024) Starvation-induced metabolic rewiring affects mTORC1 composition in vivo (https://www.nature.com/articles/s41598-024-78873-7), Supplementary Information 2, Table S3 all lysosomal
	Total		ALL baits	CD167-PC1-BirAFlag	CD167-PC1-BirAFlagCil	FlagBirA-PC2	FlagBirA-PC2Cil	PC2-BirAFlag	PC2-BirAFlagCil	PC1 only NOT PC2	ALL PC2 only NOT PC1	CD167-PC1-BirAFlag ONLY	CD167-PC1-BirAFlagCil ONLY	FlagBirA-PC2 ONLY	PC2-FlagBirA ONLY	FlagBirA-PC2 ONLY	FlagBirA-PC2Cil ONLY	PC2-BirAFlag ONLY	PC2-BirAFlag Cil ONLY	Absent in CD167-PC1-BirA ONLY	Absent in CD167-PC1-BirAFlagCil ONLY	Absent in PC2 Flag ONLY	Absent in Flag PC2 ONLY
			143	507	675	379	438	536	396	155	18	41	152	23	44	23	57	138	26	28	6	13	4
Lysosomal proteins as compared to Proteome Discoverer 2.3			3	35	44	6	14	12	14	22	2	0	9	0	0	0	3	0	1	0	0	0	0
% lysosomal proteins as compared to Proteome Discoverer 2.3			0.020979	0.0690335	0.0651852	0.0158311	0.0319635	0.0223881	0.0353535	0.141935	0.111111	0	0.0592105	0	0	0	0.0526316	0	0.0384615	0	0	0	0
No. lysosomal proteins in Proteome Discoverer 2.3	233
%			0.0128755	0.150215	0.188841	0.0257511	0.0600858	0.0515021	0.0600858	0.0944206	0.00858369	0	0.0386266	0	0	0	0.0128755	0	0.00429185	0	0	0	0
Dual CD167-PC1-BirA interactors as compared to Protein Discoverer 2.3		33
Unique CD167-PC1-BirAFlag interactors as compared to Protein Discoverer 2.3		12
Unique CD167-PC1-BirAFlagCil interactors as compared to Protein Discoverer 2.3		1
Total lysosomal interactors		46
Dual FlagBirA interactors as compared to Protein Discoverer 2.3		5
Unique FlagBirA-PC2 interactors as compared to Protein Discoverer 2.3		9
Unique FlagBirA-PC2Cil interactors as compared to Protein Discoverer 2.3		1
Total lysosomal interactors		15
Dual PC2-BirA interactors as compared to Protein Discoverer 2.3		9
Unique PC2-BirAFlag interactors as compared to Protein Discoverer 2.3		5
Unique PC2-BirAFlagCil interactors as compared to Protein Discoverer 2.3		3
Total lysosomal interactors		17

## Sheet: Table 4b PC BioID vs PD 2.3
Data source: Kaade etal. (2024) Starvation-induced metabolic rewiring affects mTORC1 composition in vivo (https://www.nature.com/articles/s41598-024-78873-7), Supplementary Information 2, Table S3 all lysosomal
Comparison of the lysosomal proteins reported in PD 2.3 as compared to the PC1-BF/PC2 BioID dataset reported in Table 2 and color-coded according to bait sub-type
Uniprot ID	Gene	Uniprot ID	Gene	Uniprot ID	Gene		All lysosomal proteins in PD 2.3
P41234	Abca2	P54818	Galc	Q62086	Pon2		233
Q8R4P9	Abcc10	Q571E4	Galns	O88531	Ppt1
P09470	Ace	P17439	Gba	O35448	Ppt2		All PC preys
Q05117	Acp5	Q9DBL2	Gdap2	Q7TMR0	Prcp		53
Q64191	Aga	Q9Z0L8	Ggh	O08709	Prdx6
P45376	Akr1b1	Q8BWF2	Gimap5	Q61207	Psap		PC1-BF-specific preys
Q91Y97	Aldob	P51569	Gla	P49769	Psen1		31
Q810B6	Ankfy1	P23780	Glb1	Q61144	Psen2
Q3UMR0	Ankrd27	Q60648	Gm2a	Q91V41	Rab14		BLOC/BORC component
P97449	Anpep	P21278	Gna11	P53994	Rab2a		V-ATPase component
Q9Z1T1	Ap3b1	P21279	Gnaq	P35278	Rab5c		Ragulator component
O54774	Ap3d1	P62874	Gnb1	P51150	Rab7a		Rag component
Q9JKC8	Ap3m1	P62880	Gnb2	Q9R0M6	Rab9a		HOPS component
P08226	Apoe	Q8BFR4	Gns	Q9ERI6	Rdh14
Q8VEH3	Arl8a	O70362	Gpld1	Q8VC42	Rmc1		PC2-specific preys
Q9CQW2	Arl8b	P28798	Grn	C0HKG5	Rnaset2a		7
P50428	Arsa	P12265	Gusb	O54965	Rnf13
P50429	Arsb	P14438	H2-Aa	Q80X95	Rraga		Dual PC1-BF+PC2 preys
Q3TYD4	Arsg	P29416	Hexa	Q99K70	Rragc		15
Q9WV54	Asah1	P20060	Hexb	Q61009	Scarb1
P16460	Ass1	Q3UDW8	Hgsnat	O35114	Scarb2		PC1-BF-specific + dual PC1+PC2 preys
P98197	Atp11a	Q6YGZ1	Hpse	Q8R2U0	Seh1l		46
Q9QZW0	Atp11c	Q9ESB3	Hrg	P70665	Siae
Q9CTG6	Atp13a2	P11499	Hsp90ab1	Q8CIF6	Sidt2		PC2-specific + dual PC1+PC2 preys
P15920	Atp6v0a2	P63017	Hspa8	P49282	Slc11a2		22
P51863	Atp6v0d1	P48441	Idua	Q9JIS8	Slc12a4
Q80SY3	Atp6v0d2	Q9ESY9	Ifi30	Q8BPX9	Slc15a3
P50516	Atp6v1a	Q9CQW9	Ifitm3	Q8BN82	Slc17a5
P62814	Atp6v1b2	Q07113	Igf2r	Q80ZD3	Slc26a11
Q9Z1G3	Atp6v1c1	O09046	Il4i1	Q9JIF3	Slc2a8
P57746	Atp6v1d	Q60766	Irgm1	Q8VE96	Slc35f6
P50518	Atp6v1e1	Q80XH1	Kxd1	Q8BGD6	Slc38a9
Q9CR51	Atp6v1g1	P11438	Lamp1	Q9D8M3	Slc48a1
Q8BVE3	Atp6v1h	P17047	Lamp2	Q04519	Smpd1
O55102	Bloc1s1	Q9CQ22	Lamtor1	O09044	Snap23
Q9CWG9	Bloc1s2	Q9JHS3	Lamtor2	Q9Z266	Snapin
Q9D920	Borcs5	O88653	Lamtor3	Q9WV80	Snx1
Q9D6W8	Borcs6	Q9D1L9	Lamtor5	Q9CWK8	Snx2
Q9CRC6	Borcs7	P35951	Ldlr	Q6P8X1	Snx6
Q9D6Y4	Borcs8	O89017	Lgmn	Q3UHA3	Spg11
P24270	Cat	Q9Z0M5	Lipa	Q8R0G7	Spns1
Q8C1Y8	Ccz1	Q8K0B2	Lmbrd1	Q9JJF9	Sppl2a
P11609	Cd1d1	Q8C129	Lnpep	Q61542	Stard3
P31996	Cd68	Q91ZX7	Lrp1	Q9DCI3	Stard3nl
P04441	Cd74	P25911	Lyn	Q3TAA7	Stk11ip
O70496	Clcn7	P24668	M6pr	O70439	Stx7
Q3UMW8	Cln5	O09159	Man2b1	O88983	Stx8
Q68FD5	Cltc	O54782	Man2b2	Q64324	Stxbp2
Q61147	Cp	Q8K2I4	Manba	A2A9C3	Szt2
Q9WVJ3	Cpq	Q99J21	Mcoln1	Q99MB1	Tlr3
P21460	Cst3	Q8BH31	Mfsd8	P58681	Tlr7
Q8R242	Ctbs	Q8VE19	Mios	Q9EQU3	Tlr9
P16675	Ctsa	P11247	Mpo	Q9DBU0	Tm9sf1
P10605	Ctsb	P27573	Mpz	Q80X71	Tmem106b
P97821	Ctsc	Q9JLN9	Mtor	P52875	Tmem165
P18242	Ctsd	Q9D7V9	Naaa	Q9CXT7	Tmem192
Q9R013	Ctsf	Q9QWR8	Naga	Q9QY73	Tmem59
P49935	Ctsh	Q9CWZ7	Napg	Q91YT8	Tmem63a
P55097	Ctsk	O09043	Napsa	Q9EQJ0	Tpcn1
P06797	Ctsl	P57716	Ncstn	O89023	Tpp1
Q8BM88	Ctso	O35657	Neu1	Q02053	Uba1
O70370	Ctss	O35604	Npc1	P70280	Vamp7
Q9WUU7	Ctsz	Q9Z0J0	Npc2	O70404	Vamp8
Q91WC9	Daglb	Q9WUE4	Nprl2	Q91W86	Vps11
P61460	Depdc5	Q8VIJ8	Nprl3	Q920Q4	Vps16
P60904	Dnajc5	P46460	Nsf	Q8R307	Vps18
P56542	Dnase2	Q8BGT0	Ostm1	P40336	Vps26a
P28843	Dpp4	Q9JJX6	P2rx4	Q9D2N9	Vps33a
Q9ET22	Dpp7	Q80W65	Pcsk9	Q9EQH3	Vps35
Q9CR48	Dram2	Q9CQF9	Pcyox1	Q8R5L3	Vps39
Q4PZA2	Ece1	Q2TBE6	Pi4k2a	Q5KU39	Vps41
P16406	Enpep	Q8CBQ5	Pi4k2b	O88384	Vti1b
O08917	Flot1	Q3TWL2	Pip4p1	Q8CFJ9	Wdr24
P09528	Fth1	Q9CZX7	Pip4p2	Q3UDP0	Wdr41
P29391	Ftl1	Q8VEB4	Pla2g15	Q8C0M0	Wdr59
Q99LJ1	Fuca1	Q8VCI0	Plbd1	Q5ND34	Wdr81
P70699	Gaa	Q3TCN2	Plbd2	Q3UPF5	Zc3hav1
Q9DCD6	Gabarap	Q9Z280	Pld1

## Sheet: Table 5a PC BioID vs hLGDB
Data source: The Human Lysosome Gene Database (http://lysosome.unipg.it/)
	Total		ALL baits	CD167-PC1-BirAFlag	CD167-PC1-BirAFlagCil	FlagBirA-PC2	FlagBirA-PC2Cil	PC2-BirAFlag	PC2-BirAFlagCil	PC1 only NOT PC2	ALL PC2 only NOT PC1	CD167-PC1-BirAFlag ONLY	CD167-PC1-BirAFlagCil ONLY	FlagBirA-PC2 ONLY	PC2-FlagBirA ONLY	FlagBirA-PC2 ONLY	FlagBirA-PC2Cil ONLY	PC2-BirAFlag ONLY	PC2-BirAFlag Cil ONLY	Absent in CD167-PC1-BirA ONLY	Absent in CD167-PC1-BirAFlagCil ONLY	Absent in PC2 Flag ONLY	Absent in Flag PC2 ONLY
			143	507	675	379	438	536	396	155	18	41	152	23	44	23	57	138	26	28	6	13	4
Lysosomal proteins as compared to hLGDB			9	46	53	13	28	26	22	17	1	2	8	5	0	0	4	5	0	0	0	1	0
% lysosomal proteins as compared to hLGDB			0.0629371	0.0907298	0.0785185	0.0343008	0.0639269	0.0485075	0.0555556	0.109677	0.0555556	0.0487805	0.0526316	0.217391	0	0	0.0701754	0.0362319	0	0	0	0.0769231	0
No. lysosomal proteins in hLGDB	435
%			0.0206897	0.105747	0.121839	0.0298851	0.0643678	0.0597701	0.0505747	0.0390805	0.00229885	0.0045977	0.0183908	0.0114943	0	0	0.0091954	0.0114943	0	0	0	0.00229885	0
Dual CD167-PC1-BirA interactors as compared to hLGDB		39
Unique CD167-PC1-BirAFlag interactors as compared to hLGDB		13
Unique CD167-PC1-BirAFlagCil interactors as compared to hLGDB		7
Total lysosomal interactors		59
Dual FlagBirA interactors as compared to hLGDB		12
Unique FlagBirA-PC2 interactors as compared to hLGDB		16
Unique FlagBirA-PC2Cil interactors as compared to hLGDB		1
Total lysosomal interactors		29
Dual PC2-BirA interactors as compared to hLGDB		15
Unique PC2-BirAFlag interactors as compared to hLGDB		7
Unique PC2-BirAFlagCil interactors as compared to hLGDB		11
Total lysosomal interactors		33

## Sheet: Table 5b hLGDB genes
Data source: The Human Lysosome Gene Database (http://lysosome.unipg.it/)
Symbol	Name	Nb of sources (among selected)
ABCA2	ATP-binding cassette, sub-family A (ABC1), member 2	Schröder BA 2010, Sardiello M 2009, Ashburner M 2000, Lübke T 2009, Leinonen R 2004, Kanehisa M 2000
ABCA3	ATP-binding cassette, sub-family A (ABC1), member 3	Schröder BA 2010
ABCA5	ATP-binding cassette, sub-family A (ABC1), member 5	Leinonen R 2004, Ashburner M 2000
ABCB9	ATP-binding cassette, sub-family B (MDR/TAP), member 9	Schröder B 2007, Sardiello M 2009, Schröder BA 2010, Ashburner M 2000, Leinonen R 2004, Lübke T 2009, Kanehisa M 2000
ABCC10	ATP-binding cassette, sub-family C (CFTR/MRP), member 10	Schröder B 2007
ACP2	acid phosphatase 2, lysosomal	Sardiello M 2009, Schröder BA 2010, Lübke T 2009, Ashburner M 2000, Leinonen R 2004
ACP5	acid phosphatase 5, tartrate resistant	Sleat DE 2006, Leinonen R 2004, Ashburner M 2000, Lübke T 2009, Schröder BA 2010, Sardiello M 2009
ACPP	acid phosphatase, prostate	Schröder B 2007, Leinonen R 2004, Ashburner M 2000
ADA	adenosine deaminase	Ashburner M 2000
ADAM8	ADAM metallopeptidase domain 8	Ashburner M 2000
ADRB2	adrenergic, beta-2-, receptor, surface	Ashburner M 2000
AGA	aspartylglucosaminidase	Sleat DE 2007, Ashburner M 2000, Leinonen R 2004, Kanehisa M 2000, Sleat DE 2005, Sleat DE 2006, Schröder BA 2010, Lübke T 2009, Sardiello M 2009, Sleat DE 2006
AHNAK	AHNAK nucleoprotein	Schröder B 2007
ALDOB	aldolase B, fructose-bisphosphate	Ashburner M 2000
ANKFY1	ankyrin repeat and FYVE domain containing 1	Schröder B 2007
ANKRD27	ankyrin repeat domain 27 (VPS9 domain)	Ashburner M 2000
ANPEP	alanyl (membrane) aminopeptidase	Schröder B 2007
ANXA11	annexin A11	Ashburner M 2000
AP1B1	adaptor-related protein complex 1, beta 1 subunit	Vastrik I 2007, Ashburner M 2000, Kanehisa M 2000
AP1G1	adaptor-related protein complex 1, gamma 1 subunit	Kanehisa M 2000, Schröder B 2007, Ashburner M 2000, Vastrik I 2007
AP1M1	adaptor-related protein complex 1, mu 1 subunit	Kanehisa M 2000, Ashburner M 2000, Vastrik I 2007
AP1M2	adaptor-related protein complex 1, mu 2 subunit	Vastrik I 2007, Ashburner M 2000, Kanehisa M 2000
AP1S1	adaptor-related protein complex 1, sigma 1 subunit	Kanehisa M 2000, Vastrik I 2007, Ashburner M 2000
AP1S2	adaptor-related protein complex 1, sigma 2 subunit	Vastrik I 2007, Ashburner M 2000, Kanehisa M 2000
AP1S3	adaptor-related protein complex 1, sigma 3 subunit	Kanehisa M 2000, Vastrik I 2007, Ashburner M 2000
AP3B1	adaptor-related protein complex 3, beta 1 subunit	Kanehisa M 2000, Schröder B 2007
AP3B2	adaptor-related protein complex 3, beta 2 subunit	Kanehisa M 2000
AP3D1	adaptor-related protein complex 3, delta 1 subunit	Kanehisa M 2000, Schröder B 2007
AP3M1	adaptor-related protein complex 3, mu 1 subunit	Ashburner M 2000, Kanehisa M 2000, Schröder B 2007
AP3M2	adaptor-related protein complex 3, mu 2 subunit	Kanehisa M 2000
AP3S1	adaptor-related protein complex 3, sigma 1 subunit	Kanehisa M 2000
AP3S2	adaptor-related protein complex 3, sigma 2 subunit	Kanehisa M 2000
AP4B1	adaptor-related protein complex 4, beta 1 subunit	Kanehisa M 2000
AP4E1	adaptor-related protein complex 4, epsilon 1 subunit	Kanehisa M 2000
AP4M1	adaptor-related protein complex 4, mu 1 subunit	Kanehisa M 2000
AP4S1	adaptor-related protein complex 4, sigma 1 subunit	Kanehisa M 2000
AQP2	aquaporin 2 (collecting duct)	Ashburner M 2000
ARF1	ADP-ribosylation factor 1	Vastrik I 2007
ARL8A	ADP-ribosylation factor-like 8A	Ashburner M 2000, Leinonen R 2004, Schröder B 2007
ARL8B	ADP-ribosylation factor-like 8B	Ashburner M 2000, Leinonen R 2004, Schröder B 2007
ARRB1	arrestin, beta 1	Vastrik I 2007, Ashburner M 2000
ARSA	arylsulfatase A	Sleat DE 2007, Sardiello M 2009, Kanehisa M 2000, Sleat DE 2006, Leinonen R 2004, Schröder BA 2010, Sleat DE 2006, Ashburner M 2000, Sleat DE 2005, Lübke T 2009
ARSB	arylsulfatase B	Kanehisa M 2000, Leinonen R 2004, Sleat DE 2007, Sleat DE 2005, Sleat DE 2006, Lübke T 2009, Ashburner M 2000, Sardiello M 2009, Schröder BA 2010
ARSD	arylsulfatase D	Ashburner M 2000, Leinonen R 2004
ARSG	arylsulfatase G	Sardiello M 2009, Leinonen R 2004, Kanehisa M 2000, Schröder BA 2010, Ashburner M 2000
ASAH1	N-acylsphingosine amidohydrolase (acid ceramidase) 1	Sleat DE 2007, Sleat DE 2005, Journet A 2000, Kanehisa M 2000, Leinonen R 2004, Ashburner M 2000, Sleat DE 2006, Sleat DE 2006, Journet A 2002, Schröder BA 2010, Sardiello M 2009, Lübke T 2009
ASS1	argininosuccinate synthase 1	Ashburner M 2000
ATP11A	ATPase, class VI, type 11A	Schröder B 2007
ATP11C	ATPase, class VI, type 11C	Schröder B 2007
ATP13A2	ATPase type 13A2	Schröder BA 2010, Lübke T 2009, Schröder B 2007
ATP6AP1	ATPase, H+ transporting, lysosomal accessory protein 1	Kanehisa M 2000, Schröder B 2007
ATP6V0A1	ATPase, H+ transporting, lysosomal V0 subunit a1	Kanehisa M 2000, Schröder B 2007
ATP6V0A2	ATPase, H+ transporting, lysosomal V0 subunit a2	Kanehisa M 2000, Schröder B 2007
ATP6V0A4	ATPase, H+ transporting, lysosomal V0 subunit a4	Kanehisa M 2000, Schröder B 2007
ATP6V0B	ATPase, H+ transporting, lysosomal 21kDa, V0 subunit b	Kanehisa M 2000
ATP6V0C	ATPase, H+ transporting, lysosomal 16kDa, V0 subunit c	Kanehisa M 2000, Schröder B 2007
ATP6V0D1	ATPase, H+ transporting, lysosomal 38kDa, V0 subunit d1	Kanehisa M 2000, Schröder B 2007
ATP6V0D2	ATPase, H+ transporting, lysosomal 38kDa, V0 subunit d2	Kanehisa M 2000
ATP6V1A	ATPase, H+ transporting, lysosomal 70kDa, V1 subunit A	Schröder B 2007
ATP6V1B1	ATPase, H+ transporting, lysosomal 56/58kDa, V1 subunit B1	Schröder B 2007
ATP6V1B2	ATPase, H+ transporting, lysosomal 56/58kDa, V1 subunit B2	Schröder B 2007
ATP6V1C1	ATPase, H+ transporting, lysosomal 42kDa, V1 subunit C1	Schröder B 2007
ATP6V1C2	ATPase, H+ transporting, lysosomal 42kDa, V1 subunit C2	Schröder B 2007
ATP6V1D	ATPase, H+ transporting, lysosomal 34kDa, V1 subunit D	Schröder B 2007
ATP6V1E1	ATPase, H+ transporting, lysosomal 31kDa, V1 subunit E1	Schröder B 2007
ATP6V1F	ATPase, H+ transporting, lysosomal 14kDa, V1 subunit F	Schröder B 2007
ATP6V1G1	ATPase, H+ transporting, lysosomal 13kDa, V1 subunit G1	Schröder B 2007, Ashburner M 2000
ATP6V1H	ATPase, H+ transporting, lysosomal 50/57kDa, V1 subunit H	Schröder B 2007, Kanehisa M 2000
AZU1	azurocidin 1	Ashburner M 2000
BCL10	B-cell CLL/lymphoma 10	Ashburner M 2000
BLOC1S1	biogenesis of lysosomal organelles complex-1, subunit 1	Ashburner M 2000
BTD	biotinidase	Sleat DE 2007
C18orf8	chromosome 18 open reading frame 8	Schröder B 2007
C19orf28	chromosome 19 open reading frame 28	Schröder B 2007
C1orf85	chromosome 1 open reading frame 85	Ashburner M 2000, Schröder BA 2010, Leinonen R 2004, Schröder B 2007
C2orf18	chromosome 2 open reading frame 18	Schröder B 2007, Sardiello M 2009, Ashburner M 2000, Schröder BA 2010, Leinonen R 2004
C7orf28B	chromosome 7 open reading frame 28B	Ashburner M 2000, Leinonen R 2004
CAT	catalase	Ashburner M 2000
CCDC115	coiled-coil domain containing 115	Ashburner M 2000, Leinonen R 2004
CCKAR	cholecystokinin A receptor	Ashburner M 2000
CCZ1	CCZ1 vacuolar protein trafficking and biogenesis associated homolog (S. cerevisiae)	Sardiello M 2009, Leinonen R 2004, Ashburner M 2000
CD164	CD164 molecule, sialomucin	Kanehisa M 2000, Leinonen R 2004, Ashburner M 2000, Schröder BA 2010
CD1B	CD1b molecule	Leinonen R 2004, Ashburner M 2000
CD1D	CD1d molecule	Ashburner M 2000, Leinonen R 2004
CD1E	CD1e molecule	Ashburner M 2000, Leinonen R 2004
CD63	CD63 molecule	Sardiello M 2009, Schröder BA 2010, Schröder B 2007, Kanehisa M 2000, Leinonen R 2004, Ashburner M 2000
CD68	CD68 molecule	Lübke T 2009, Sardiello M 2009, Kanehisa M 2000, Leinonen R 2004, Ashburner M 2000
CD74	CD74 molecule, major histocompatibility complex, class II invariant chain	Leinonen R 2004, Ashburner M 2000
CECR1	cat eye syndrome chromosome region, candidate 1	Sleat DE 2006
CHID1	chitinase domain containing 1	Leinonen R 2004, Ashburner M 2000
CHIT1	chitinase 1 (chitotriosidase)	Leinonen R 2004, Ashburner M 2000
CLCN5	chloride channel 5	Schröder B 2007
CLCN6	chloride channel 6	Schröder B 2007
CLCN7	chloride channel 7	Lübke T 2009, Schröder B 2007, Leinonen R 2004, Schröder BA 2010, Sardiello M 2009, Ashburner M 2000
CLN3	ceroid-lipofuscinosis, neuronal 3	Ashburner M 2000, Kanehisa M 2000, Lübke T 2009, Schröder B 2007, Leinonen R 2004, Sardiello M 2009, Schröder BA 2010
CLN5	ceroid-lipofuscinosis, neuronal 5	Lübke T 2009, Leinonen R 2004, Ashburner M 2000, Sleat DE 2007, Sleat DE 2006, Sardiello M 2009, Kanehisa M 2000, Schröder BA 2010, Sleat DE 2006, Sleat DE 2005
CLTA	clathrin, light chain A	Kanehisa M 2000, Vastrik I 2007
CLTB	clathrin, light chain B	Kanehisa M 2000
CLTC	clathrin, heavy chain (Hc)	Kanehisa M 2000, Vastrik I 2007
CLTCL1	clathrin, heavy chain-like 1	Kanehisa M 2000
CLU	clusterin	Sleat DE 2005
COL6A1	collagen, type VI, alpha 1	Schröder B 2007
CP	ceruloplasmin (ferroxidase)	Schröder B 2007
CPVL	carboxypeptidase, vitellogenic-like	Sardiello M 2009, Sleat DE 2007, Lübke T 2009, Sleat DE 2006
CREG1	cellular repressor of E1A-stimulated genes 1	Journet A 2002, Schröder BA 2010, Sardiello M 2009, Journet A 2000, Sleat DE 2007
CST3	cystatin C	Ashburner M 2000
CST7	cystatin F (leukocystatin)	Journet A 2002, Journet A 2000
CTBS	chitobiase, di-N-acetyl-	Leinonen R 2004, Sleat DE 2006, Sleat DE 2007, Sardiello M 2009, Schröder BA 2010, Ashburner M 2000, Sleat DE 2006, Sleat DE 2005
CTNS	cystinosis, nephropathic	Lübke T 2009, Kanehisa M 2000, Sardiello M 2009, Schröder BA 2010, Ashburner M 2000, Schröder B 2007, Leinonen R 2004
CTSA	cathepsin A	Kanehisa M 2000, Sleat DE 2005, Sleat DE 2007, Schröder BA 2010, Journet A 2002, Sleat DE 2006, Sardiello M 2009, Journet A 2000, Sleat DE 2006, Lübke T 2009, Leinonen R 2004, Ashburner M 2000
[truncated: 325 more rows]

## Sheet: Table 6a PC BioID vs Akter 2023
Data source: Akter etal. (2023) Multi–Cell Line Analysis of Lysosomal Proteomes Reveals Unique Features and Novel Lysosomal Proteins. MCP Volume 22, Issue 3, March 2023, 100509 (https://www.mcponline.org/article/S1535-9476(23)00018-X/fulltext)
[truncated: 34 more rows]

[truncated: 5 more sheets: Table 6b HEK293lyso, Akter 2023, Table 6c HEK293lyso, Akter 2023, Table7a PC BioID vs hMC 3.0, Table 7b PC mito proteins, Table 7c human MitoCarta3.0]
