# Supplementary material for: Interaction Proteomics of Polycystins 1 and 2 Reveal a Novel Role for the BLOC-1/BORC Lysosomal Positioning Complex
Source: Mol Cell Proteomics. 2025 Oct 12;24(11):101091. doi: 10.1016/j.mcpro.2025.101091 (PMC12663635; doi:10.1016/j.mcpro.2025.101091)
Supplement: Supplementary Materials [file mmc3.xlsx]

## Sheet: MS_Specs_ProteinID_Raught-Gupta
Sample report
SearchEngine: TPP iProphet
Project name: G_Gupta
Created by: Jon St-Germain
Creation date: 2025-05-09
TPP Probability < 0.9
Uniqe Peptide < 2
Sample	Bait Gene ID	Hit Gene Name	Hit Gene ID	Hit Protein ID	Hit Score	Peptide Number	Unique Peptide Number	Coverage	Shared Frequency
CD167-BirAFlag_Ciliated_GG_A_qe1(C-BirAFlag)	780	birA	948469	NP_418404.1	1	174	17	58.8	100
CD167-BirAFlag_Ciliated_GG_A_qe1(C-BirAFlag)	780	PC	5091	NP_071504.2	1	260	36	42.4	100
CD167-BirAFlag_Ciliated_GG_A_qe1(C-BirAFlag)	780	ACACA	31	NP_942131.1	1	303	67	41.6	100
CD167-BirAFlag_Ciliated_GG_A_qe1(C-BirAFlag)	780	MCCC1	56922	NP_064551.3	1	175	22	42.8	100
CD167-BirAFlag_Ciliated_GG_A_qe1(C-BirAFlag)	780	SAV_STRAV	SAV_STRAV	SAV_STRAV	1	296	4	37.7	72
CD167-BirAFlag_Ciliated_GG_A_qe1(C-BirAFlag)	780	PCCA	5095	NP_001121164.1	1	168	27	47.3	100
CD167-BirAFlag_Ciliated_GG_A_qe1(C-BirAFlag)	780	MCCC2	64087	NP_071415.1	1	182	20	36.4	100
CD167-BirAFlag_Ciliated_GG_A_qe1(C-BirAFlag)	780	FLNA	2316	NP_001447.2	1	96	44	30.2	100
CD167-BirAFlag_Ciliated_GG_A_qe1(C-BirAFlag)	780	COPG2	26958	NP_036265.3	1	18	10	17.3	100
CD167-BirAFlag_Ciliated_GG_A_qe1(C-BirAFlag)	780	FASN	2194	NP_004095.4	1	93	38	19.8	100
CD167-BirAFlag_Ciliated_GG_A_qe1(C-BirAFlag)	780	PCCB	5096	NP_000523.2	1	113	20	46	100
CD167-BirAFlag_Ciliated_GG_A_qe1(C-BirAFlag)	780	NAP1L1	4673	NP_631946.1	1	11	6	17.6	100
CD167-BirAFlag_Ciliated_GG_A_qe1(C-BirAFlag)	780	ESYT1	23344	NP_056107.1	1	43	16	19.2	100
CD167-BirAFlag_Ciliated_GG_A_qe1(C-BirAFlag)	780	HSPA1B	3304	NP_005337.2	1	130	18	41	100
CD167-BirAFlag_Ciliated_GG_A_qe1(C-BirAFlag)	780	TMPO	7112	NP_001027454.1	1	100	8	54.2	100
CD167-BirAFlag_Ciliated_GG_A_qe1(C-BirAFlag)	780	AHNAK	79026	NP_001611.1	1	46	28	18.7	100
CD167-BirAFlag_Ciliated_GG_A_qe1(C-BirAFlag)	780	VIM	7431	NP_003371.2	1	68	19	48.5	100
CD167-BirAFlag_Ciliated_GG_A_qe1(C-BirAFlag)	780	ENO1	2023	NP_001419.1	1	69	13	45.2	100
CD167-BirAFlag_Ciliated_GG_A_qe1(C-BirAFlag)	780	HSPA8	3312	NP_006588.1	1	93	14	36.5	100
CD167-BirAFlag_Ciliated_GG_A_qe1(C-BirAFlag)	780	WWOX	51741	NP_057457.1	1	24	8	24.2	100
CD167-BirAFlag_Ciliated_GG_A_qe1(C-BirAFlag)	780	NAP1L4	4676	NP_005960.1	0.9978	3	2	5.6	96
CD167-BirAFlag_Ciliated_GG_A_qe1(C-BirAFlag)	780	SND1	27044	NP_055205.2	1	40	17	24.5	100
CD167-BirAFlag_Ciliated_GG_A_qe1(C-BirAFlag)	780	ACACB	32	NP_001084.3	1	22	16	14.4	92
CD167-BirAFlag_Ciliated_GG_A_qe1(C-BirAFlag)	780	ATP5F1A	498	NP_004037.1	1	97	17	42.1	100
CD167-BirAFlag_Ciliated_GG_A_qe1(C-BirAFlag)	780	EMC1	23065	NP_055862.1	1	44	15	20.3	96
CD167-BirAFlag_Ciliated_GG_A_qe1(C-BirAFlag)	780	HSP90AB1	3326	NP_031381.2	1	132	23	41.4	100
CD167-BirAFlag_Ciliated_GG_A_qe1(C-BirAFlag)	780	PRKDC	5591	NP_008835.5	1	163	73	20.9	100
CD167-BirAFlag_Ciliated_GG_A_qe1(C-BirAFlag)	780	IRS4	8471	NP_003595.1	1	52	20	20.5	96
CD167-BirAFlag_Ciliated_GG_A_qe1(C-BirAFlag)	780	TUBA1A	7846	NP_006000.2	0.9999	8	2	55	68
CD167-BirAFlag_Ciliated_GG_A_qe1(C-BirAFlag)	780	CCT2	10576	NP_006422.1	1	74	19	49	100
CD167-BirAFlag_Ciliated_GG_A_qe1(C-BirAFlag)	780	HSP90AA1	3320	NP_001017963.2	1	106	22	36.9	100
CD167-BirAFlag_Ciliated_GG_A_qe1(C-BirAFlag)	780	TCP1	6950	NP_110379.2	1	42	17	42.1	100
CD167-BirAFlag_Ciliated_GG_A_qe1(C-BirAFlag)	780	CRKL	1399	NP_005198.1	1	52	11	50.2	100
CD167-BirAFlag_Ciliated_GG_A_qe1(C-BirAFlag)	780	HSPD1	3329	NP_002147.2	1	138	22	60	100
CD167-BirAFlag_Ciliated_GG_A_qe1(C-BirAFlag)	780	EMD	2010	NP_000108.1	1	26	10	48.8	100
CD167-BirAFlag_Ciliated_GG_A_qe1(C-BirAFlag)	780	DHX9	1660	NP_001348.2	1	74	27	27.7	100
CD167-BirAFlag_Ciliated_GG_A_qe1(C-BirAFlag)	780	EPB41L3	23136	NP_036439.2	1	5	4	5.5	100
CD167-BirAFlag_Ciliated_GG_A_qe1(C-BirAFlag)	780	OSBPL8	114882	NP_065892.1	1	14	8	12.6	100
CD167-BirAFlag_Ciliated_GG_A_qe1(C-BirAFlag)	780	EEF1A1	1915	NP_001393.1	1	88	11	31.8	100
CD167-BirAFlag_Ciliated_GG_A_qe1(C-BirAFlag)	780	EPB41L2	2037	NP_001422.1	1	28	14	21.4	100
CD167-BirAFlag_Ciliated_GG_A_qe1(C-BirAFlag)	780	AP3D1	8943	NP_003929.4	1	11	7	8.7	100
CD167-BirAFlag_Ciliated_GG_A_qe1(C-BirAFlag)	780	CCT8	10694	NP_006576.2	1	43	18	38.1	100
CD167-BirAFlag_Ciliated_GG_A_qe1(C-BirAFlag)	780	CCT5	22948	NP_036205.1	1	28	12	29.6	100
CD167-BirAFlag_Ciliated_GG_A_qe1(C-BirAFlag)	780	H2BC5	3017	NP_066407.1	1	64	3	34.9	100
CD167-BirAFlag_Ciliated_GG_A_qe1(C-BirAFlag)	780	H2BC3	3018	NP_066406.1	1	65	3	34.9	100
CD167-BirAFlag_Ciliated_GG_A_qe1(C-BirAFlag)	780	LBR	3930	NP_002287.2	1	38	10	17.2	100
CD167-BirAFlag_Ciliated_GG_A_qe1(C-BirAFlag)	780	YKT6	10652	NP_006546.1	1	41	9	57.1	100
CD167-BirAFlag_Ciliated_GG_A_qe1(C-BirAFlag)	780	CRK	1398	NP_005197.3	0.9999	4	3	16.2	100
CD167-BirAFlag_Ciliated_GG_A_qe1(C-BirAFlag)	780	DYNC1H1	1778	NP_001367.2	1	92	56	17.4	100
CD167-BirAFlag_Ciliated_GG_A_qe1(C-BirAFlag)	780	GCN1	10985	NP_006827.1	1	75	36	17	100
CD167-BirAFlag_Ciliated_GG_A_qe1(C-BirAFlag)	780	MYH9	4627	NP_002464.1	1	15	10	6.8	100
CD167-BirAFlag_Ciliated_GG_A_qe1(C-BirAFlag)	780	TAGLN2	8407	NP_003555.1	1	35	7	42.2	100
CD167-BirAFlag_Ciliated_GG_A_qe1(C-BirAFlag)	780	WDR11	55717	NP_060587.8	0.9977	2	2	1.6	96
CD167-BirAFlag_Ciliated_GG_A_qe1(C-BirAFlag)	780	ATP5F1B	506	NP_001677.2	1	99	20	56	100
CD167-BirAFlag_Ciliated_GG_A_qe1(C-BirAFlag)	780	HNRNPM	4670	NP_005959.2	1	97	20	39.2	100
CD167-BirAFlag_Ciliated_GG_A_qe1(C-BirAFlag)	780	CCT3	7203	NP_005989.3	1	39	14	31.2	100
CD167-BirAFlag_Ciliated_GG_A_qe1(C-BirAFlag)	780	EEF2	1938	NP_001952.1	1	52	17	20	100
CD167-BirAFlag_Ciliated_GG_A_qe1(C-BirAFlag)	780	MTDH	92140	NP_848927.2	1	12	6	14.3	100
CD167-BirAFlag_Ciliated_GG_A_qe1(C-BirAFlag)	780	CCT6A	908	NP_001753.1	1	26	12	29.4	100
CD167-BirAFlag_Ciliated_GG_A_qe1(C-BirAFlag)	780	HSPA5	3309	NP_005338.1	1	49	17	38.5	100
CD167-BirAFlag_Ciliated_GG_A_qe1(C-BirAFlag)	780	TUBB	203068	NP_821133.1	1	60	4	48.2	100
CD167-BirAFlag_Ciliated_GG_A_qe1(C-BirAFlag)	780	KPNB1	3837	NP_002256.2	1	54	16	22.9	100
CD167-BirAFlag_Ciliated_GG_A_qe1(C-BirAFlag)	780	LRBA	987	NP_006717.2	1	3	3	1.4	96
CD167-BirAFlag_Ciliated_GG_A_qe1(C-BirAFlag)	780	C1QBP	708	NP_001203.1	1	38	5	22	100
CD167-BirAFlag_Ciliated_GG_A_qe1(C-BirAFlag)	780	DDX3X	1654	NP_001180345.1	1	36	14	28.8	100
CD167-BirAFlag_Ciliated_GG_A_qe1(C-BirAFlag)	780	EPB41	2035	NP_001159477.1	1	10	8	10.8	100
CD167-BirAFlag_Ciliated_GG_A_qe1(C-BirAFlag)	780	AFDN	4301	NP_001193937.1	0.9999	4	2	2.4	100
CD167-BirAFlag_Ciliated_GG_A_qe1(C-BirAFlag)	780	RPS3	6188	NP_000996.2	1	74	14	62.6	100
CD167-BirAFlag_Ciliated_GG_A_qe1(C-BirAFlag)	780	MRE11	4361	NP_005582.1	1	15	6	9.7	100
CD167-BirAFlag_Ciliated_GG_A_qe1(C-BirAFlag)	780	CAND1	55832	NP_060918.2	1	56	20	19.8	100
CD167-BirAFlag_Ciliated_GG_A_qe1(C-BirAFlag)	780	CKAP4	10970	NP_006816.2	1	31	17	33.4	96
CD167-BirAFlag_Ciliated_GG_A_qe1(C-BirAFlag)	780	SRPRA	6734	NP_003130.2	1	19	8	15.9	100
CD167-BirAFlag_Ciliated_GG_A_qe1(C-BirAFlag)	780	SCFD1	23256	NP_057190.2	1	5	3	9.7	88
CD167-BirAFlag_Ciliated_GG_A_qe1(C-BirAFlag)	780	AP3B1	8546	NP_003655.3	1	11	8	8.1	100
CD167-BirAFlag_Ciliated_GG_A_qe1(C-BirAFlag)	780	AP_000199.1	AP_000199.1	AP_000199.1	1	13	5	13.7	100
CD167-BirAFlag_Ciliated_GG_A_qe1(C-BirAFlag)	780	VRK2	7444	NP_001123952.1	1	6	5	14.9	80
CD167-BirAFlag_Ciliated_GG_A_qe1(C-BirAFlag)	780	IPO7	10527	NP_006382.1	1	30	10	13	100
CD167-BirAFlag_Ciliated_GG_A_qe1(C-BirAFlag)	780	HSPA9	3313	NP_004125.3	1	47	14	30.3	100
CD167-BirAFlag_Ciliated_GG_A_qe1(C-BirAFlag)	780	EIF4A1	1973	NP_001407.1	1	47	16	52.2	100
CD167-BirAFlag_Ciliated_GG_A_qe1(C-BirAFlag)	780	HNRNPU	3192	NP_004492.2	1	51	13	20.6	100
CD167-BirAFlag_Ciliated_GG_A_qe1(C-BirAFlag)	780	LSG1	55341	NP_060855.2	1	6	5	7.6	100
CD167-BirAFlag_Ciliated_GG_A_qe1(C-BirAFlag)	780	LEMD3	23592	NP_055134.2	1	17	9	13.5	96
CD167-BirAFlag_Ciliated_GG_A_qe1(C-BirAFlag)	780	H4C11	8363	NP_068803.1	1	54	5	41.7	100
CD167-BirAFlag_Ciliated_GG_A_qe1(C-BirAFlag)	780	NONO	4841	NP_001138880.1	1	73	7	31.2	100
CD167-BirAFlag_Ciliated_GG_A_qe1(C-BirAFlag)	780	CCT7	10574	NP_006420.1	1	35	9	22.1	100
CD167-BirAFlag_Ciliated_GG_A_qe1(C-BirAFlag)	780	DDRGK1	65992	NP_076424.1	1	9	4	25.8	76
CD167-BirAFlag_Ciliated_GG_A_qe1(C-BirAFlag)	780	ZC3HAV1	56829	NP_064504.2	1	4	3	6.4	100
CD167-BirAFlag_Ciliated_GG_A_qe1(C-BirAFlag)	780	VEZT	55591	NP_060069.3	1	7	5	9.8	64
CD167-BirAFlag_Ciliated_GG_A_qe1(C-BirAFlag)	780	RPS7	6201	NP_001002.1	1	24	7	51.5	100
CD167-BirAFlag_Ciliated_GG_A_qe1(C-BirAFlag)	780	TIPRL	261726	NP_690866.1	0.9998	4	2	13.5	100
CD167-BirAFlag_Ciliated_GG_A_qe1(C-BirAFlag)	780	CSE1L	1434	NP_001307.2	1	85	22	26.5	100
CD167-BirAFlag_Ciliated_GG_A_qe1(C-BirAFlag)	780	SLC4A7	9497	NP_001245308.1	1	19	7	8.8	72
CD167-BirAFlag_Ciliated_GG_A_qe1(C-BirAFlag)	780	NPM1	4869	NP_002511.1	1	67	6	32.1	100
CD167-BirAFlag_Ciliated_GG_A_qe1(C-BirAFlag)	780	KRT10	3858	NP_000412.3	1	75	17	42.3	92
CD167-BirAFlag_Ciliated_GG_A_qe1(C-BirAFlag)	780	MRTFB	57496	NP_054767.3	1	3	3	3	100
CD167-BirAFlag_Ciliated_GG_A_qe1(C-BirAFlag)	780	XPO1	7514	NP_003391.1	1	63	20	23.4	100
CD167-BirAFlag_Ciliated_GG_A_qe1(C-BirAFlag)	780	PTBP1	5725	NP_114367.1	1	48	12	41.1	100
CD167-BirAFlag_Ciliated_GG_A_qe1(C-BirAFlag)	780	RPS27A	6233	NP_001129064.1	1	27	6	42.9	100
CD167-BirAFlag_Ciliated_GG_A_qe1(C-BirAFlag)	780	ATP2A2	488	NP_733765.1	1	47	17	24.9	100
CD167-BirAFlag_Ciliated_GG_A_qe1(C-BirAFlag)	780	CD2AP	23607	NP_036252.1	1	12	7	15.5	100
CD167-BirAFlag_Ciliated_GG_A_qe1(C-BirAFlag)	780	XRCC6	2547	NP_001460.1	1	27	12	26.3	100
CD167-BirAFlag_Ciliated_GG_A_qe1(C-BirAFlag)	780	RANGAP1	5905	NP_002874.1	1	15	11	26.1	100
CD167-BirAFlag_Ciliated_GG_A_qe1(C-BirAFlag)	780	HNRNPK	3190	NP_112552.1	1	54	12	36.1	100
CD167-BirAFlag_Ciliated_GG_A_qe1(C-BirAFlag)	780	RPS12	6206	NP_001007.2	1	31	3	43.9	96
CD167-BirAFlag_Ciliated_GG_A_qe1(C-BirAFlag)	780	KIF5B	3799	NP_004512.1	1	17	10	14.1	100
CD167-BirAFlag_Ciliated_GG_A_qe1(C-BirAFlag)	780	NCL	4691	NP_005372.2	1	59	16	25.2	100
CD167-BirAFlag_Ciliated_GG_A_qe1(C-BirAFlag)	780	CCT4	10575	NP_006421.2	1	27	10	26.5	100
CD167-BirAFlag_Ciliated_GG_A_qe1(C-BirAFlag)	780	DSG2	1829	NP_001934.2	0.9979	3	2	3.4	88
CD167-BirAFlag_Ciliated_GG_A_qe1(C-BirAFlag)	780	HNRNPH1	3187	NP_001244222.1	1	53	8	29.2	100
CD167-BirAFlag_Ciliated_GG_A_qe1(C-BirAFlag)	780	HACD3	51495	NP_057479.2	1	39	8	27.1	100
CD167-BirAFlag_Ciliated_GG_A_qe1(C-BirAFlag)	780	CDK1	983	NP_001777.1	1	22	7	39.4	100
CD167-BirAFlag_Ciliated_GG_A_qe1(C-BirAFlag)	780	CLTC	1213	NP_004850.1	1	68	31	24.4	100
CD167-BirAFlag_Ciliated_GG_A_qe1(C-BirAFlag)	780	COPB1	1315	NP_001137533.1	1	19	8	12.8	100
CD167-BirAFlag_Ciliated_GG_A_qe1(C-BirAFlag)	780	ARHGAP1	392	NP_004299.1	1	15	6	17.8	92
CD167-BirAFlag_Ciliated_GG_A_qe1(C-BirAFlag)	780	CANX	821	NP_001737.1	1	63	11	21.8	100
CD167-BirAFlag_Ciliated_GG_A_qe1(C-BirAFlag)	780	CORO1B	57175	NP_065174.1	1	9	4	7.8	100
CD167-BirAFlag_Ciliated_GG_A_qe1(C-BirAFlag)	780	SFPQ	6421	NP_005057.1	1	48	14	25	100
CD167-BirAFlag_Ciliated_GG_A_qe1(C-BirAFlag)	780	SEC63	11231	NP_009145.1	1	11	7	11.3	88
CD167-BirAFlag_Ciliated_GG_A_qe1(C-BirAFlag)	780	DDX17	10521	NP_001091974.1	1	65	18	30.5	100
CD167-BirAFlag_Ciliated_GG_A_qe1(C-BirAFlag)	780	VAPA	9218	NP_003565.4	1	26	3	19.3	100
CD167-BirAFlag_Ciliated_GG_A_qe1(C-BirAFlag)	780	RANBP2	5903	NP_006258.3	1	17	14	5.4	100
CD167-BirAFlag_Ciliated_GG_A_qe1(C-BirAFlag)	780	KRT1	3848	NP_006112.3	1	53	16	29	100
CD167-BirAFlag_Ciliated_GG_A_qe1(C-BirAFlag)	780	RPL6	6128	NP_000961.2	1	56	12	44.1	100
CD167-BirAFlag_Ciliated_GG_A_qe1(C-BirAFlag)	780	ALDH18A1	5832	NP_002851.2	1	41	17	26.1	100
CD167-BirAFlag_Ciliated_GG_A_qe1(C-BirAFlag)	780	TUFM	7284	NP_003312.3	1	51	16	41.3	100
CD167-BirAFlag_Ciliated_GG_A_qe1(C-BirAFlag)	780	PPP2R1A	5518	NP_055040.2	1	20	7	16.1	100
CD167-BirAFlag_Ciliated_GG_A_qe1(C-BirAFlag)	780	ACTG1	71	NP_001186883.1	1	24	6	33.6	96
CD167-BirAFlag_Ciliated_GG_A_qe1(C-BirAFlag)	780	EPHA2	1969	NP_004422.2	1	10	7	9.9	84
CD167-BirAFlag_Ciliated_GG_A_qe1(C-BirAFlag)	780	KRT8	3856	NP_001243211.1	1	27	13	32.5	100
CD167-BirAFlag_Ciliated_GG_A_qe1(C-BirAFlag)	780	TMX1	81542	NP_110382.3	1	104	12	33.2	64
CD167-BirAFlag_Ciliated_GG_A_qe1(C-BirAFlag)	780	DDX5	1655	NP_004387.1	1	50	15	32.6	100
CD167-BirAFlag_Ciliated_GG_A_qe1(C-BirAFlag)	780	RABL6	55684	NP_078994.3	1	2	2	4.7	80
CD167-BirAFlag_Ciliated_GG_A_qe1(C-BirAFlag)	780	LMNB1	4001	NP_005564.1	1	62	24	50.2	100
CD167-BirAFlag_Ciliated_GG_A_qe1(C-BirAFlag)	780	PTPN1	5770	NP_002818.1	1	21	10	23.4	100
CD167-BirAFlag_Ciliated_GG_A_qe1(C-BirAFlag)	780	KRT9	3857	NP_000217.2	1	52	15	32.1	88
CD167-BirAFlag_Ciliated_GG_A_qe1(C-BirAFlag)	780	VAPB	9217	NP_004729.1	1	7	4	30.5	96
CD167-BirAFlag_Ciliated_GG_A_qe1(C-BirAFlag)	780	NSF	4905	NP_006169.2	1	12	6	9.9	100
CD167-BirAFlag_Ciliated_GG_A_qe1(C-BirAFlag)	780	CCDC47	57003	NP_064583.2	1	24	7	20.5	96
CD167-BirAFlag_Ciliated_GG_A_qe1(C-BirAFlag)	780	RPN2	6185	NP_001129243.1	1	41	15	36.6	100
CD167-BirAFlag_Ciliated_GG_A_qe1(C-BirAFlag)	780	MATR3	9782	NP_061322.2	1	65	16	27.5	100
CD167-BirAFlag_Ciliated_GG_A_qe1(C-BirAFlag)	780	WDR41	55255	NP_060738.2	1	4	4	11.5	100
CD167-BirAFlag_Ciliated_GG_A_qe1(C-BirAFlag)	780	UQCRC2	7385	NP_003357.2	1	30	6	21.2	100
CD167-BirAFlag_Ciliated_GG_A_qe1(C-BirAFlag)	780	SNX1	6642	NP_683758.1	1	8	4	11.4	100
CD167-BirAFlag_Ciliated_GG_A_qe1(C-BirAFlag)	780	SLC25A13	10165	NP_001153682.1	1	34	18	34.7	100
CD167-BirAFlag_Ciliated_GG_A_qe1(C-BirAFlag)	780	BioID_SpikeTide	BioID_SpikeTide	BioID_SpikeTide	1	32	2	85.7	72
CD167-BirAFlag_Ciliated_GG_A_qe1(C-BirAFlag)	780	LARS1	51520	NP_064502.9	1	50	21	23.8	100
CD167-BirAFlag_Ciliated_GG_A_qe1(C-BirAFlag)	780	RPS2	6187	NP_002943.2	1	42	9	34.1	100
CD167-BirAFlag_Ciliated_GG_A_qe1(C-BirAFlag)	780	DDX39B	7919	NP_542165.1	1	47	13	39.3	100
CD167-BirAFlag_Ciliated_GG_A_qe1(C-BirAFlag)	780	VANGL1	81839	NP_620409.1	1	3	2	3.8	72
CD167-BirAFlag_Ciliated_GG_A_qe1(C-BirAFlag)	780	ILF2	3608	NP_004506.2	1	40	10	46.3	100
CD167-BirAFlag_Ciliated_GG_A_qe1(C-BirAFlag)	780	CPD	1362	NP_001295.2	1	8	6	4.2	68
CD167-BirAFlag_Ciliated_GG_A_qe1(C-BirAFlag)	780	DEPDC1B	55789	NP_060839.2	1	28	12	25.7	100
CD167-BirAFlag_Ciliated_GG_A_qe1(C-BirAFlag)	780	PARP1	142	NP_001609.2	1	26	15	16.8	100
CD167-BirAFlag_Ciliated_GG_A_qe1(C-BirAFlag)	780	MYBBP1A	10514	NP_055335.2	1	38	15	14.5	100
CD167-BirAFlag_Ciliated_GG_A_qe1(C-BirAFlag)	780	NUP133	55746	NP_060700.2	1	10	6	7.9	100
CD167-BirAFlag_Ciliated_GG_A_qe1(C-BirAFlag)	780	PGRMC2	10424	NP_006311.2	1	64	9	39.3	100
CD167-BirAFlag_Ciliated_GG_A_qe1(C-BirAFlag)	780	VDAC1	7416	NP_003365.1	1	58	12	60.8	100
CD167-BirAFlag_Ciliated_GG_A_qe1(C-BirAFlag)	780	PRPF8	10594	NP_006436.3	1	62	35	19	100
CD167-BirAFlag_Ciliated_GG_A_qe1(C-BirAFlag)	780	USP7	7874	NP_003461.2	1	25	14	15.5	100
CD167-BirAFlag_Ciliated_GG_A_qe1(C-BirAFlag)	780	PDIA6	10130	NP_005733.1	1	26	7	23.2	100
CD167-BirAFlag_Ciliated_GG_A_qe1(C-BirAFlag)	780	CDKAL1	54901	NP_060244.2	1	5	3	6.6	92
CD167-BirAFlag_Ciliated_GG_A_qe1(C-BirAFlag)	780	FCGR3B	2215	NP_000561.3	1	13	3	14.4	32
CD167-BirAFlag_Ciliated_GG_A_qe1(C-BirAFlag)	780	TLN1	7094	NP_006280.3	1	23	13	7.4	100
CD167-BirAFlag_Ciliated_GG_A_qe1(C-BirAFlag)	780	SCAMP1	9522	NP_004857.4	1	7	4	15.1	48
CD167-BirAFlag_Ciliated_GG_A_qe1(C-BirAFlag)	780	RPS9	6203	NP_001004.2	1	39	11	39.2	100
CD167-BirAFlag_Ciliated_GG_A_qe1(C-BirAFlag)	780	RPL9	6133	NP_000652.2	1	22	5	37	100
CD167-BirAFlag_Ciliated_GG_A_qe1(C-BirAFlag)	780	MTHFD1	4522	NP_005947.3	1	79	30	38.3	100
CD167-BirAFlag_Ciliated_GG_A_qe1(C-BirAFlag)	780	VAMP7	6845	NP_001138621.1	1	7	5	32.4	48
CD167-BirAFlag_Ciliated_GG_A_qe1(C-BirAFlag)	780	MCM7	4176	NP_005907.3	1	28	14	25.9	100
CD167-BirAFlag_Ciliated_GG_A_qe1(C-BirAFlag)	780	ALDH3A2	224	NP_000373.1	1	19	7	17.5	100
CD167-BirAFlag_Ciliated_GG_A_qe1(C-BirAFlag)	780	EIF5	1983	NP_001960.2	1	13	4	10.4	100
CD167-BirAFlag_Ciliated_GG_A_qe1(C-BirAFlag)	780	SYNCRIP	10492	NP_006363.4	1	32	10	31.1	100
CD167-BirAFlag_Ciliated_GG_A_qe1(C-BirAFlag)	780	HLCS	3141	NP_001229713.1	1	2	2	3.2	100
CD167-BirAFlag_Ciliated_GG_A_qe1(C-BirAFlag)	780	TOR1AIP1	26092	NP_001254507.1	1	20	8	22.6	100
CD167-BirAFlag_Ciliated_GG_A_qe1(C-BirAFlag)	780	UBXN4	23190	NP_055422.1	1	7	2	7.3	72
CD167-BirAFlag_Ciliated_GG_A_qe1(C-BirAFlag)	780	RUVBL1	8607	NP_003698.1	1	36	13	37.1	100
CD167-BirAFlag_Ciliated_GG_A_qe1(C-BirAFlag)	780	RUVBL2	10856	NP_006657.1	1	33	13	33.7	100
CD167-BirAFlag_Ciliated_GG_A_qe1(C-BirAFlag)	780	VDAC2	7417	NP_001171752.1	1	35	8	39.5	100
CD167-BirAFlag_Ciliated_GG_A_qe1(C-BirAFlag)	780	PKM	5315	NP_001193725.1	1	29	9	23.5	100
CD167-BirAFlag_Ciliated_GG_A_qe1(C-BirAFlag)	780	XRCC5	7520	NP_066964.1	1	10	5	8.2	100
CD167-BirAFlag_Ciliated_GG_A_qe1(C-BirAFlag)	780	CTPS1	1503	NP_001896.2	1	27	10	20.5	100
CD167-BirAFlag_Ciliated_GG_A_qe1(C-BirAFlag)	780	COPA	1314	NP_004362.2	1	23	14	17.2	100
CD167-BirAFlag_Ciliated_GG_A_qe1(C-BirAFlag)	780	SYAP1	94056	NP_116185.2	1	4	3	11.4	100
CD167-BirAFlag_Ciliated_GG_A_qe1(C-BirAFlag)	780	DDX39A	10212	NP_005795.2	1	35	10	29.5	100
CD167-BirAFlag_Ciliated_GG_A_qe1(C-BirAFlag)	780	IQGAP1	8826	NP_003861.1	1	37	24	20.4	96
CD167-BirAFlag_Ciliated_GG_A_qe1(C-BirAFlag)	780	ESYT2	57488	NP_065779.1	1	5	4	6	96
CD167-BirAFlag_Ciliated_GG_A_qe1(C-BirAFlag)	780	AP2B1	163	NP_001273.1	1	21	10	15	100
CD167-BirAFlag_Ciliated_GG_A_qe1(C-BirAFlag)	780	CLCN7	1186	NP_001278.1	1	6	5	8.3	68
CD167-BirAFlag_Ciliated_GG_A_qe1(C-BirAFlag)	780	EIF4G1	1981	NP_886553.3	1	40	19	15.6	100
CD167-BirAFlag_Ciliated_GG_A_qe1(C-BirAFlag)	780	RPL23A	6147	NP_000975.2	1	11	4	29.5	100
CD167-BirAFlag_Ciliated_GG_A_qe1(C-BirAFlag)	780	PHB2	11331	NP_001138303.1	1	36	10	37.8	100
CD167-BirAFlag_Ciliated_GG_A_qe1(C-BirAFlag)	780	IPO5	3843	NP_002262.3	1	57	17	20.8	96
CD167-BirAFlag_Ciliated_GG_A_qe1(C-BirAFlag)	780	HSP90B1	7184	NP_003290.1	1	43	20	29.5	96
CD167-BirAFlag_Ciliated_GG_A_qe1(C-BirAFlag)	780	NAMPT	10135	NP_005737.1	1	42	13	41.8	100
CD167-BirAFlag_Ciliated_GG_A_qe1(C-BirAFlag)	780	EMC2	9694	NP_055488.1	1	21	7	31	68
CD167-BirAFlag_Ciliated_GG_A_qe1(C-BirAFlag)	780	SLC25A5	292	NP_001143.2	1	32	7	30.5	100
CD167-BirAFlag_Ciliated_GG_A_qe1(C-BirAFlag)	780	HNRNPF	3185	NP_001091678.1	1	49	7	25.5	100
CD167-BirAFlag_Ciliated_GG_A_qe1(C-BirAFlag)	780	IPO9	55705	NP_060555.2	1	5	2	2.8	92
CD167-BirAFlag_Ciliated_GG_A_qe1(C-BirAFlag)	780	SLC25A3	5250	NP_002626.1	1	42	8	23.5	100
CD167-BirAFlag_Ciliated_GG_A_qe1(C-BirAFlag)	780	RPN1	6184	NP_002941.1	1	45	16	31.5	100
CD167-BirAFlag_Ciliated_GG_A_qe1(C-BirAFlag)	780	RPS15	6209	NP_001009.1	1	35	2	21.4	96
CD167-BirAFlag_Ciliated_GG_A_qe1(C-BirAFlag)	780	ADD3	120	NP_001112.2	1	28	13	27	92
CD167-BirAFlag_Ciliated_GG_A_qe1(C-BirAFlag)	780	FERMT2	10979	NP_001128471.1	1	7	4	8.5	100
CD167-BirAFlag_Ciliated_GG_A_qe1(C-BirAFlag)	780	NSUN2	54888	NP_060225.4	1	21	10	16.6	100
CD167-BirAFlag_Ciliated_GG_A_qe1(C-BirAFlag)	780	SFXN1	94081	NP_073591.2	1	20	10	47.5	100
CD167-BirAFlag_Ciliated_GG_A_qe1(C-BirAFlag)	780	SEC22B	9554	NP_004883.3	1	16	4	20.5	100
CD167-BirAFlag_Ciliated_GG_A_qe1(C-BirAFlag)	780	NUP155	9631	NP_705618.1	1	20	10	10.2	100
CD167-BirAFlag_Ciliated_GG_A_qe1(C-BirAFlag)	780	VPS45	11311	NP_009190.2	1	6	3	4.9	80
CD167-BirAFlag_Ciliated_GG_A_qe1(C-BirAFlag)	780	VDAC3	7419	NP_001129166.1	1	34	8	41.7	100
CD167-BirAFlag_Ciliated_GG_A_qe1(C-BirAFlag)	780	SNRNP200	23020	NP_054733.2	1	60	29	16.4	100
CD167-BirAFlag_Ciliated_GG_A_qe1(C-BirAFlag)	780	JUP	3728	NP_068831.1	1	4	3	5.9	100
CD167-BirAFlag_Ciliated_GG_A_qe1(C-BirAFlag)	780	NPEPPS	9520	NP_006301.3	1	40	18	23.4	100
CD167-BirAFlag_Ciliated_GG_A_qe1(C-BirAFlag)	780	MCM3	4172	NP_002379.3	1	46	21	36.1	100
CD167-BirAFlag_Ciliated_GG_A_qe1(C-BirAFlag)	780	RPS4X	6191	NP_000998.1	1	30	9	35.7	100
CD167-BirAFlag_Ciliated_GG_A_qe1(C-BirAFlag)	780	RPL7	6129	NP_000962.2	1	36	9	32.7	100
CD167-BirAFlag_Ciliated_GG_A_qe1(C-BirAFlag)	780	TRAP1	10131	NP_057376.2	1	48	20	39.6	100
CD167-BirAFlag_Ciliated_GG_A_qe1(C-BirAFlag)	780	PRDX1	5052	NP_001189360.1	1	39	9	41.7	100
CD167-BirAFlag_Ciliated_GG_A_qe1(C-BirAFlag)	780	EMC3	55831	NP_060917.1	1	13	4	19.5	76
CD167-BirAFlag_Ciliated_GG_A_qe1(C-BirAFlag)	780	FLOT2	2319	NP_004466.2	1	7	5	14.3	80
CD167-BirAFlag_Ciliated_GG_A_qe1(C-BirAFlag)	780	RAB3GAP2	25782	NP_036546.2	1	3	3	2.3	92
CD167-BirAFlag_Ciliated_GG_A_qe1(C-BirAFlag)	780	CTTN	2017	NP_005222.2	1	8	6	20.9	100
CD167-BirAFlag_Ciliated_GG_A_qe1(C-BirAFlag)	780	FLNB	2317	NP_001448.2	1	9	8	8.3	100
CD167-BirAFlag_Ciliated_GG_A_qe1(C-BirAFlag)	780	RPL4	6124	NP_000959.2	1	37	8	19.2	100
CD167-BirAFlag_Ciliated_GG_A_qe1(C-BirAFlag)	780	CYB5R3	1727	NP_001123291.1	1	22	7	31.7	96
CD167-BirAFlag_Ciliated_GG_A_qe1(C-BirAFlag)	780	SERPINH1	871	NP_001226.2	1	30	10	33.3	100
CD167-BirAFlag_Ciliated_GG_A_qe1(C-BirAFlag)	780	PHB1	5245	NP_002625.1	1	47	13	51.5	100
CD167-BirAFlag_Ciliated_GG_A_qe1(C-BirAFlag)	780	TRIM28	10155	NP_005753.1	1	22	9	16.4	100
CD167-BirAFlag_Ciliated_GG_A_qe1(C-BirAFlag)	780	RAN	5901	NP_006316.1	1	16	4	19.9	100
CD167-BirAFlag_Ciliated_GG_A_qe1(C-BirAFlag)	780	SRP68	6730	NP_055045.2	1	13	7	16	100
CD167-BirAFlag_Ciliated_GG_A_qe1(C-BirAFlag)	780	SLC1A5	6510	NP_005619.1	1	66	9	17.4	100
CD167-BirAFlag_Ciliated_GG_A_qe1(C-BirAFlag)	780	OCLN	100506658	NP_001192183.1	1	14	6	33.9	36
CD167-BirAFlag_Ciliated_GG_A_qe1(C-BirAFlag)	780	DDX21	9188	NP_004719.2	1	41	13	27.6	100
CD167-BirAFlag_Ciliated_GG_A_qe1(C-BirAFlag)	780	CAMLG	819	NP_001736.1	1	2	2	10.5	68
CD167-BirAFlag_Ciliated_GG_A_qe1(C-BirAFlag)	780	SF3B3	23450	NP_036558.3	1	36	14	16.2	100
CD167-BirAFlag_Ciliated_GG_A_qe1(C-BirAFlag)	780	SPAG9	9043	NP_001123999.1	0.9994	2	2	2.1	96
CD167-BirAFlag_Ciliated_GG_A_qe1(C-BirAFlag)	780	SLC25A11	8402	NP_003553.2	1	24	9	36.3	100
CD167-BirAFlag_Ciliated_GG_A_qe1(C-BirAFlag)	780	RPL3	6122	NP_000958.1	1	20	6	30.2	100
CD167-BirAFlag_Ciliated_GG_A_qe1(C-BirAFlag)	780	SRP72	6731	NP_008878.3	1	11	7	17.6	100
CD167-BirAFlag_Ciliated_GG_A_qe1(C-BirAFlag)	780	PHGDH	26227	NP_006614.2	1	41	11	24.6	100
CD167-BirAFlag_Ciliated_GG_A_qe1(C-BirAFlag)	780	ATAD3A	55210	NP_060658.3	1	27	11	24.1	100
CD167-BirAFlag_Ciliated_GG_A_qe1(C-BirAFlag)	780	DNM1L	10059	NP_036192.2	1	21	12	26.6	100
CD167-BirAFlag_Ciliated_GG_A_qe1(C-BirAFlag)	780	SLC38A2	54407	NP_061849.2	1	11	2	6.3	68
CD167-BirAFlag_Ciliated_GG_A_qe1(C-BirAFlag)	780	PSMD3	5709	NP_002800.2	1	21	12	25.3	100
CD167-BirAFlag_Ciliated_GG_A_qe1(C-BirAFlag)	780	LRRC59	55379	NP_060979.2	1	25	6	21.5	100
CD167-BirAFlag_Ciliated_GG_A_qe1(C-BirAFlag)	780	TPD52	7163	NP_005070.1	1	3	3	21.2	100
CD167-BirAFlag_Ciliated_GG_A_qe1(C-BirAFlag)	780	CAPZA1	829	NP_006126.1	1	13	4	28.7	100
CD167-BirAFlag_Ciliated_GG_A_qe1(C-BirAFlag)	780	HP1BP3	50809	NP_057371.2	1	10	6	11.4	100
CD167-BirAFlag_Ciliated_GG_A_qe1(C-BirAFlag)	780	VANGL2	57216	NP_065068.1	0.9972	2	2	5	64
CD167-BirAFlag_Ciliated_GG_A_qe1(C-BirAFlag)	780	RAB1A	5861	NP_004152.1	1	16	4	46.3	52
CD167-BirAFlag_Ciliated_GG_A_qe1(C-BirAFlag)	780	DPYSL2	1808	NP_001184222.1	1	7	6	17.4	100
CD167-BirAFlag_Ciliated_GG_A_qe1(C-BirAFlag)	780	EFTUD2	9343	NP_004238.3	1	26	13	23.5	100
CD167-BirAFlag_Ciliated_GG_A_qe1(C-BirAFlag)	780	MCM5	4174	NP_006730.2	1	29	10	20	100
CD167-BirAFlag_Ciliated_GG_A_qe1(C-BirAFlag)	780	SNAP29	9342	NP_004773.1	1	6	5	16.7	96
CD167-BirAFlag_Ciliated_GG_A_qe1(C-BirAFlag)	780	PFKP	5214	NP_002618.1	1	27	12	20.7	100
CD167-BirAFlag_Ciliated_GG_A_qe1(C-BirAFlag)	780	TUBB2B	347733	NP_821080.1	0.9999	14	4	42.7	80
CD167-BirAFlag_Ciliated_GG_A_qe1(C-BirAFlag)	780	ABCD3	5825	NP_002849.1	1	11	8	19.1	100
CD167-BirAFlag_Ciliated_GG_A_qe1(C-BirAFlag)	780	ATP5F1C	509	NP_001001973.1	1	22	6	21.1	100
CD167-BirAFlag_Ciliated_GG_A_qe1(C-BirAFlag)	780	GAPDH	2597	NP_002037.2	1	24	8	32.2	100
CD167-BirAFlag_Ciliated_GG_A_qe1(C-BirAFlag)	780	STRAP	11171	NP_009109.3	1	11	6	24.9	100
CD167-BirAFlag_Ciliated_GG_A_qe1(C-BirAFlag)	780	DDX54	79039	NP_001104792.1	1	10	8	10.7	96
CD167-BirAFlag_Ciliated_GG_A_qe1(C-BirAFlag)	780	RPLP0	6175	NP_444505.1	1	26	7	30.9	100
CD167-BirAFlag_Ciliated_GG_A_qe1(C-BirAFlag)	780	MACROH2A1	9555	NP_613075.1	1	22	10	35.5	100
CD167-BirAFlag_Ciliated_GG_A_qe1(C-BirAFlag)	780	RPS8	6202	NP_001003.1	1	28	6	32.7	100
CD167-BirAFlag_Ciliated_GG_A_qe1(C-BirAFlag)	780	SNAP23	8773	NP_003816.2	1	22	7	60.1	76
CD167-BirAFlag_Ciliated_GG_A_qe1(C-BirAFlag)	780	PDCD6IP	10015	NP_037506.2	1	27	15	20.4	100
CD167-BirAFlag_Ciliated_GG_A_qe1(C-BirAFlag)	780	SNX6	58533	NP_689419.2	1	3	2	7.6	80
CD167-BirAFlag_Ciliated_GG_A_qe1(C-BirAFlag)	780	KTN1	3895	NP_001072989.1	1	5	4	5.2	76
CD167-BirAFlag_Ciliated_GG_A_qe1(C-BirAFlag)	780	PA2G4	5036	NP_006182.2	1	29	10	32.7	100
CD167-BirAFlag_Ciliated_GG_A_qe1(C-BirAFlag)	780	HNRNPA2B1	3181	NP_112533.1	1	24	9	39.6	100
CD167-BirAFlag_Ciliated_GG_A_qe1(C-BirAFlag)	780	SEC23B	10483	NP_116780.1	1	5	3	5.3	92
CD167-BirAFlag_Ciliated_GG_A_qe1(C-BirAFlag)	780	LCP1	3936	NP_002289.2	1	10	5	12.3	92
CD167-BirAFlag_Ciliated_GG_A_qe1(C-BirAFlag)	780	VAMP2	6844	NP_055047.2	0.9995	9	2	28.4	76
CD167-BirAFlag_Ciliated_GG_A_qe1(C-BirAFlag)	780	SURF4	6836	NP_149351.1	0.9997	12	2	10.4	88
CD167-BirAFlag_Ciliated_GG_A_qe1(C-BirAFlag)	780	TOP2A	7153	NP_001058.2	1	14	9	7.5	100
CD167-BirAFlag_Ciliated_GG_A_qe1(C-BirAFlag)	780	CDK5RAP3	80279	NP_788276.1	1	3	2	5.7	64
CD167-BirAFlag_Ciliated_GG_A_qe1(C-BirAFlag)	780	SMC3	9126	NP_005436.1	1	34	17	20.5	100
CD167-BirAFlag_Ciliated_GG_A_qe1(C-BirAFlag)	780	RACK1	10399	NP_006089.1	1	25	9	32.2	100
CD167-BirAFlag_Ciliated_GG_A_qe1(C-BirAFlag)	780	CAPZA2	830	NP_006127.1	1	22	7	34.3	100
CD167-BirAFlag_Ciliated_GG_A_qe1(C-BirAFlag)	780	U2AF2	11338	NP_009210.1	1	25	6	22.9	100
CD167-BirAFlag_Ciliated_GG_A_qe1(C-BirAFlag)	780	DHX15	1665	NP_001349.2	1	27	12	17.2	100
CD167-BirAFlag_Ciliated_GG_A_qe1(C-BirAFlag)	780	IFIT5	24138	NP_036552.1	1	3	2	6	92
CD167-BirAFlag_Ciliated_GG_A_qe1(C-BirAFlag)	780	ECH1	1891	NP_001389.2	1	5	2	13.1	76
CD167-BirAFlag_Ciliated_GG_A_qe1(C-BirAFlag)	780	SMPD4	55627	NP_060221.2	1	7	4	6	64
CD167-BirAFlag_Ciliated_GG_A_qe1(C-BirAFlag)	780	MYH10	4628	NP_001242941.1	0.9994	5	3	2	68
CD167-BirAFlag_Ciliated_GG_A_qe1(C-BirAFlag)	780	HNRNPA1	3178	NP_112420.1	1	29	6	23.8	100
CD167-BirAFlag_Ciliated_GG_A_qe1(C-BirAFlag)	780	KRT18	3875	NP_954657.1	1	15	8	24	100
CD167-BirAFlag_Ciliated_GG_A_qe1(C-BirAFlag)	780	ATP1A1	476	NP_000692.2	1	83	26	33.7	100
CD167-BirAFlag_Ciliated_GG_A_qe1(C-BirAFlag)	780	CDC42	998	NP_001782.1	1	15	2	14.7	68
CD167-BirAFlag_Ciliated_GG_A_qe1(C-BirAFlag)	780	WIPI2	26100	NP_057087.2	0.9988	2	2	5.2	96
CD167-BirAFlag_Ciliated_GG_A_qe1(C-BirAFlag)	780	ACOT1	641371	NP_001032238.1	1	5	3	9.7	100
CD167-BirAFlag_Ciliated_GG_A_qe1(C-BirAFlag)	780	CTNND1	1500	NP_001322.1	1	9	6	8.2	92
CD167-BirAFlag_Ciliated_GG_A_qe1(C-BirAFlag)	780	CSDE1	7812	NP_001123995.1	1	8	6	10.4	100
CD167-BirAFlag_Ciliated_GG_A_qe1(C-BirAFlag)	780	PSMC3	5702	NP_002795.2	1	33	10	31.9	100
CD167-BirAFlag_Ciliated_GG_A_qe1(C-BirAFlag)	780	UBA1	7317	NP_003325.2	1	20	9	12.3	100
CD167-BirAFlag_Ciliated_GG_A_qe1(C-BirAFlag)	780	ALYREF	10189	NP_005773.3	1	15	4	22.7	100
CD167-BirAFlag_Ciliated_GG_A_qe1(C-BirAFlag)	780	PSMC4	5704	NP_006494.1	1	22	5	16	100
CD167-BirAFlag_Ciliated_GG_A_qe1(C-BirAFlag)	780	GOLGA5	9950	NP_005104.2	0.9998	3	2	3.8	96
CD167-BirAFlag_Ciliated_GG_A_qe1(C-BirAFlag)	780	SF3B1	23451	NP_036565.2	1	33	20	26.8	100
CD167-BirAFlag_Ciliated_GG_A_qe1(C-BirAFlag)	780	NUDC	10726	NP_006591.1	1	21	9	32.3	100
CD167-BirAFlag_Ciliated_GG_A_qe1(C-BirAFlag)	780	SEC23IP	11196	NP_009121.1	1	5	4	4	100
CD167-BirAFlag_Ciliated_GG_A_qe1(C-BirAFlag)	780	ARFIP1	27236	NP_001020764.1	1	4	3	10	88
CD167-BirAFlag_Ciliated_GG_A_qe1(C-BirAFlag)	780	CORO1C	23603	NP_055140.1	1	10	4	11.4	100
CD167-BirAFlag_Ciliated_GG_A_qe1(C-BirAFlag)	780	HSD17B12	51144	NP_057226.1	1	23	6	31.1	100
CD167-BirAFlag_Ciliated_GG_A_qe1(C-BirAFlag)	780	NOP58	51602	NP_057018.1	1	16	6	18.1	100
CD167-BirAFlag_Ciliated_GG_A_qe1(C-BirAFlag)	780	XPOT	11260	NP_009166.2	1	20	9	11.1	100
CD167-BirAFlag_Ciliated_GG_A_qe1(C-BirAFlag)	780	CSNK2A1	1457	NP_808227.1	1	10	5	19.9	100
CD167-BirAFlag_Ciliated_GG_A_qe1(C-BirAFlag)	780	CLINT1	9685	NP_001182484.1	1	5	3	7.2	100
CD167-BirAFlag_Ciliated_GG_A_qe1(C-BirAFlag)	780	MCM4	4173	NP_877423.1	1	26	13	21.8	100
CD167-BirAFlag_Ciliated_GG_A_qe1(C-BirAFlag)	780	SERBP1	26135	NP_001018079.1	1	21	9	28.9	100
CD167-BirAFlag_Ciliated_GG_A_qe1(C-BirAFlag)	780	PAICS	10606	NP_001072992.1	1	16	7	20.5	100
CD167-BirAFlag_Ciliated_GG_A_qe1(C-BirAFlag)	780	STX7	8417	NP_003560.2	1	9	5	32.2	80
CD167-BirAFlag_Ciliated_GG_A_qe1(C-BirAFlag)	780	RBM39	9584	NP_001229528.1	1	20	7	19.7	100
CD167-BirAFlag_Ciliated_GG_A_qe1(C-BirAFlag)	780	NUP214	8021	NP_005076.3	1	40	20	16	100
CD167-BirAFlag_Ciliated_GG_A_qe1(C-BirAFlag)	780	G3BP1	10146	NP_938405.1	1	27	11	33.7	100
CD167-BirAFlag_Ciliated_GG_A_qe1(C-BirAFlag)	780	ACSL3	2181	NP_004448.2	1	28	11	19.3	92
CD167-BirAFlag_Ciliated_GG_A_qe1(C-BirAFlag)	780	EEF1G	1937	NP_001395.1	1	23	9	17.2	100
CD167-BirAFlag_Ciliated_GG_A_qe1(C-BirAFlag)	780	PRDX6	9588	NP_004896.1	1	27	8	40.6	100
CD167-BirAFlag_Ciliated_GG_A_qe1(C-BirAFlag)	780	CFL1	1072	NP_005498.1	1	22	6	39.2	100
CD167-BirAFlag_Ciliated_GG_A_qe1(C-BirAFlag)	780	HNRNPH2	3188	NP_001027565.1	1	17	4	15.8	84
CD167-BirAFlag_Ciliated_GG_A_qe1(C-BirAFlag)	780	HNRNPC	3183	NP_004491.2	1	39	10	41	100
CD167-BirAFlag_Ciliated_GG_A_qe1(C-BirAFlag)	780	TEX264	51368	NP_001123356.1	1	2	2	8.4	64
CD167-BirAFlag_Ciliated_GG_A_qe1(C-BirAFlag)	780	KRT19	3880	NP_002267.2	1	7	5	18	92
CD167-BirAFlag_Ciliated_GG_A_qe1(C-BirAFlag)	780	STX16	8675	NP_001128244.1	1	3	2	17.1	56
CD167-BirAFlag_Ciliated_GG_A_qe1(C-BirAFlag)	780	RPL17	6139	NP_001186269.1	1	17	5	31.5	100
CD167-BirAFlag_Ciliated_GG_A_qe1(C-BirAFlag)	780	SLC12A2	6558	NP_001243390.1	1	11	7	8	44
CD167-BirAFlag_Ciliated_GG_A_qe1(C-BirAFlag)	780	HSD17B10	3028	NP_004484.1	1	36	8	49.4	100
CD167-BirAFlag_Ciliated_GG_A_qe1(C-BirAFlag)	780	MKI67	4288	NP_002408.3	1	34	20	9.2	100
CD167-BirAFlag_Ciliated_GG_A_qe1(C-BirAFlag)	780	CAD	790	NP_004332.2	1	28	16	9.9	100
CD167-BirAFlag_Ciliated_GG_A_qe1(C-BirAFlag)	780	STIM1	6786	NP_003147.2	1	5	2	4.7	68
CD167-BirAFlag_Ciliated_GG_A_qe1(C-BirAFlag)	780	ADD1	118	NP_001110.2	1	10	5	12	92
CD167-BirAFlag_Ciliated_GG_A_qe1(C-BirAFlag)	780	SEPTIN2	4735	NP_004395.1	1	16	6	28.8	100
CD167-BirAFlag_Ciliated_GG_A_qe1(C-BirAFlag)	780	DRG1	4733	NP_004138.1	1	13	6	20.7	100
CD167-BirAFlag_Ciliated_GG_A_qe1(C-BirAFlag)	780	ARL6IP5	10550	NP_006398.1	1	25	4	24.5	72
CD167-BirAFlag_Ciliated_GG_A_qe1(C-BirAFlag)	780	NUP205	23165	NP_055950.1	1	11	9	5.5	100
CD167-BirAFlag_Ciliated_GG_A_qe1(C-BirAFlag)	780	RABL3	285282	NP_776186.2	1	9	2	9.3	72
CD167-BirAFlag_Ciliated_GG_A_qe1(C-BirAFlag)	780	EIF4A3	9775	NP_055555.1	1	27	13	36	100
CD167-BirAFlag_Ciliated_GG_A_qe1(C-BirAFlag)	780	TOMM22	56993	NP_064628.1	1	36	4	57	100
CD167-BirAFlag_Ciliated_GG_A_qe1(C-BirAFlag)	780	GPR89A	653519	NP_001091081.1	1	13	5	17.2	72
CD167-BirAFlag_Ciliated_GG_A_qe1(C-BirAFlag)	780	GART	2618	NP_001129477.1	1	31	19	23.1	100
CD167-BirAFlag_Ciliated_GG_A_qe1(C-BirAFlag)	780	PKMYT1	9088	NP_004194.3	0.9999	2	2	6	64
CD167-BirAFlag_Ciliated_GG_A_qe1(C-BirAFlag)	780	IPO8	10526	NP_006381.2	1	5	5	6	80
CD167-BirAFlag_Ciliated_GG_A_qe1(C-BirAFlag)	780	IGF2BP1	10642	NP_006537.3	1	24	10	24.8	100
CD167-BirAFlag_Ciliated_GG_A_qe1(C-BirAFlag)	780	MARS1	4141	NP_004981.2	1	29	14	20.9	100
CD167-BirAFlag_Ciliated_GG_A_qe1(C-BirAFlag)	780	RPS15A	6210	NP_001010.2	1	12	5	44.6	100
CD167-BirAFlag_Ciliated_GG_A_qe1(C-BirAFlag)	780	SRPRB	58477	NP_067026.3	1	11	6	28.8	96
CD167-BirAFlag_Ciliated_GG_A_qe1(C-BirAFlag)	780	NOP56	10528	NP_006383.2	1	14	7	17.5	100
CD167-BirAFlag_Ciliated_GG_A_qe1(C-BirAFlag)	780	HNRNPL	3191	NP_001524.2	1	28	9	25.1	100
CD167-BirAFlag_Ciliated_GG_A_qe1(C-BirAFlag)	780	SNRPD1	6632	NP_008869.1	1	3	2	26.1	96
CD167-BirAFlag_Ciliated_GG_A_qe1(C-BirAFlag)	780	AHSA1	10598	NP_036243.1	1	17	7	26.6	100
CD167-BirAFlag_Ciliated_GG_A_qe1(C-BirAFlag)	780	DHRS7	51635	NP_057113.1	1	22	7	22.1	64
CD167-BirAFlag_Ciliated_GG_A_qe1(C-BirAFlag)	780	RAB1B	81876	NP_112243.1	1	14	4	46.3	96
CD167-BirAFlag_Ciliated_GG_A_qe1(C-BirAFlag)	780	PRDX2	7001	NP_005800.3	1	20	5	28.3	100
CD167-BirAFlag_Ciliated_GG_A_qe1(C-BirAFlag)	780	PABPC1	26986	NP_002559.2	1	25	11	22.5	100
CD167-BirAFlag_Ciliated_GG_A_qe1(C-BirAFlag)	780	RARS1	5917	NP_002878.2	1	27	14	23.6	100
CD167-BirAFlag_Ciliated_GG_A_qe1(C-BirAFlag)	780	NSDHL	50814	NP_001123237.1	1	19	6	26	100
CD167-BirAFlag_Ciliated_GG_A_qe1(C-BirAFlag)	780	PLD1	5337	NP_001123553.1	1	11	6	8.4	32
CD167-BirAFlag_Ciliated_GG_A_qe1(C-BirAFlag)	780	ATP6V1A	523	NP_001681.2	1	9	5	15.7	100
CD167-BirAFlag_Ciliated_GG_A_qe1(C-BirAFlag)	780	PLS3	5358	NP_001129497.1	1	21	11	25	100
CD167-BirAFlag_Ciliated_GG_A_qe1(C-BirAFlag)	780	EIF3A	8661	NP_003741.1	1	32	17	14.3	100
CD167-BirAFlag_Ciliated_GG_A_qe1(C-BirAFlag)	780	STX8	9482	NP_004844.1	1	5	3	21.2	72
CD167-BirAFlag_Ciliated_GG_A_qe1(C-BirAFlag)	780	VAMP3	9341	NP_004772.1	0.9995	13	2	33	100
CD167-BirAFlag_Ciliated_GG_A_qe1(C-BirAFlag)	780	TIMM50	92609	NP_001001563.1	1	26	7	20.4	100
CD167-BirAFlag_Ciliated_GG_A_qe1(C-BirAFlag)	780	HCFC1	3054	NP_005325.2	1	13	7	5	100
CD167-BirAFlag_Ciliated_GG_A_qe1(C-BirAFlag)	780	LMNA	4000	NP_733821.1	1	18	12	26.4	76
CD167-BirAFlag_Ciliated_GG_A_qe1(C-BirAFlag)	780	RPS3A	6189	NP_000997.1	1	27	7	31.1	100
CD167-BirAFlag_Ciliated_GG_A_qe1(C-BirAFlag)	780	SRP54	6729	NP_003127.1	1	16	7	19.2	100
CD167-BirAFlag_Ciliated_GG_A_qe1(C-BirAFlag)	780	SLC3A2	6520	NP_001012680.1	1	45	16	34.9	72
CD167-BirAFlag_Ciliated_GG_A_qe1(C-BirAFlag)	780	FBL	2091	NP_001427.2	1	12	6	26.2	100
CD167-BirAFlag_Ciliated_GG_A_qe1(C-BirAFlag)	780	POR	5447	NP_000932.3	1	7	4	9.4	64
CD167-BirAFlag_Ciliated_GG_A_qe1(C-BirAFlag)	780	NOLC1	9221	NP_004732.2	0.9998	5	2	4.7	96
CD167-BirAFlag_Ciliated_GG_A_qe1(C-BirAFlag)	780	KHSRP	8570	NP_003676.2	1	39	15	36.1	100
CD167-BirAFlag_Ciliated_GG_A_qe1(C-BirAFlag)	780	HMOX2	3163	NP_001120676.1	1	29	8	40.5	76
CD167-BirAFlag_Ciliated_GG_A_qe1(C-BirAFlag)	780	UBAP2L	9898	NP_001120792.1	1	16	9	16.2	100
CD167-BirAFlag_Ciliated_GG_A_qe1(C-BirAFlag)	780	HYOU1	10525	NP_001124463.1	1	20	9	14.7	92
CD167-BirAFlag_Ciliated_GG_A_qe1(C-BirAFlag)	780	DDOST	1650	NP_005207.2	1	28	8	22.8	100
CD167-BirAFlag_Ciliated_GG_A_qe1(C-BirAFlag)	780	PSMD2	5708	NP_002799.3	1	20	10	14.9	100
CD167-BirAFlag_Ciliated_GG_A_qe1(C-BirAFlag)	780	RPS17	6218	NP_001185986.1	1	18	3	33.3	92
CD167-BirAFlag_Ciliated_GG_A_qe1(C-BirAFlag)	780	EIF2S1	1965	NP_004085.1	1	20	11	35.6	100
CD167-BirAFlag_Ciliated_GG_A_qe1(C-BirAFlag)	780	RPS14	6208	NP_005608.1	1	8	3	27.8	100
CD167-BirAFlag_Ciliated_GG_A_qe1(C-BirAFlag)	780	CKAP5	9793	NP_001008938.1	1	30	16	9.9	100
CD167-BirAFlag_Ciliated_GG_A_qe1(C-BirAFlag)	780	ILF3	3609	NP_060090.2	1	35	16	27.2	100
CD167-BirAFlag_Ciliated_GG_A_qe1(C-BirAFlag)	780	PSME3	10197	NP_005780.2	1	22	5	26.8	100
CD167-BirAFlag_Ciliated_GG_A_qe1(C-BirAFlag)	780	ATP5PD	10476	NP_006347.1	1	30	7	58.4	84
CD167-BirAFlag_Ciliated_GG_A_qe1(C-BirAFlag)	780	YWHAE	7531	NP_006752.1	1	7	3	29.4	100
CD167-BirAFlag_Ciliated_GG_A_qe1(C-BirAFlag)	780	TPR	7175	NP_003283.2	1	20	14	8.8	100
CD167-BirAFlag_Ciliated_GG_A_qe1(C-BirAFlag)	780	CLCC1	23155	NP_001041675.1	1	5	4	10.8	68
CD167-BirAFlag_Ciliated_GG_A_qe1(C-BirAFlag)	780	PDLIM1	9124	NP_066272.1	1	2	2	13.1	96
CD167-BirAFlag_Ciliated_GG_A_qe1(C-BirAFlag)	780	ATP6AP1	537	NP_001174.2	1	21	8	20	64
CD167-BirAFlag_Ciliated_GG_A_qe1(C-BirAFlag)	780	TOMM40	10452	NP_001122388.1	1	16	5	24.1	100
CD167-BirAFlag_Ciliated_GG_A_qe1(C-BirAFlag)	780	ATP6V1F	9296	NP_004222.2	1	8	4	75.6	72
CD167-BirAFlag_Ciliated_GG_A_qe1(C-BirAFlag)	780	RAB7A	7879	NP_004628.4	1	37	8	50.2	92
CD167-BirAFlag_Ciliated_GG_A_qe1(C-BirAFlag)	780	TMX4	56255	NP_066979.2	1	2	2	11.2	60
CD167-BirAFlag_Ciliated_GG_A_qe1(C-BirAFlag)	780	ATP5PO	539	NP_001688.1	1	29	6	33.3	92
CD167-BirAFlag_Ciliated_GG_A_qe1(C-BirAFlag)	780	EIF2S3	1968	NP_001406.1	1	13	8	22.2	100
CD167-BirAFlag_Ciliated_GG_A_qe1(C-BirAFlag)	780	KPNA2	3838	NP_002257.1	1	24	8	18.3	92
CD167-BirAFlag_Ciliated_GG_A_qe1(C-BirAFlag)	780	RPS16	6217	NP_001011.1	1	25	6	39	100
CD167-BirAFlag_Ciliated_GG_A_qe1(C-BirAFlag)	780	PFKL	5211	NP_002617.3	1	8	5	9.6	100
CD167-BirAFlag_Ciliated_GG_A_qe1(C-BirAFlag)	780	GAPVD1	26130	NP_056450.2	0.9251	2	2	1.5	92
CD167-BirAFlag_Ciliated_GG_A_qe1(C-BirAFlag)	780	MAPRE1	22919	NP_036457.1	0.9994	3	2	9	96
CD167-BirAFlag_Ciliated_GG_A_qe1(C-BirAFlag)	780	PTRH2	51651	NP_057161.1	1	12	2	21.2	68
CD167-BirAFlag_Ciliated_GG_A_qe1(C-BirAFlag)	780	IARS1	3376	NP_038203.2	1	48	23	23.7	100
CD167-BirAFlag_Ciliated_GG_A_qe1(C-BirAFlag)	780	EMC7	56851	NP_064539.1	1	5	3	22.3	60
CD167-BirAFlag_Ciliated_GG_A_qe1(C-BirAFlag)	780	ARCN1	372	NP_001646.2	1	18	6	13.1	100
CD167-BirAFlag_Ciliated_GG_A_qe1(C-BirAFlag)	780	SEPTIN9	10801	NP_006631.2	1	5	4	10.9	96
CD167-BirAFlag_Ciliated_GG_A_qe1(C-BirAFlag)	780	NUP93	9688	NP_055484.3	1	30	18	28	100
CD167-BirAFlag_Ciliated_GG_A_qe1(C-BirAFlag)	780	CYFIP1	23191	NP_055423.1	0.9999	8	5	4.3	92
CD167-BirAFlag_Ciliated_GG_A_qe1(C-BirAFlag)	780	SULT1A1	6817	NP_001046.2	1	12	5	24.4	92
CD167-BirAFlag_Ciliated_GG_A_qe1(C-BirAFlag)	780	PSMC2	5701	NP_002794.1	1	21	12	34.9	100
CD167-BirAFlag_Ciliated_GG_A_qe1(C-BirAFlag)	780	RPLP2	6181	NP_000995.1	1	27	5	88.7	100
CD167-BirAFlag_Ciliated_GG_A_qe1(C-BirAFlag)	780	SH3GL1	6455	NP_003016.1	1	8	5	15.5	100
CD167-BirAFlag_Ciliated_GG_A_qe1(C-BirAFlag)	780	HNRNPD	3184	NP_002129.2	1	12	4	18.5	100
CD167-BirAFlag_Ciliated_GG_A_qe1(C-BirAFlag)	780	RPS24	6229	NP_148982.1	1	24	4	35.4	100
CD167-BirAFlag_Ciliated_GG_A_qe1(C-BirAFlag)	780	PRDX3	10935	NP_054817.2	1	18	5	26.1	88
CD167-BirAFlag_Ciliated_GG_A_qe1(C-BirAFlag)	780	MSH2	4436	NP_000242.1	1	15	9	13	100
CD167-BirAFlag_Ciliated_GG_A_qe1(C-BirAFlag)	780	SLK	9748	NP_055535.2	1	2	2	2.6	96
CD167-BirAFlag_Ciliated_GG_A_qe1(C-BirAFlag)	780	FKBP4	2288	NP_002005.1	1	28	12	32	100
CD167-BirAFlag_Ciliated_GG_A_qe1(C-BirAFlag)	780	GMPS	8833	NP_003866.1	1	13	8	16.7	100
CD167-BirAFlag_Ciliated_GG_A_qe1(C-BirAFlag)	780	RPL23	9349	NP_000969.1	1	7	2	16.4	100
CD167-BirAFlag_Ciliated_GG_A_qe1(C-BirAFlag)	780	PDCD5	9141	NP_004699.1	1	20	4	35.2	100
CD167-BirAFlag_Ciliated_GG_A_qe1(C-BirAFlag)	780	ZW10	9183	NP_004715.1	1	3	2	5.1	80
CD167-BirAFlag_Ciliated_GG_A_qe1(C-BirAFlag)	780	DDX1	1653	NP_004930.1	1	11	7	12.2	100
CD167-BirAFlag_Ciliated_GG_A_qe1(C-BirAFlag)	780	PREB	10113	NP_037520.1	1	6	5	20.9	72
CD167-BirAFlag_Ciliated_GG_A_qe1(C-BirAFlag)	780	RTCB	51493	NP_055121.1	1	16	9	20.4	100
CD167-BirAFlag_Ciliated_GG_A_qe1(C-BirAFlag)	780	RTRAF	51637	NP_057123.1	1	11	5	28.3	100
CD167-BirAFlag_Ciliated_GG_A_qe1(C-BirAFlag)	780	SCAMP3	10067	NP_005689.2	1	12	4	19	84
CD167-BirAFlag_Ciliated_GG_A_qe1(C-BirAFlag)	780	NUP98	4928	NP_057404.2	1	14	9	8.2	88
CD167-BirAFlag_Ciliated_GG_A_qe1(C-BirAFlag)	780	SMARCA5	8467	NP_003592.3	1	16	10	12.1	100
CD167-BirAFlag_Ciliated_GG_A_qe1(C-BirAFlag)	780	PSPC1	55269	NP_001035879.1	1	18	6	16.1	100
CD167-BirAFlag_Ciliated_GG_A_qe1(C-BirAFlag)	780	DDX6	1656	NP_004388.2	1	15	9	27.1	100
CD167-BirAFlag_Ciliated_GG_A_qe1(C-BirAFlag)	780	WDR6	11180	NP_060501.3	1	6	4	7.6	40
CD167-BirAFlag_Ciliated_GG_A_qe1(C-BirAFlag)	780	DDX47	51202	NP_057439.2	1	4	3	8.4	100
CD167-BirAFlag_Ciliated_GG_A_qe1(C-BirAFlag)	780	STT3B	201595	NP_849193.1	1	20	7	8.6	80
CD167-BirAFlag_Ciliated_GG_A_qe1(C-BirAFlag)	780	SMC1A	8243	NP_006297.2	1	30	18	16.1	100
CD167-BirAFlag_Ciliated_GG_A_qe1(C-BirAFlag)	780	ARF1	375	NP_001649.1	1	11	4	43.6	100
CD167-BirAFlag_Ciliated_GG_A_qe1(C-BirAFlag)	780	RPL38	6169	NP_000990.1	1	13	6	50	96
CD167-BirAFlag_Ciliated_GG_A_qe1(C-BirAFlag)	780	RPL7A	6130	NP_000963.1	1	22	8	25.2	100
CD167-BirAFlag_Ciliated_GG_A_qe1(C-BirAFlag)	780	EMC8	10328	NP_006058.1	1	8	2	15.7	64
CD167-BirAFlag_Ciliated_GG_A_qe1(C-BirAFlag)	780	FKBP8	23770	NP_036313.3	1	8	3	11.4	76
CD167-BirAFlag_Ciliated_GG_A_qe1(C-BirAFlag)	780	PKN2	5586	NP_006247.1	1	8	5	6.5	100
CD167-BirAFlag_Ciliated_GG_A_qe1(C-BirAFlag)	780	SUPT16H	11198	NP_009123.1	1	12	7	8.7	96
CD167-BirAFlag_Ciliated_GG_A_qe1(C-BirAFlag)	780	VCP	7415	NP_009057.1	0.9975	3	2	4.8	100
CD167-BirAFlag_Ciliated_GG_A_qe1(C-BirAFlag)	780	STOML2	30968	NP_038470.1	1	24	7	31.7	84
CD167-BirAFlag_Ciliated_GG_A_qe1(C-BirAFlag)	780	PCBP1	5093	NP_006187.2	1	29	6	24.4	100
CD167-BirAFlag_Ciliated_GG_A_qe1(C-BirAFlag)	780	PPP2R2A	5520	NP_001171062.1	1	5	4	16.8	100
CD167-BirAFlag_Ciliated_GG_A_qe1(C-BirAFlag)	780	KRT2	3849	NP_000414.2	1	39	16	39.9	76
CD167-BirAFlag_Ciliated_GG_A_qe1(C-BirAFlag)	780	PDCD6	10016	NP_001254485.1	1	15	6	37	92
CD167-BirAFlag_Ciliated_GG_A_qe1(C-BirAFlag)	780	KLC1	3831	NP_891553.2	1	4	3	7.3	100
CD167-BirAFlag_Ciliated_GG_A_qe1(C-BirAFlag)	780	BAZ1B	9031	NP_115784.1	1	8	7	6.5	100
CD167-BirAFlag_Ciliated_GG_A_qe1(C-BirAFlag)	780	RPL10A	4736	NP_009035.3	1	27	6	25.8	100
CD167-BirAFlag_Ciliated_GG_A_qe1(C-BirAFlag)	780	TFRC	7037	NP_003225.2	1	13	7	10.9	64
CD167-BirAFlag_Ciliated_GG_A_qe1(C-BirAFlag)	780	RRP12	23223	NP_055994.2	1	15	11	10.8	96
CD167-BirAFlag_Ciliated_GG_A_qe1(C-BirAFlag)	780	STT3A	3703	NP_689926.1	1	13	6	7.8	100
CD167-BirAFlag_Ciliated_GG_A_qe1(C-BirAFlag)	780	UFL1	23376	NP_056138.1	1	9	6	8.3	96
CD167-BirAFlag_Ciliated_GG_A_qe1(C-BirAFlag)	780	NDC1	55706	NP_060557.3	1	4	3	4.9	64
CD167-BirAFlag_Ciliated_GG_A_qe1(C-BirAFlag)	780	ARFGAP1	55738	NP_783202.1	1	4	3	13.1	96
CD167-BirAFlag_Ciliated_GG_A_qe1(C-BirAFlag)	780	SUN2	25777	NP_001186508.1	1	3	2	7.9	60
CD167-BirAFlag_Ciliated_GG_A_qe1(C-BirAFlag)	780	LRPPRC	10128	NP_573566.2	1	46	23	20.8	88
CD167-BirAFlag_Ciliated_GG_A_qe1(C-BirAFlag)	780	SEC23A	10484	NP_006355.2	1	6	3	5.2	96
CD167-BirAFlag_Ciliated_GG_A_qe1(C-BirAFlag)	780	SSRP1	6749	NP_003137.1	1	6	3	4.9	96
CD167-BirAFlag_Ciliated_GG_A_qe1(C-BirAFlag)	780	COPB2	9276	NP_004757.1	1	17	8	12.7	96
CD167-BirAFlag_Ciliated_GG_A_qe1(C-BirAFlag)	780	NDUFS3	4722	NP_004542.1	1	21	6	31.4	100
CD167-BirAFlag_Ciliated_GG_A_qe1(C-BirAFlag)	780	SCYL2	55681	NP_060458.3	1	2	2	2.3	84
CD167-BirAFlag_Ciliated_GG_A_qe1(C-BirAFlag)	780	PPIA	5478	NP_066953.1	1	10	4	22.4	100
CD167-BirAFlag_Ciliated_GG_A_qe1(C-BirAFlag)	780	SLC25A6	293	NP_001627.2	1	6	2	29.9	100
CD167-BirAFlag_Ciliated_GG_A_qe1(C-BirAFlag)	780	MYL12B	103910	NP_291024.1	1	4	3	22.2	100
CD167-BirAFlag_Ciliated_GG_A_qe1(C-BirAFlag)	780	MYL6	4637	NP_066299.2	1	6	4	28.5	92
CD167-BirAFlag_Ciliated_GG_A_qe1(C-BirAFlag)	780	CASK	8573	NP_001119526.1	1	4	3	3.8	68
CD167-BirAFlag_Ciliated_GG_A_qe1(C-BirAFlag)	780	PSMC5	5705	NP_002796.4	1	13	8	28.6	100
CD167-BirAFlag_Ciliated_GG_A_qe1(C-BirAFlag)	780	NDUFS1	4719	NP_001186910.1	1	21	13	28.7	96
CD167-BirAFlag_Ciliated_GG_A_qe1(C-BirAFlag)	780	RPS10	6204	NP_001190174.1	1	21	4	28.5	84
CD167-BirAFlag_Ciliated_GG_A_qe1(C-BirAFlag)	780	HDLBP	3069	NP_976221.1	1	16	10	10.7	100
CD167-BirAFlag_Ciliated_GG_A_qe1(C-BirAFlag)	780	CHD4	1108	NP_001264.2	1	15	11	7.6	100
CD167-BirAFlag_Ciliated_GG_A_qe1(C-BirAFlag)	780	LAMTOR2	28956	NP_054736.1	1	3	2	26.4	32
CD167-BirAFlag_Ciliated_GG_A_qe1(C-BirAFlag)	780	HNRNPDL	9987	NP_112740.1	1	12	5	17.4	100
CD167-BirAFlag_Ciliated_GG_A_qe1(C-BirAFlag)	780	SRP14	6727	NP_003125.3	1	14	6	35.3	96
CD167-BirAFlag_Ciliated_GG_A_qe1(C-BirAFlag)	780	DNAJA3	9093	NP_005138.3	1	9	4	13	100
CD167-BirAFlag_Ciliated_GG_A_qe1(C-BirAFlag)	780	RCC2	55920	NP_001129676.1	1	15	6	15.7	100
CD167-BirAFlag_Ciliated_GG_A_qe1(C-BirAFlag)	780	CCDC115	84317	NP_115733.2	1	9	3	20.6	64
CD167-BirAFlag_Ciliated_GG_A_qe1(C-BirAFlag)	780	FAF2	23197	NP_055428.1	1	3	3	8.8	76
CD167-BirAFlag_Ciliated_GG_A_qe1(C-BirAFlag)	780	FUS	2521	NP_001164408.1	1	13	5	8.6	100
CD167-BirAFlag_Ciliated_GG_A_qe1(C-BirAFlag)	780	CAPZB	832	NP_001193469.1	1	14	6	24.3	100
CD167-BirAFlag_Ciliated_GG_A_qe1(C-BirAFlag)	780	HSPH1	10808	NP_006635.2	1	3	2	3.3	100
CD167-BirAFlag_Ciliated_GG_A_qe1(C-BirAFlag)	780	EIF3F	8665	NP_003745.1	1	15	7	24.1	100
CD167-BirAFlag_Ciliated_GG_A_qe1(C-BirAFlag)	780	EIF3E	3646	NP_001559.1	1	14	7	18	96
CD167-BirAFlag_Ciliated_GG_A_qe1(C-BirAFlag)	780	DNAJA1	3301	NP_001530.1	1	16	6	26.7	100
CD167-BirAFlag_Ciliated_GG_A_qe1(C-BirAFlag)	780	RPL12	6136	NP_000967.1	1	16	3	24.2	100
CD167-BirAFlag_Ciliated_GG_A_qe1(C-BirAFlag)	780	RPL19	6143	NP_000972.1	1	12	2	13.3	72
CD167-BirAFlag_Ciliated_GG_A_qe1(C-BirAFlag)	780	RPS13	6207	NP_001008.1	1	29	6	34.4	92
CD167-BirAFlag_Ciliated_GG_A_qe1(C-BirAFlag)	780	GNL3	26354	NP_055181.3	1	16	6	19.2	100
CD167-BirAFlag_Ciliated_GG_A_qe1(C-BirAFlag)	780	GTPBP4	23560	NP_036473.2	1	12	8	16.9	100
CD167-BirAFlag_Ciliated_GG_A_qe1(C-BirAFlag)	780	MCM6	4175	NP_005906.2	1	17	11	16.1	100
CD167-BirAFlag_Ciliated_GG_A_qe1(C-BirAFlag)	780	PRPF19	27339	NP_055317.1	1	11	8	31.7	100
CD167-BirAFlag_Ciliated_GG_A_qe1(C-BirAFlag)	780	PCBP2	5094	NP_114366.1	1	13	3	12.1	96
CD167-BirAFlag_Ciliated_GG_A_qe1(C-BirAFlag)	780	MAP4	4134	NP_001127836.1	1	5	3	3.3	100
CD167-BirAFlag_Ciliated_GG_A_qe1(C-BirAFlag)	780	ITGB1	3688	NP_002202.2	1	9	4	6.4	72
CD167-BirAFlag_Ciliated_GG_A_qe1(C-BirAFlag)	780	ADAR	103	NP_001180424.1	1	20	12	13.2	100
CD167-BirAFlag_Ciliated_GG_A_qe1(C-BirAFlag)	780	NAPA	8775	NP_003818.2	1	6	4	14.9	56
CD167-BirAFlag_Ciliated_GG_A_qe1(C-BirAFlag)	780	RRBP1	6238	NP_001036041.1	1	3	3	3	48
CD167-BirAFlag_Ciliated_GG_A_qe1(C-BirAFlag)	780	DDX50	79009	NP_076950.1	1	5	3	13.2	100
CD167-BirAFlag_Ciliated_GG_A_qe1(C-BirAFlag)	780	RPS6	6194	NP_001001.2	1	13	3	14.1	100
CD167-BirAFlag_Ciliated_GG_A_qe1(C-BirAFlag)	780	RPL21	6144	NP_000973.2	1	18	4	29.4	96
CD167-BirAFlag_Ciliated_GG_A_qe1(C-BirAFlag)	780	FTSJ3	117246	NP_060117.3	1	10	7	11.7	100
CD167-BirAFlag_Ciliated_GG_A_qe1(C-BirAFlag)	780	SUGT1	10910	NP_001124384.1	1	10	5	21.6	100
CD167-BirAFlag_Ciliated_GG_A_qe1(C-BirAFlag)	780	ATP6V1B2	526	NP_001684.2	1	7	4	13.1	84
CD167-BirAFlag_Ciliated_GG_A_qe1(C-BirAFlag)	780	HADHA	3030	NP_000173.2	1	26	12	21	76
CD167-BirAFlag_Ciliated_GG_A_qe1(C-BirAFlag)	780	EIF4G2	1982	NP_001409.3	1	10	6	7.2	100
CD167-BirAFlag_Ciliated_GG_A_qe1(C-BirAFlag)	780	SGPL1	8879	NP_003892.2	1	6	5	8.5	64
CD167-BirAFlag_Ciliated_GG_A_qe1(C-BirAFlag)	780	CUL1	8454	NP_003583.2	1	3	3	5.3	84
CD167-BirAFlag_Ciliated_GG_A_qe1(C-BirAFlag)	780	LMNB2	84823	NP_116126.3	1	17	11	20.5	92
CD167-BirAFlag_Ciliated_GG_A_qe1(C-BirAFlag)	780	DDX46	9879	NP_055644.2	1	30	18	22.2	100
CD167-BirAFlag_Ciliated_GG_A_qe1(C-BirAFlag)	780	DPM1	8813	NP_003850.1	1	16	5	21.5	100
CD167-BirAFlag_Ciliated_GG_A_qe1(C-BirAFlag)	780	RPL24	6152	NP_000977.1	1	13	3	19.1	100
CD167-BirAFlag_Ciliated_GG_A_qe1(C-BirAFlag)	780	BET1	10282	NP_005859.1	1	9	2	24.6	60
CD167-BirAFlag_Ciliated_GG_A_qe1(C-BirAFlag)	780	SNRPA1	6627	NP_003081.2	1	8	5	21.2	100
CD167-BirAFlag_Ciliated_GG_A_qe1(C-BirAFlag)	780	IGF2BP2	10644	NP_001007226.1	1	15	6	21.6	92
CD167-BirAFlag_Ciliated_GG_A_qe1(C-BirAFlag)	780	CISD2	493856	NP_001008389.1	1	12	3	25.9	64
CD167-BirAFlag_Ciliated_GG_A_qe1(C-BirAFlag)	780	PGRMC1	10857	NP_006658.1	1	16	7	53.3	96
CD167-BirAFlag_Ciliated_GG_A_qe1(C-BirAFlag)	780	STIP1	10963	NP_006810.1	1	21	8	17.1	100
CD167-BirAFlag_Ciliated_GG_A_qe1(C-BirAFlag)	780	PRAF2	11230	NP_009144.1	1	11	2	16.3	64
CD167-BirAFlag_Ciliated_GG_A_qe1(C-BirAFlag)	780	IMPDH2	3615	NP_000875.2	1	24	9	20	72
CD167-BirAFlag_Ciliated_GG_A_qe1(C-BirAFlag)	780	PDAP1	11333	NP_055706.1	1	4	3	21.5	100
CD167-BirAFlag_Ciliated_GG_A_qe1(C-BirAFlag)	780	MYO6	4646	NP_004990.3	1	9	7	6.1	88
CD167-BirAFlag_Ciliated_GG_A_qe1(C-BirAFlag)	780	NUP107	57122	NP_065134.1	1	7	4	7	96
CD167-BirAFlag_Ciliated_GG_A_qe1(C-BirAFlag)	780	INF2	64423	NP_001026884.3	1	3	3	3.5	80
CD167-BirAFlag_Ciliated_GG_A_qe1(C-BirAFlag)	780	RPL13	6137	NP_150254.1	1	16	5	25.1	100
CD167-BirAFlag_Ciliated_GG_A_qe1(C-BirAFlag)	780	COPE	11316	NP_009194.2	1	4	3	11	84
CD167-BirAFlag_Ciliated_GG_A_qe1(C-BirAFlag)	780	U2AF1	7307	NP_006749.1	1	11	3	15.8	96
CD167-BirAFlag_Ciliated_GG_A_qe1(C-BirAFlag)	780	RSL1D1	26156	NP_056474.2	1	16	7	19	100
CD167-BirAFlag_Ciliated_GG_A_qe1(C-BirAFlag)	780	RPS18	6222	NP_072045.1	1	20	6	38.2	96
CD167-BirAFlag_Ciliated_GG_A_qe1(C-BirAFlag)	780	NTPCR	84284	NP_115700.1	1	21	5	35.8	84
CD167-BirAFlag_Ciliated_GG_A_qe1(C-BirAFlag)	780	RPL5	6125	NP_000960.2	1	5	3	14.1	100
CD167-BirAFlag_Ciliated_GG_A_qe1(C-BirAFlag)	780	DPYSL4	10570	NP_006417.2	0.9979	2	2	4	96
CD167-BirAFlag_Ciliated_GG_A_qe1(C-BirAFlag)	780	NCAPG	64151	NP_071741.2	1	10	5	5.8	100
CD167-BirAFlag_Ciliated_GG_A_qe1(C-BirAFlag)	780	LONP1	9361	NP_004784.2	1	22	10	13.2	96
CD167-BirAFlag_Ciliated_GG_A_qe1(C-BirAFlag)	780	JPT2	90861	NP_653171.1	1	3	2	16.3	100
CD167-BirAFlag_Ciliated_GG_A_qe1(C-BirAFlag)	780	SNX2	6643	NP_003091.2	0.9999	8	3	8.3	100
CD167-BirAFlag_Ciliated_GG_A_qe1(C-BirAFlag)	780	EIF3M	10480	NP_006351.2	1	7	3	11	100
CD167-BirAFlag_Ciliated_GG_A_qe1(C-BirAFlag)	780	NUP153	9972	NP_005115.2	1	11	6	4.9	100
CD167-BirAFlag_Ciliated_GG_A_qe1(C-BirAFlag)	780	RFC4	5984	NP_853551.1	1	14	6	25.1	100
CD167-BirAFlag_Ciliated_GG_A_qe1(C-BirAFlag)	780	ARL1	400	NP_001168.1	1	5	3	26	92
CD167-BirAFlag_Ciliated_GG_A_qe1(C-BirAFlag)	780	CNN3	1266	NP_001830.1	0.9996	4	3	15.2	100
CD167-BirAFlag_Ciliated_GG_A_qe1(C-BirAFlag)	780	RAE1	8480	NP_003601.1	1	11	5	24.5	100
CD167-BirAFlag_Ciliated_GG_A_qe1(C-BirAFlag)	780	YARS1	8565	NP_003671.1	1	28	15	31.1	100
CD167-BirAFlag_Ciliated_GG_A_qe1(C-BirAFlag)	780	SCML2	10389	NP_006080.1	0.9997	2	2	3	96
CD167-BirAFlag_Ciliated_GG_A_qe1(C-BirAFlag)	780	HNRNPAB	3182	NP_112556.2	1	19	6	26	100
CD167-BirAFlag_Ciliated_GG_A_qe1(C-BirAFlag)	780	NDUFA9	4704	NP_004993.1	1	13	6	19.9	100
CD167-BirAFlag_Ciliated_GG_A_qe1(C-BirAFlag)	780	TUBB4B	10383	NP_006079.1	0.9997	4	2	48.8	80
CD167-BirAFlag_Ciliated_GG_A_qe1(C-BirAFlag)	780	RPL15	6138	NP_002939.2	1	15	5	21.6	100
CD167-BirAFlag_Ciliated_GG_A_qe1(C-BirAFlag)	780	RPL10	6134	NP_006004.2	1	7	3	18	100
CD167-BirAFlag_Ciliated_GG_A_qe1(C-BirAFlag)	780	OPA1	4976	NP_056375.2	1	19	13	18.6	72
CD167-BirAFlag_Ciliated_GG_A_qe1(C-BirAFlag)	780	TBC1D15	64786	NP_001139686.1	1	6	5	9.2	100
CD167-BirAFlag_Ciliated_GG_A_qe1(C-BirAFlag)	780	DNM2	1785	NP_001177645.1	1	31	13	14.8	92
CD167-BirAFlag_Ciliated_GG_A_qe1(C-BirAFlag)	780	HSD17B4	3295	NP_000405.1	1	31	13	26.2	76
CD167-BirAFlag_Ciliated_GG_A_qe1(C-BirAFlag)	780	HNRNPR	10236	NP_005817.1	1	23	10	25.8	100
CD167-BirAFlag_Ciliated_GG_A_qe1(C-BirAFlag)	780	SF3A1	10291	NP_005868.1	1	19	11	22.6	100
CD167-BirAFlag_Ciliated_GG_A_qe1(C-BirAFlag)	780	NNT	23530	NP_892022.2	1	27	14	19.1	76
CD167-BirAFlag_Ciliated_GG_A_qe1(C-BirAFlag)	780	ATP6AP2	10159	NP_005756.2	1	17	10	35.7	64
CD167-BirAFlag_Ciliated_GG_A_qe1(C-BirAFlag)	780	FANCI	55215	NP_001106849.1	1	14	10	11.4	88
CD167-BirAFlag_Ciliated_GG_A_qe1(C-BirAFlag)	780	PARK7	11315	NP_001116849.1	1	21	4	30.7	92
CD167-BirAFlag_Ciliated_GG_A_qe1(C-BirAFlag)	780	MTREX	23517	NP_056175.3	1	11	4	6.2	100
CD167-BirAFlag_Ciliated_GG_A_qe1(C-BirAFlag)	780	P4HB	5034	NP_000909.2	1	12	9	18.7	76
CD167-BirAFlag_Ciliated_GG_A_qe1(C-BirAFlag)	780	DHX30	22907	NP_055781.2	1	10	9	9.7	92
CD167-BirAFlag_Ciliated_GG_A_qe1(C-BirAFlag)	780	GRAMD1A	57655	NP_001129671.1	0.9999	3	2	4.3	64
CD167-BirAFlag_Ciliated_GG_A_qe1(C-BirAFlag)	780	TECR	9524	NP_612510.1	1	8	4	11.7	92
CD167-BirAFlag_Ciliated_GG_A_qe1(C-BirAFlag)	780	DPYSL3	1809	NP_001184223.1	1	8	6	15.6	100
CD167-BirAFlag_Ciliated_GG_A_qe1(C-BirAFlag)	780	DBT	1629	NP_001909.3	0.9996	2	2	6.4	48
CD167-BirAFlag_Ciliated_GG_A_qe1(C-BirAFlag)	780	CAVIN1	284119	NP_036364.2	1	4	2	8.5	36
CD167-BirAFlag_Ciliated_GG_A_qe1(C-BirAFlag)	780	RPS11	6205	NP_001006.1	1	9	4	17.1	100
CD167-BirAFlag_Ciliated_GG_A_qe1(C-BirAFlag)	780	DARS1	1615	NP_001340.2	1	25	16	39.3	100
CD167-BirAFlag_Ciliated_GG_A_qe1(C-BirAFlag)	780	HNRNPA0	10949	NP_006796.1	1	11	4	21	100
CD167-BirAFlag_Ciliated_GG_A_qe1(C-BirAFlag)	780	EPRS1	2058	NP_004437.2	1	17	13	10.8	100
CD167-BirAFlag_Ciliated_GG_A_qe1(C-BirAFlag)	780	ACOT9	23597	NP_001028755.2	1	12	7	18.5	84
CD167-BirAFlag_Ciliated_GG_A_qe1(C-BirAFlag)	780	FAM114A2	10827	NP_061161.2	1	4	2	5.5	96
CD167-BirAFlag_Ciliated_GG_A_qe1(C-BirAFlag)	780	SH3GLB2	56904	NP_064530.1	1	3	3	8.1	68
CD167-BirAFlag_Ciliated_GG_A_qe1(C-BirAFlag)	780	RPS26	6231	NP_001020.2	1	9	3	33.9	88
CD167-BirAFlag_Ciliated_GG_A_qe1(C-BirAFlag)	780	RFC5	5985	NP_853556.2	1	4	2	8.6	96
CD167-BirAFlag_Ciliated_GG_A_qe1(C-BirAFlag)	780	CYFIP2	26999	NP_001032409.2	0.9899	5	4	4	36
CD167-BirAFlag_Ciliated_GG_A_qe1(C-BirAFlag)	780	RAB5C	5878	NP_001238968.1	1	20	4	37.5	100
CD167-BirAFlag_Ciliated_GG_A_qe1(C-BirAFlag)	780	DEK	7913	NP_003463.1	1	17	5	14.7	92
CD167-BirAFlag_Ciliated_GG_A_qe1(C-BirAFlag)	780	ATP2B1	490	NP_001673.2	1	12	7	10.3	88
CD167-BirAFlag_Ciliated_GG_A_qe1(C-BirAFlag)	780	AP_000198.1	AP_000198.1	AP_000198.1	1	18	8	50	68
CD167-BirAFlag_Ciliated_GG_A_qe1(C-BirAFlag)	780	KHDRBS1	10657	NP_006550.1	1	18	7	16.7	100
CD167-BirAFlag_Ciliated_GG_A_qe1(C-BirAFlag)	780	PPA1	5464	NP_066952.1	1	3	2	10.4	100
CD167-BirAFlag_Ciliated_GG_A_qe1(C-BirAFlag)	780	EEF1B2	1933	NP_066944.1	1	13	4	24.4	100
CD167-BirAFlag_Ciliated_GG_A_qe1(C-BirAFlag)	780	TMEM43	79188	NP_077310.1	1	12	7	24.8	72
CD167-BirAFlag_Ciliated_GG_A_qe1(C-BirAFlag)	780	RPS5	6193	NP_001000.2	1	14	4	23	92
CD167-BirAFlag_Ciliated_GG_A_qe1(C-BirAFlag)	780	AGPAT1	10554	NP_116130.2	1	11	2	10.6	60
CD167-BirAFlag_Ciliated_GG_A_qe1(C-BirAFlag)	780	SPTAN1	6709	NP_003118.2	1	7	7	5.4	76
CD167-BirAFlag_Ciliated_GG_A_qe1(C-BirAFlag)	780	NPLOC4	55666	NP_060391.2	1	5	3	6.4	100
CD167-BirAFlag_Ciliated_GG_A_qe1(C-BirAFlag)	780	UQCRFS1	7386	NP_005994.2	1	18	6	31	72
CD167-BirAFlag_Ciliated_GG_A_qe1(C-BirAFlag)	780	VAT1	10493	NP_006364.2	1	11	6	24.7	64
CD167-BirAFlag_Ciliated_GG_A_qe1(C-BirAFlag)	780	PDIA3	2923	NP_005304.3	1	7	4	9.5	80
CD167-BirAFlag_Ciliated_GG_A_qe1(C-BirAFlag)	780	TEX10	54881	NP_060216.2	1	8	5	8.3	92
CD167-BirAFlag_Ciliated_GG_A_qe1(C-BirAFlag)	780	APMAP	57136	NP_065392.1	1	13	7	22.6	72
CD167-BirAFlag_Ciliated_GG_A_qe1(C-BirAFlag)	780	PSMD1	5707	NP_002798.2	1	20	11	19.6	100
CD167-BirAFlag_Ciliated_GG_A_qe1(C-BirAFlag)	780	AFG3L2	10939	NP_006787.2	1	15	8	12.4	96
CD167-BirAFlag_Ciliated_GG_A_qe1(C-BirAFlag)	780	IGF2BP3	10643	NP_006538.2	0.9996	11	2	10.9	92
CD167-BirAFlag_Ciliated_GG_A_qe1(C-BirAFlag)	780	SSR4	6748	NP_001191455.1	1	11	3	24.9	100
CD167-BirAFlag_Ciliated_GG_A_qe1(C-BirAFlag)	780	ARF4	378	NP_001651.1	1	8	4	37.2	100
CD167-BirAFlag_Ciliated_GG_A_qe1(C-BirAFlag)	780	MSH6	2956	NP_000170.1	1	15	11	9.7	100
CD167-BirAFlag_Ciliated_GG_A_qe1(C-BirAFlag)	780	VRK1	7443	NP_003375.1	1	7	4	12.4	88
CD167-BirAFlag_Ciliated_GG_A_qe1(C-BirAFlag)	780	FARSA	2193	NP_004452.1	1	26	12	32.1	100
CD167-BirAFlag_Ciliated_GG_A_qe1(C-BirAFlag)	780	PFN1	5216	NP_005013.1	1	9	5	45.7	96
CD167-BirAFlag_Ciliated_GG_A_qe1(C-BirAFlag)	780	DNAJB1	3337	NP_006136.1	1	23	8	24.7	100
CD167-BirAFlag_Ciliated_GG_A_qe1(C-BirAFlag)	780	CDC37	11140	NP_008996.1	1	12	4	16.7	96
CD167-BirAFlag_Ciliated_GG_A_qe1(C-BirAFlag)	780	RPL35	11224	NP_009140.1	1	5	3	21.1	84
CD167-BirAFlag_Ciliated_GG_A_qe1(C-BirAFlag)	780	VMA21	203547	NP_001017980.1	1	10	2	24.8	60
CD167-BirAFlag_Ciliated_GG_A_qe1(C-BirAFlag)	780	SEC11A	23478	NP_055115.1	1	16	5	24	84
CD167-BirAFlag_Ciliated_GG_A_qe1(C-BirAFlag)	780	PSMD6	9861	NP_055629.1	1	13	7	25.7	96
CD167-BirAFlag_Ciliated_GG_A_qe1(C-BirAFlag)	780	CNP	1267	NP_149124.3	1	13	6	16.4	76
CD167-BirAFlag_Ciliated_GG_A_qe1(C-BirAFlag)	780	TUBB6	84617	NP_115914.1	1	9	6	35.4	100
CD167-BirAFlag_Ciliated_GG_A_qe1(C-BirAFlag)	780	MAP1B	4131	NP_005900.2	1	8	7	5.9	100
CD167-BirAFlag_Ciliated_GG_A_qe1(C-BirAFlag)	780	CAP1	10487	NP_001099000.1	0.9982	4	3	8.4	96
CD167-BirAFlag_Ciliated_GG_A_qe1(C-BirAFlag)	780	EZR	7430	NP_001104547.1	1	5	3	3.2	100
CD167-BirAFlag_Ciliated_GG_A_qe1(C-BirAFlag)	780	TMEM87A	25963	NP_056312.2	1	3	2	4.7	40
CD167-BirAFlag_Ciliated_GG_A_qe1(C-BirAFlag)	780	PRKAG1	5571	NP_001193638.1	1	6	4	16.7	100
CD167-BirAFlag_Ciliated_GG_A_qe1(C-BirAFlag)	780	ELAVL1	1994	NP_001410.2	1	13	7	22.4	100
CD167-BirAFlag_Ciliated_GG_A_qe1(C-BirAFlag)	780	CBR1	873	NP_001748.1	1	4	3	20.6	56
CD167-BirAFlag_Ciliated_GG_A_qe1(C-BirAFlag)	780	RAB2A	5862	NP_002856.1	1	15	7	40.6	100
CD167-BirAFlag_Ciliated_GG_A_qe1(C-BirAFlag)	780	YWHAQ	10971	NP_006817.1	1	12	3	28.2	88
CD167-BirAFlag_Ciliated_GG_A_qe1(C-BirAFlag)	780	SAR1A	56681	NP_001136120.1	1	7	3	23.2	84
CD167-BirAFlag_Ciliated_GG_A_qe1(C-BirAFlag)	780	NUP85	79902	NP_079120.1	1	2	2	5.9	88
CD167-BirAFlag_Ciliated_GG_A_qe1(C-BirAFlag)	780	RELL1	768211	NP_001078868.1	1	15	4	34.7	32
CD167-BirAFlag_Ciliated_GG_A_qe1(C-BirAFlag)	780	RPL11	6135	NP_000966.2	1	10	2	13	100
CD167-BirAFlag_Ciliated_GG_A_qe1(C-BirAFlag)	780	SPCS2	9789	NP_055567.2	1	8	4	20.4	68
CD167-BirAFlag_Ciliated_GG_A_qe1(C-BirAFlag)	780	PTPN11	5781	NP_542168.1	1	4	3	7.8	96
CD167-BirAFlag_Ciliated_GG_A_qe1(C-BirAFlag)	780	LZIC	84328	NP_115744.2	1	2	2	11.6	96
CD167-BirAFlag_Ciliated_GG_A_qe1(C-BirAFlag)	780	SLC25A1	6576	NP_005975.1	1	15	5	15.8	96
CD167-BirAFlag_Ciliated_GG_A_qe1(C-BirAFlag)	780	STAT1	6772	NP_644671.1	1	5	4	6.5	100
CD167-BirAFlag_Ciliated_GG_A_qe1(C-BirAFlag)	780	RPS20	6224	NP_001139699.1	1	8	2	19.3	100
CD167-BirAFlag_Ciliated_GG_A_qe1(C-BirAFlag)	780	LRWD1	222229	NP_690852.1	1	5	3	7	100
CD167-BirAFlag_Ciliated_GG_A_qe1(C-BirAFlag)	780	EWSR1	2130	NP_053733.2	1	10	3	5.8	96
CD167-BirAFlag_Ciliated_GG_A_qe1(C-BirAFlag)	780	PLIN3	10226	NP_005808.3	1	2	2	6.9	96
CD167-BirAFlag_Ciliated_GG_A_qe1(C-BirAFlag)	780	ABI1	10006	NP_001171587.1	1	3	3	10.4	80
CD167-BirAFlag_Ciliated_GG_A_qe1(C-BirAFlag)	780	UNC45A	55898	NP_061141.2	1	8	6	8	100
CD167-BirAFlag_Ciliated_GG_A_qe1(C-BirAFlag)	780	SLC33A1	9197	NP_001177921.1	1	6	2	4.7	68
CD167-BirAFlag_Ciliated_GG_A_qe1(C-BirAFlag)	780	FEN1	2237	NP_004102.1	1	16	6	21.6	100
CD167-BirAFlag_Ciliated_GG_A_qe1(C-BirAFlag)	780	ETF1	2107	NP_004721.1	1	26	11	27.2	100
CD167-BirAFlag_Ciliated_GG_A_qe1(C-BirAFlag)	780	UBA2	10054	NP_005490.1	1	12	8	16.6	100
CD167-BirAFlag_Ciliated_GG_A_qe1(C-BirAFlag)	780	NUP160	23279	NP_056046.1	1	3	3	2.2	92
CD167-BirAFlag_Ciliated_GG_A_qe1(C-BirAFlag)	780	STUB1	10273	NP_005852.2	1	13	6	22.4	96
CD167-BirAFlag_Ciliated_GG_A_qe1(C-BirAFlag)	780	RPSA	3921	NP_001012321.1	1	16	6	25.1	100
CD167-BirAFlag_Ciliated_GG_A_qe1(C-BirAFlag)	780	STAG2	10735	NP_001036214.1	1	10	7	5.8	92
CD167-BirAFlag_Ciliated_GG_A_qe1(C-BirAFlag)	780	TRIP13	9319	NP_004228.1	1	14	8	22	100
CD167-BirAFlag_Ciliated_GG_A_qe1(C-BirAFlag)	780	MTA1	9112	NP_004680.2	1	6	3	12.3	100
CD167-BirAFlag_Ciliated_GG_A_qe1(C-BirAFlag)	780	TNPO1	3842	NP_002261.3	1	20	8	12	80
CD167-BirAFlag_Ciliated_GG_A_qe1(C-BirAFlag)	780	CBX3	11335	NP_009207.2	1	4	3	21.9	88
CD167-BirAFlag_Ciliated_GG_A_qe1(C-BirAFlag)	780	BNIP1	662	NP_001196.2	1	2	2	8.8	60
CD167-BirAFlag_Ciliated_GG_A_qe1(C-BirAFlag)	780	RAB11B	9230	NP_004209.2	1	19	8	49.1	84
CD167-BirAFlag_Ciliated_GG_A_qe1(C-BirAFlag)	780	NDRG1	10397	NP_001128714.1	0.9998	2	2	8.1	100
CD167-BirAFlag_Ciliated_GG_A_qe1(C-BirAFlag)	780	STMN1	3925	NP_001138926.1	1	8	4	29.5	100
CD167-BirAFlag_Ciliated_GG_A_qe1(C-BirAFlag)	780	HM13	81502	NP_110416.1	1	25	6	17	80
CD167-BirAFlag_Ciliated_GG_A_qe1(C-BirAFlag)	780	SH3GLB1	51100	NP_001193580.1	1	5	3	8.8	52
CD167-BirAFlag_Ciliated_GG_A_qe1(C-BirAFlag)	780	PICALM	8301	NP_001193876.1	1	4	2	5.8	96
CD167-BirAFlag_Ciliated_GG_A_qe1(C-BirAFlag)	780	OSBP	5007	NP_002547.1	1	6	5	8.8	64
CD167-BirAFlag_Ciliated_GG_A_qe1(C-BirAFlag)	780	OAT	4942	NP_000265.1	1	21	8	22.3	68
CD167-BirAFlag_Ciliated_GG_A_qe1(C-BirAFlag)	780	RBM14	10432	NP_006319.1	1	14	10	14.9	96
CD167-BirAFlag_Ciliated_GG_A_qe1(C-BirAFlag)	780	ERLIN2	11160	NP_009106.1	1	3	3	14.5	100
CD167-BirAFlag_Ciliated_GG_A_qe1(C-BirAFlag)	780	TNPO3	23534	NP_036602.1	1	5	4	6.5	92
CD167-BirAFlag_Ciliated_GG_A_qe1(C-BirAFlag)	780	RPS27L	51065	NP_057004.1	0.9995	6	2	28.6	32
CD167-BirAFlag_Ciliated_GG_A_qe1(C-BirAFlag)	780	AP2A1	160	NP_055018.2	0.9942	4	3	4.8	84
CD167-BirAFlag_Ciliated_GG_A_qe1(C-BirAFlag)	780	SAR1B	51128	NP_001028675.1	1	7	3	28.8	64
CD167-BirAFlag_Ciliated_GG_A_qe1(C-BirAFlag)	780	SMC2	10592	NP_006435.2	1	18	13	13	100
CD167-BirAFlag_Ciliated_GG_A_qe1(C-BirAFlag)	780	CDC5L	988	NP_001244.1	1	7	6	8.6	100
CD167-BirAFlag_Ciliated_GG_A_qe1(C-BirAFlag)	780	FARSB	10056	NP_005678.3	1	15	10	20	100
CD167-BirAFlag_Ciliated_GG_A_qe1(C-BirAFlag)	780	RPL31	6160	NP_001092047.1	1	8	3	25.6	100
CD167-BirAFlag_Ciliated_GG_A_qe1(C-BirAFlag)	780	NACA	4666	NP_001106673.1	0.9998	3	2	13.5	100
CD167-BirAFlag_Ciliated_GG_A_qe1(C-BirAFlag)	780	THUMPD3	25917	NP_056268.2	1	2	2	5.1	72
CD167-BirAFlag_Ciliated_GG_A_qe1(C-BirAFlag)	780	CTNNBL1	56259	NP_110517.2	1	9	5	8.9	72
CD167-BirAFlag_Ciliated_GG_A_qe1(C-BirAFlag)	780	SLC39A10	57181	NP_001120729.1	1	13	6	9.5	32
CD167-BirAFlag_Ciliated_GG_A_qe1(C-BirAFlag)	780	ST13	6767	NP_003923.2	1	9	4	11.7	80
CD167-BirAFlag_Ciliated_GG_A_qe1(C-BirAFlag)	780	NOC3L	64318	NP_071896.8	1	5	2	4.2	96
CD167-BirAFlag_Ciliated_GG_A_qe1(C-BirAFlag)	780	ANXA2	302	NP_001129487.1	1	17	10	32.4	100
CD167-BirAFlag_Ciliated_GG_A_qe1(C-BirAFlag)	780	LRRC40	55631	NP_060238.3	1	14	8	16.4	100
CD167-BirAFlag_Ciliated_GG_A_qe1(C-BirAFlag)	780	GPAT3	84803	NP_116106.2	1	11	6	18.2	64
CD167-BirAFlag_Ciliated_GG_A_qe1(C-BirAFlag)	780	TUBG1	7283	NP_001061.2	1	10	5	15.3	100
CD167-BirAFlag_Ciliated_GG_A_qe1(C-BirAFlag)	780	EIF3L	51386	NP_001229852.1	1	20	11	21.9	100
CD167-BirAFlag_Ciliated_GG_A_qe1(C-BirAFlag)	780	PRPF6	24148	NP_036601.2	1	13	7	9	100
CD167-BirAFlag_Ciliated_GG_A_qe1(C-BirAFlag)	780	ARF6	382	NP_001654.1	1	11	4	30.3	100
CD167-BirAFlag_Ciliated_GG_A_qe1(C-BirAFlag)	780	RANBP1	5902	NP_002873.1	1	10	3	32.3	100
CD167-BirAFlag_Ciliated_GG_A_qe1(C-BirAFlag)	780	RPS25	6230	NP_001019.1	1	16	4	24	100
CD167-BirAFlag_Ciliated_GG_A_qe1(C-BirAFlag)	780	ACAT1	38	NP_000010.1	1	11	3	11.2	100
CD167-BirAFlag_Ciliated_GG_A_qe1(C-BirAFlag)	780	PPIB	5479	NP_000933.1	1	3	3	14.8	60
CD167-BirAFlag_Ciliated_GG_A_qe1(C-BirAFlag)	780	USP14	9097	NP_005142.1	1	11	6	16.1	100
CD167-BirAFlag_Ciliated_GG_A_qe1(C-BirAFlag)	780	DNAJA2	10294	NP_005871.1	1	12	4	15.5	100
CD167-BirAFlag_Ciliated_GG_A_qe1(C-BirAFlag)	780	PSMD4	5710	NP_002801.1	1	10	3	11.1	100
CD167-BirAFlag_Ciliated_GG_A_qe1(C-BirAFlag)	780	VARS1	7407	NP_006286.1	1	10	6	5.5	100
CD167-BirAFlag_Ciliated_GG_A_qe1(C-BirAFlag)	780	TMEM209	84928	NP_116231.2	1	3	2	4.8	64
CD167-BirAFlag_Ciliated_GG_A_qe1(C-BirAFlag)	780	TRIM25	7706	NP_005073.2	1	7	4	7	96
CD167-BirAFlag_Ciliated_GG_A_qe1(C-BirAFlag)	780	THEM6	51337	NP_057731.1	1	3	2	7.2	64
CD167-BirAFlag_Ciliated_GG_A_qe1(C-BirAFlag)	780	AGK	55750	NP_060708.1	1	7	6	19.4	92
CD167-BirAFlag_Ciliated_GG_A_qe1(C-BirAFlag)	780	DLD	1738	NP_000099.2	1	10	4	10	92
CD167-BirAFlag_Ciliated_GG_A_qe1(C-BirAFlag)	780	NMT1	4836	NP_066565.1	1	5	4	11.7	100
CD167-BirAFlag_Ciliated_GG_A_qe1(C-BirAFlag)	780	PLXNB2	23654	NP_036533.2	1	17	12	7.7	28
CD167-BirAFlag_Ciliated_GG_A_qe1(C-BirAFlag)	780	SLC25A4	291	NP_001142.2	1	16	5	29.9	88
CD167-BirAFlag_Ciliated_GG_A_qe1(C-BirAFlag)	780	RAB14	51552	NP_057406.2	1	13	6	37.7	92
CD167-BirAFlag_Ciliated_GG_A_qe1(C-BirAFlag)	780	SLC6A8	6535	NP_001136277.1	1	16	6	10.7	40
CD167-BirAFlag_Ciliated_GG_A_qe1(C-BirAFlag)	780	PCMT1	5110	NP_005380.2	1	13	6	40.8	100
CD167-BirAFlag_Ciliated_GG_A_qe1(C-BirAFlag)	780	TMEM199	147007	NP_689677.1	1	6	3	14.4	64
CD167-BirAFlag_Ciliated_GG_A_qe1(C-BirAFlag)	780	SRSF7	6432	NP_001182375.1	0.9995	9	2	10.2	92
CD167-BirAFlag_Ciliated_GG_A_qe1(C-BirAFlag)	780	RFC2	5982	NP_002905.2	0.9999	4	3	14.7	92
CD167-BirAFlag_Ciliated_GG_A_qe1(C-BirAFlag)	780	SOAT1	6646	NP_003092.4	1	2	2	4.5	60
CD167-BirAFlag_Ciliated_GG_A_qe1(C-BirAFlag)	780	PLS1	5357	NP_002661.2	1	4	3	7.3	88
CD167-BirAFlag_Ciliated_GG_A_qe1(C-BirAFlag)	780	SSB	6741	NP_003133.1	1	3	2	5.6	100
CD167-BirAFlag_Ciliated_GG_A_qe1(C-BirAFlag)	780	RPRD1B	58490	NP_067038.1	1	3	3	10.7	96
CD167-BirAFlag_Ciliated_GG_A_qe1(C-BirAFlag)	780	COPG1	22820	NP_057212.1	1	8	7	11.8	100
CD167-BirAFlag_Ciliated_GG_A_qe1(C-BirAFlag)	780	TRMT10C	54931	NP_060289.2	1	6	3	10.4	92
CD167-BirAFlag_Ciliated_GG_A_qe1(C-BirAFlag)	780	DHCR7	1717	NP_001351.2	1	11	4	9.7	72
CD167-BirAFlag_Ciliated_GG_A_qe1(C-BirAFlag)	780	ECPAS	23392	NP_001073867.1	1	10	7	4	80
CD167-BirAFlag_Ciliated_GG_A_qe1(C-BirAFlag)	780	RRS1	23212	NP_055984.1	1	12	5	20	92
CD167-BirAFlag_Ciliated_GG_A_qe1(C-BirAFlag)	780	GIGYF2	26058	NP_001096616.1	1	6	3	3.7	96
CD167-BirAFlag_Ciliated_GG_A_qe1(C-BirAFlag)	780	RANBP3	8498	NP_003615.2	0.9999	2	2	3.8	96
CD167-BirAFlag_Ciliated_GG_A_qe1(C-BirAFlag)	780	PSMC6	5706	NP_002797.3	1	13	6	18.6	100
CD167-BirAFlag_Ciliated_GG_A_qe1(C-BirAFlag)	780	LUC7L3	51747	NP_057508.2	1	7	3	9.5	100
CD167-BirAFlag_Ciliated_GG_A_qe1(C-BirAFlag)	780	RAD50	10111	NP_005723.2	1	6	6	5.1	84
CD167-BirAFlag_Ciliated_GG_A_qe1(C-BirAFlag)	780	BCAP31	10134	NP_001132913.1	1	6	3	22.4	72
CD167-BirAFlag_Ciliated_GG_A_qe1(C-BirAFlag)	780	CLPTM1L	81037	NP_110409.2	1	4	2	5.4	76
CD167-BirAFlag_Ciliated_GG_A_qe1(C-BirAFlag)	780	CKB	1152	NP_001814.2	1	4	4	15.5	100
CD167-BirAFlag_Ciliated_GG_A_qe1(C-BirAFlag)	780	STAT3	6774	NP_003141.2	1	5	3	8	96
CD167-BirAFlag_Ciliated_GG_A_qe1(C-BirAFlag)	780	GRWD1	83743	NP_113673.3	1	5	3	14.1	100
CD167-BirAFlag_Ciliated_GG_A_qe1(C-BirAFlag)	780	COX2	4513	YP_003024029.1	1	14	4	27.8	100
CD167-BirAFlag_Ciliated_GG_A_qe1(C-BirAFlag)	780	RRM2	6241	NP_001159403.1	1	4	3	10.8	100
CD167-BirAFlag_Ciliated_GG_A_qe1(C-BirAFlag)	780	EIF2S2	8894	NP_003899.2	1	18	8	26.1	100
CD167-BirAFlag_Ciliated_GG_A_qe1(C-BirAFlag)	780	SRSF11	9295	NP_001177916.1	1	6	4	11	100
CD167-BirAFlag_Ciliated_GG_A_qe1(C-BirAFlag)	780	PSME2	5721	NP_002809.2	1	5	4	23.4	72
CD167-BirAFlag_Ciliated_GG_A_qe1(C-BirAFlag)	780	TIMM44	10469	NP_006342.2	1	7	3	8.2	84
CD167-BirAFlag_Ciliated_GG_A_qe1(C-BirAFlag)	780	HNRNPA3	220988	NP_919223.1	1	13	5	25.4	100
CD167-BirAFlag_Ciliated_GG_A_qe1(C-BirAFlag)	780	TXN	7295	NP_001231867.1	1	8	3	28.2	88
CD167-BirAFlag_Ciliated_GG_A_qe1(C-BirAFlag)	780	EIF3I	8668	NP_003748.1	1	2	2	6.2	100
CD167-BirAFlag_Ciliated_GG_A_qe1(C-BirAFlag)	780	EXOSC10	5394	NP_002676.1	1	11	8	12.8	100
CD167-BirAFlag_Ciliated_GG_A_qe1(C-BirAFlag)	780	RPL27A	6157	NP_000981.1	1	11	3	19.6	100
CD167-BirAFlag_Ciliated_GG_A_qe1(C-BirAFlag)	780	RPS19	6223	NP_001013.1	1	22	6	43.4	92
CD167-BirAFlag_Ciliated_GG_A_qe1(C-BirAFlag)	780	RPL7L1	285855	NP_940888.2	1	5	4	20.3	88
CD167-BirAFlag_Ciliated_GG_A_qe1(C-BirAFlag)	780	NCLN	56926	NP_064555.2	1	7	4	8.7	84
CD167-BirAFlag_Ciliated_GG_A_qe1(C-BirAFlag)	780	SF3B2	10992	NP_006833.2	1	11	8	12.6	100
CD167-BirAFlag_Ciliated_GG_A_qe1(C-BirAFlag)	780	TARDBP	23435	NP_031401.1	1	13	6	20.8	100
CD167-BirAFlag_Ciliated_GG_A_qe1(C-BirAFlag)	780	CPVL	54504	NP_112601.3	0.9965	2	2	3.8	88
CD167-BirAFlag_Ciliated_GG_A_qe1(C-BirAFlag)	780	ACTN4	81	NP_004915.2	1	5	4	4.3	100
CD167-BirAFlag_Ciliated_GG_A_qe1(C-BirAFlag)	780	SEPTIN7	989	NP_001011553.2	1	13	5	17.4	100
CD167-BirAFlag_Ciliated_GG_A_qe1(C-BirAFlag)	780	SLC25A10	1468	NP_036272.2	1	8	3	13.9	76
CD167-BirAFlag_Ciliated_GG_A_qe1(C-BirAFlag)	780	CANT1	124583	NP_620148.1	1	7	5	16.2	32
CD167-BirAFlag_Ciliated_GG_A_qe1(C-BirAFlag)	780	EPPK1	83481	NP_112598.2	1	12	7	9.4	92
CD167-BirAFlag_Ciliated_GG_A_qe1(C-BirAFlag)	780	API5	8539	NP_006586.1	1	29	13	27.4	100
CD167-BirAFlag_Ciliated_GG_A_qe1(C-BirAFlag)	780	LEMD2	221496	NP_851853.1	1	9	5	10.7	52
CD167-BirAFlag_Ciliated_GG_A_qe1(C-BirAFlag)	780	PAPOLA	10914	NP_116021.2	1	5	3	5.6	88
CD167-BirAFlag_Ciliated_GG_A_qe1(C-BirAFlag)	780	PUF60	22827	NP_055096.2	1	13	8	24.2	92
CD167-BirAFlag_Ciliated_GG_A_qe1(C-BirAFlag)	780	YES1	7525	NP_005424.1	1	6	6	17.3	32
CD167-BirAFlag_Ciliated_GG_A_qe1(C-BirAFlag)	780	SNX3	8724	NP_003786.1	1	8	5	27.8	68
CD167-BirAFlag_Ciliated_GG_A_qe1(C-BirAFlag)	780	SAE1	10055	NP_005491.1	1	5	4	21.4	100
CD167-BirAFlag_Ciliated_GG_A_qe1(C-BirAFlag)	780	ACTR1A	10121	NP_005727.1	1	11	4	22.9	100
CD167-BirAFlag_Ciliated_GG_A_qe1(C-BirAFlag)	780	ATP5MG	10632	NP_006467.4	1	11	3	32	48
CD167-BirAFlag_Ciliated_GG_A_qe1(C-BirAFlag)	780	GDI2	2665	NP_001485.2	1	8	6	17.5	48
CD167-BirAFlag_Ciliated_GG_A_qe1(C-BirAFlag)	780	RPL13A	23521	NP_036555.1	1	16	4	20.2	100
CD167-BirAFlag_Ciliated_GG_A_qe1(C-BirAFlag)	780	PFN2	5217	NP_444252.1	1	11	5	34.3	88
CD167-BirAFlag_Ciliated_GG_A_qe1(C-BirAFlag)	780	THOC2	57187	NP_001075019.1	1	14	8	5.1	92
CD167-BirAFlag_Ciliated_GG_A_qe1(C-BirAFlag)	780	DDB1	1642	NP_001914.3	1	9	7	7.8	92
CD167-BirAFlag_Ciliated_GG_A_qe1(C-BirAFlag)	780	CKAP2	26586	NP_001091995.1	1	6	4	7.3	96
CD167-BirAFlag_Ciliated_GG_A_qe1(C-BirAFlag)	780	GEMIN5	25929	NP_056280.2	1	2	2	1.8	88
CD167-BirAFlag_Ciliated_GG_A_qe1(C-BirAFlag)	780	NCAPD2	9918	NP_055680.3	1	4	3	1.8	52
CD167-BirAFlag_Ciliated_GG_A_qe1(C-BirAFlag)	780	APEX1	328	NP_001632.2	1	5	3	12.3	32
CD167-BirAFlag_Ciliated_GG_A_qe1(C-BirAFlag)	780	SACM1L	22908	NP_054735.3	1	6	4	6.5	60
CD167-BirAFlag_Ciliated_GG_A_qe1(C-BirAFlag)	780	SPART	23111	NP_001135766.1	1	4	3	5.1	100
CD167-BirAFlag_Ciliated_GG_A_qe1(C-BirAFlag)	780	TMEM33	55161	NP_060596.2	1	7	3	11.3	80
CD167-BirAFlag_Ciliated_GG_A_qe1(C-BirAFlag)	780	XPO5	57510	NP_065801.1	1	13	5	7	100
CD167-BirAFlag_Ciliated_GG_A_qe1(C-BirAFlag)	780	SNX5	27131	NP_689413.1	1	4	3	8.4	64
CD167-BirAFlag_Ciliated_GG_A_qe1(C-BirAFlag)	780	CCAR2	57805	NP_066997.3	1	16	7	9.9	100
CD167-BirAFlag_Ciliated_GG_A_qe1(C-BirAFlag)	780	NUP62	23636	NP_036478.2	1	13	5	16.1	96
CD167-BirAFlag_Ciliated_GG_A_qe1(C-BirAFlag)	780	PPP1R10	5514	NP_002705.2	1	3	3	3.3	100
CD167-BirAFlag_Ciliated_GG_A_qe1(C-BirAFlag)	780	ATXN10	25814	NP_001161093.1	1	16	8	21.9	92
CD167-BirAFlag_Ciliated_GG_A_qe1(C-BirAFlag)	780	SF1	7536	NP_973726.2	1	5	4	12	100
CD167-BirAFlag_Ciliated_GG_A_qe1(C-BirAFlag)	780	ATP5MF-PTCD1	100526740	NP_001185808.1	1	14	2	49	92
CD167-BirAFlag_Ciliated_GG_A_qe1(C-BirAFlag)	780	PCNA	5111	NP_872590.1	1	14	6	26.1	96
CD167-BirAFlag_Ciliated_GG_A_qe1(C-BirAFlag)	780	MYEF2	50804	NP_057216.2	1	18	8	16.7	76
CD167-BirAFlag_Ciliated_GG_A_qe1(C-BirAFlag)	780	SSBP1	6742	NP_001243439.1	1	7	3	28.4	56
CD167-BirAFlag_Ciliated_GG_A_qe1(C-BirAFlag)	780	DDX52	11056	NP_008941.2	1	6	4	12	92
CD167-BirAFlag_Ciliated_GG_A_qe1(C-BirAFlag)	780	DCTN2	10540	NP_001248341.1	1	8	6	18.5	100
CD167-BirAFlag_Ciliated_GG_A_qe1(C-BirAFlag)	780	CALM2	805	NP_001734.1	0.9999	4	2	14.1	100
CD167-BirAFlag_Ciliated_GG_A_qe1(C-BirAFlag)	780	AP3S1	1176	NP_001275.1	1	5	4	21.8	92
CD167-BirAFlag_Ciliated_GG_A_qe1(C-BirAFlag)	780	RPL27	6155	NP_000979.1	1	12	4	36	100
CD167-BirAFlag_Ciliated_GG_A_qe1(C-BirAFlag)	780	PRKAR2A	5576	NP_004148.1	1	8	5	19.1	100
CD167-BirAFlag_Ciliated_GG_A_qe1(C-BirAFlag)	780	CACYBP	27101	NP_001007215.1	1	7	4	27	100
CD167-BirAFlag_Ciliated_GG_A_qe1(C-BirAFlag)	780	LETM1	3954	NP_036450.1	1	13	9	19.6	36
CD167-BirAFlag_Ciliated_GG_A_qe1(C-BirAFlag)	780	MCAM	4162	NP_006491.2	1	9	4	11.6	32
CD167-BirAFlag_Ciliated_GG_A_qe1(C-BirAFlag)	780	HEATR1	55127	NP_060542.4	1	2	2	1.6	96
CD167-BirAFlag_Ciliated_GG_A_qe1(C-BirAFlag)	780	MLEC	9761	NP_055545.1	1	11	4	13.4	76
CD167-BirAFlag_Ciliated_GG_A_qe1(C-BirAFlag)	780	EMC4	51234	NP_057538.1	1	8	3	22.4	64
CD167-BirAFlag_Ciliated_GG_A_qe1(C-BirAFlag)	780	TMED10	10972	NP_006818.3	1	16	4	27.4	76
CD167-BirAFlag_Ciliated_GG_A_qe1(C-BirAFlag)	780	PSMD13	5719	NP_002808.3	1	12	8	27.9	92
CD167-BirAFlag_Ciliated_GG_A_qe1(C-BirAFlag)	780	HK1	3098	NP_277031.1	0.9997	2	2	2.9	88
CD167-BirAFlag_Ciliated_GG_A_qe1(C-BirAFlag)	780	PSIP1	11168	NP_001121689.1	1	15	4	9.6	100
CD167-BirAFlag_Ciliated_GG_A_qe1(C-BirAFlag)	780	MAGED2	10916	NP_055414.2	1	5	4	9.7	100
CD167-BirAFlag_Ciliated_GG_A_qe1(C-BirAFlag)	780	MYO1B	4430	NP_001123630.1	1	7	6	7	92
CD167-BirAFlag_Ciliated_GG_A_qe1(C-BirAFlag)	780	SHMT2	6472	NP_005403.2	1	5	3	6.4	96
CD167-BirAFlag_Ciliated_GG_A_qe1(C-BirAFlag)	780	RAB6A	5870	NP_002860.2	1	19	8	47.6	96
CD167-BirAFlag_Ciliated_GG_A_qe1(C-BirAFlag)	780	EFHD1	80303	NP_079478.1	1	3	3	14.6	96
CD167-BirAFlag_Ciliated_GG_A_qe1(C-BirAFlag)	780	PSMD12	5718	NP_002807.1	1	16	8	25.9	96
CD167-BirAFlag_Ciliated_GG_A_qe1(C-BirAFlag)	780	CTNNA1	1495	NP_001894.2	1	12	8	14.5	84
CD167-BirAFlag_Ciliated_GG_A_qe1(C-BirAFlag)	780	BCLAF1	9774	NP_055554.1	1	12	7	13.3	100
CD167-BirAFlag_Ciliated_GG_A_qe1(C-BirAFlag)	780	TAF15	8148	NP_631961.1	0.9998	7	3	9.7	60
CD167-BirAFlag_Ciliated_GG_A_qe1(C-BirAFlag)	780	SSR1	6745	NP_003135.2	1	10	4	19.9	60
CD167-BirAFlag_Ciliated_GG_A_qe1(C-BirAFlag)	780	FUBP3	8939	NP_003925.1	1	5	4	11.5	96
CD167-BirAFlag_Ciliated_GG_A_qe1(C-BirAFlag)	780	EIF3K	27335	NP_037366.1	1	5	3	14.7	96
CD167-BirAFlag_Ciliated_GG_A_qe1(C-BirAFlag)	780	ABCE1	6059	NP_002931.2	0.9998	2	2	4.3	88
CD167-BirAFlag_Ciliated_GG_A_qe1(C-BirAFlag)	780	ABCF2	10061	NP_005683.2	1	10	7	10.8	92
CD167-BirAFlag_Ciliated_GG_A_qe1(C-BirAFlag)	780	VTI1A	143187	NP_660207.2	1	3	3	19.8	32
CD167-BirAFlag_Ciliated_GG_A_qe1(C-BirAFlag)	780	RER1	11079	NP_008964.3	1	7	3	19.9	80
CD167-BirAFlag_Ciliated_GG_A_qe1(C-BirAFlag)	780	ZC3H15	55854	NP_060941.2	1	5	2	7.7	100
CD167-BirAFlag_Ciliated_GG_A_qe1(C-BirAFlag)	780	STXBP3	6814	NP_009200.2	1	3	3	5.4	60
CD167-BirAFlag_Ciliated_GG_A_qe1(C-BirAFlag)	780	SNRPN	6638	NP_073716.1	1	8	4	15.8	96
CD167-BirAFlag_Ciliated_GG_A_qe1(C-BirAFlag)	780	ABCC1	4363	NP_004987.2	1	6	5	4.4	32
CD167-BirAFlag_Ciliated_GG_A_qe1(C-BirAFlag)	780	SLC25A24	29957	NP_037518.3	1	9	7	13.4	44
CD167-BirAFlag_Ciliated_GG_A_qe1(C-BirAFlag)	780	PRXL2A	84293	NP_115709.3	1	8	4	21.1	48
CD167-BirAFlag_Ciliated_GG_A_qe1(C-BirAFlag)	780	EIF3CL	728689	NP_001093131.1	1	5	5	6	92
CD167-BirAFlag_Ciliated_GG_A_qe1(C-BirAFlag)	780	GTF3C4	9329	NP_036336.2	1	4	2	4.5	88
CD167-BirAFlag_Ciliated_GG_A_qe1(C-BirAFlag)	780	CPSF6	11052	NP_008938.2	1	7	3	11.4	100
CD167-BirAFlag_Ciliated_GG_A_qe1(C-BirAFlag)	780	MMS19	64210	NP_071757.4	1	3	3	2.6	80
CD167-BirAFlag_Ciliated_GG_A_qe1(C-BirAFlag)	780	MRPS31	10240	NP_005821.2	0.9998	2	2	11.4	52
CD167-BirAFlag_Ciliated_GG_A_qe1(C-BirAFlag)	780	ETFA	2108	NP_001121188.1	1	15	5	26.1	84
CD167-BirAFlag_Ciliated_GG_A_qe1(C-BirAFlag)	780	DHRS7B	25979	NP_056325.2	1	4	2	8.9	88
CD167-BirAFlag_Ciliated_GG_A_qe1(C-BirAFlag)	780	WDR36	134430	NP_644810.1	1	9	6	7.8	100
CD167-BirAFlag_Ciliated_GG_A_qe1(C-BirAFlag)	780	DNAJC1	64215	NP_071760.2	1	14	6	12.6	64
CD167-BirAFlag_Ciliated_GG_A_qe1(C-BirAFlag)	780	TOR1AIP2	163590	NP_659471.1	1	3	3	10.4	68
CD167-BirAFlag_Ciliated_GG_A_qe1(C-BirAFlag)	780	UFSP2	55325	NP_060829.2	1	2	2	5.1	56
CD167-BirAFlag_Ciliated_GG_A_qe1(C-BirAFlag)	780	LRRC47	57470	NP_065761.1	1	16	7	15.6	80
CD167-BirAFlag_Ciliated_GG_A_qe1(C-BirAFlag)	780	NDUFS2	4720	NP_001159631.1	1	14	5	12.7	72
CD167-BirAFlag_Ciliated_GG_A_qe1(C-BirAFlag)	780	GPD2	2820	NP_001076581.2	1	23	14	24.1	64
CD167-BirAFlag_Ciliated_GG_A_qe1(C-BirAFlag)	780	PSMD11	5717	NP_002806.2	1	21	12	33.6	100
CD167-BirAFlag_Ciliated_GG_A_qe1(C-BirAFlag)	780	PSME1	5720	NP_006254.1	1	12	8	40.2	80
CD167-BirAFlag_Ciliated_GG_A_qe1(C-BirAFlag)	780	ACOT7	11332	NP_863654.1	1	4	3	11.6	96
CD167-BirAFlag_Ciliated_GG_A_qe1(C-BirAFlag)	780	PNN	5411	NP_002678.2	1	4	3	5.2	88
CD167-BirAFlag_Ciliated_GG_A_qe1(C-BirAFlag)	780	LPCAT1	79888	NP_079106.3	1	3	2	4.7	64
CD167-BirAFlag_Ciliated_GG_A_qe1(C-BirAFlag)	780	PES1	23481	NP_001230154.1	1	4	3	4.5	92
CD167-BirAFlag_Ciliated_GG_A_qe1(C-BirAFlag)	780	RAB23	51715	NP_057361.3	1	10	5	26.2	64
CD167-BirAFlag_Ciliated_GG_A_qe1(C-BirAFlag)	780	KIF22	3835	NP_001243198.1	1	6	3	6.4	68
CD167-BirAFlag_Ciliated_GG_A_qe1(C-BirAFlag)	780	LNPK	80856	NP_085153.1	1	3	2	4.9	60
CD167-BirAFlag_Ciliated_GG_A_qe1(C-BirAFlag)	780	BSG	682	NP_940992.1	1	16	5	35.8	84
CD167-BirAFlag_Ciliated_GG_A_qe1(C-BirAFlag)	780	NOP2	4839	NP_001245237.1	1	11	6	8.7	96
CD167-BirAFlag_Ciliated_GG_A_qe1(C-BirAFlag)	780	DARS2	55157	NP_060592.2	1	22	11	21.2	72
CD167-BirAFlag_Ciliated_GG_A_qe1(C-BirAFlag)	780	TMEM230	29058	NP_054864.3	1	8	3	30.8	44
CD167-BirAFlag_Ciliated_GG_A_qe1(C-BirAFlag)	780	CIRBP	1153	NP_001271.1	1	6	3	20.9	96
CD167-BirAFlag_Ciliated_GG_A_qe1(C-BirAFlag)	780	COX4I1	1327	NP_001852.1	1	9	4	26	80
CD167-BirAFlag_Ciliated_GG_A_qe1(C-BirAFlag)	780	HAT1	8520	NP_003633.1	1	6	2	7.4	100
CD167-BirAFlag_Ciliated_GG_A_qe1(C-BirAFlag)	780	USO1	8615	NP_003706.1	1	4	3	4.4	76
CD167-BirAFlag_Ciliated_GG_A_qe1(C-BirAFlag)	780	PPP2CA	5515	NP_002706.1	1	6	2	8.4	100
CD167-BirAFlag_Ciliated_GG_A_qe1(C-BirAFlag)	780	RCN1	5954	NP_002892.1	1	19	9	38.1	56
CD167-BirAFlag_Ciliated_GG_A_qe1(C-BirAFlag)	780	RPA1	6117	NP_002936.1	0.9988	2	2	5.2	88
CD167-BirAFlag_Ciliated_GG_A_qe1(C-BirAFlag)	780	RPS23	6228	NP_001016.1	1	5	2	15.4	84
CD167-BirAFlag_Ciliated_GG_A_qe1(C-BirAFlag)	780	SLC22A5	6584	NP_003051.1	1	6	4	7	24
CD167-BirAFlag_Ciliated_GG_A_qe1(C-BirAFlag)	780	SNRPE	6635	NP_003085.1	1	9	2	25	88
CD167-BirAFlag_Ciliated_GG_A_qe1(C-BirAFlag)	780	DDX42	11325	NP_031398.2	1	9	7	11.8	100
CD167-BirAFlag_Ciliated_GG_A_qe1(C-BirAFlag)	780	IARS2	55699	NP_060530.3	1	4	3	3.4	84
CD167-BirAFlag_Ciliated_GG_A_qe1(C-BirAFlag)	780	SNRPD3	6634	NP_004166.1	1	6	2	15.1	92
CD167-BirAFlag_Ciliated_GG_A_qe1(C-BirAFlag)	780	ATP6V1H	51606	NP_998784.1	1	5	4	11.8	96
CD167-BirAFlag_Ciliated_GG_A_qe1(C-BirAFlag)	780	EIF3G	8666	NP_003746.2	1	3	3	13.1	100
CD167-BirAFlag_Ciliated_GG_A_qe1(C-BirAFlag)	780	LMAN1	3998	NP_005561.1	1	39	8	21.8	72
CD167-BirAFlag_Ciliated_GG_A_qe1(C-BirAFlag)	780	NUMA1	4926	NP_006176.2	1	6	6	5.5	100
CD167-BirAFlag_Ciliated_GG_A_qe1(C-BirAFlag)	780	MTCH2	23788	NP_055157.1	1	10	5	25.7	68
CD167-BirAFlag_Ciliated_GG_A_qe1(C-BirAFlag)	780	SF3B6	51639	NP_057131.1	1	5	2	20.8	96
CD167-BirAFlag_Ciliated_GG_A_qe1(C-BirAFlag)	780	CPSF3	51692	NP_057291.1	1	2	2	2.9	88
CD167-BirAFlag_Ciliated_GG_A_qe1(C-BirAFlag)	780	SAP30BP	29115	NP_037392.1	1	2	2	8.8	96
CD167-BirAFlag_Ciliated_GG_A_qe1(C-BirAFlag)	780	STK26	51765	NP_057626.2	1	9	5	16.1	84
CD167-BirAFlag_Ciliated_GG_A_qe1(C-BirAFlag)	780	GNAS	2778	NP_536350.2	1	9	5	16.4	96
CD167-BirAFlag_Ciliated_GG_A_qe1(C-BirAFlag)	780	DCTN1	1639	NP_004073.2	1	9	7	7	96
CD167-BirAFlag_Ciliated_GG_A_qe1(C-BirAFlag)	780	USP9X	8239	NP_001034679.2	1	7	5	2.2	96
CD167-BirAFlag_Ciliated_GG_A_qe1(C-BirAFlag)	780	PDHB	5162	NP_000916.2	1	15	7	24.2	100
CD167-BirAFlag_Ciliated_GG_A_qe1(C-BirAFlag)	780	EEF1D	1936	NP_001123527.1	1	10	5	22.6	92
CD167-BirAFlag_Ciliated_GG_A_qe1(C-BirAFlag)	780	RAB13	5872	NP_002861.1	1	4	2	20.7	88
CD167-BirAFlag_Ciliated_GG_A_qe1(C-BirAFlag)	780	OSBPL11	114885	NP_073613.2	0.9995	3	2	3.3	80
CD167-BirAFlag_Ciliated_GG_A_qe1(C-BirAFlag)	780	EFHD2	79180	NP_077305.2	1	3	2	12.9	96
CD167-BirAFlag_Ciliated_GG_A_qe1(C-BirAFlag)	780	LDHA	3939	NP_001128711.1	1	8	4	16.4	100
CD167-BirAFlag_Ciliated_GG_A_qe1(C-BirAFlag)	780	TCOF1	6949	NP_001128715.1	1	13	8	6.9	100
CD167-BirAFlag_Ciliated_GG_A_qe1(C-BirAFlag)	780	PDCD4	27250	NP_055271.2	1	5	3	8.8	72
CD167-BirAFlag_Ciliated_GG_A_qe1(C-BirAFlag)	780	PSMC1	5700	NP_002793.2	1	7	4	16.4	100
CD167-BirAFlag_Ciliated_GG_A_qe1(C-BirAFlag)	780	SLC6A15	55117	NP_877499.1	1	5	3	5.8	52
CD167-BirAFlag_Ciliated_GG_A_qe1(C-BirAFlag)	780	MTHFD1L	25902	NP_001229696.1	1	15	9	12	76
CD167-BirAFlag_Ciliated_GG_A_qe1(C-BirAFlag)	780	KPNA3	3839	NP_002258.2	1	5	3	8.6	96
CD167-BirAFlag_Ciliated_GG_A_qe1(C-BirAFlag)	780	PPP1CC	5501	NP_001231903.1	1	3	2	15.5	100
CD167-BirAFlag_Ciliated_GG_A_qe1(C-BirAFlag)	780	CYRIB	51571	NP_001243692.1	1	5	2	8.6	44
CD167-BirAFlag_Ciliated_GG_A_qe1(C-BirAFlag)	780	GLYR1	84656	NP_115958.2	1	5	4	9.8	84
CD167-BirAFlag_Ciliated_GG_A_qe1(C-BirAFlag)	780	CDK5	1020	NP_001157882.1	1	2	2	16.2	56
CD167-BirAFlag_Ciliated_GG_A_qe1(C-BirAFlag)	780	RAP1A	5906	NP_002875.1	1	6	3	25	44
CD167-BirAFlag_Ciliated_GG_A_qe1(C-BirAFlag)	780	RBBP7	5931	NP_001185648.1	1	2	2	17.9	100
CD167-BirAFlag_Ciliated_GG_A_qe1(C-BirAFlag)	780	RPL18	6141	NP_000970.1	1	15	5	28.7	100
CD167-BirAFlag_Ciliated_GG_A_qe1(C-BirAFlag)	780	PABPC4	8761	NP_001129125.1	1	10	5	13.6	92
CD167-BirAFlag_Ciliated_GG_A_qe1(C-BirAFlag)	780	DIABLO	56616	NP_620307.1	0.9996	2	2	13.8	88
CD167-BirAFlag_Ciliated_GG_A_qe1(C-BirAFlag)	780	CFL2	1073	NP_068733.1	0.9802	5	2	20.8	68
CD167-BirAFlag_Ciliated_GG_A_qe1(C-BirAFlag)	780	PRDX4	10549	NP_006397.1	0.9995	6	2	7	52
CD167-BirAFlag_Ciliated_GG_A_qe1(C-BirAFlag)	780	ACLY	47	NP_001087.2	1	10	6	7.4	96
CD167-BirAFlag_Ciliated_GG_A_qe1(C-BirAFlag)	780	COASY	80347	NP_001035994.1	1	13	3	7.1	80
CD167-BirAFlag_Ciliated_GG_A_qe1(C-BirAFlag)	780	SLC16A1	6566	NP_003042.3	1	7	4	9	96
CD167-BirAFlag_Ciliated_GG_A_qe1(C-BirAFlag)	780	KIF2A	3796	NP_001091981.1	1	8	4	5.2	100
CD167-BirAFlag_Ciliated_GG_A_qe1(C-BirAFlag)	780	USP5	8078	NP_003472.2	1	4	3	4.7	80
CD167-BirAFlag_Ciliated_GG_A_qe1(C-BirAFlag)	780	RPL8	6132	NP_150644.1	1	10	4	16.3	100
CD167-BirAFlag_Ciliated_GG_A_qe1(C-BirAFlag)	780	XPO7	23039	NP_055839.3	1	6	6	8.6	88
CD167-BirAFlag_Ciliated_GG_A_qe1(C-BirAFlag)	780	GTF2F1	2962	NP_002087.2	1	6	4	11.4	96
CD167-BirAFlag_Ciliated_GG_A_qe1(C-BirAFlag)	780	PSMD8	5714	NP_002803.2	1	6	4	12	96
CD167-BirAFlag_Ciliated_GG_A_qe1(C-BirAFlag)	780	NOC2L	26155	NP_056473.2	1	12	8	13.5	76
CD167-BirAFlag_Ciliated_GG_A_qe1(C-BirAFlag)	780	SARS1	6301	NP_006504.2	1	3	3	9.3	92
CD167-BirAFlag_Ciliated_GG_A_qe1(C-BirAFlag)	780	AAR2	25980	NP_056326.2	1	5	2	6	92
CD167-BirAFlag_Ciliated_GG_A_qe1(C-BirAFlag)	780	ZMPSTE24	10269	NP_005848.2	1	4	3	9.3	72
CD167-BirAFlag_Ciliated_GG_A_qe1(C-BirAFlag)	780	UBLCP1	134510	NP_659486.2	1	4	3	8.8	64
CD167-BirAFlag_Ciliated_GG_A_qe1(C-BirAFlag)	780	ATP6V0A1	535	NP_001123492.1	1	4	3	3.4	40
CD167-BirAFlag_Ciliated_GG_A_qe1(C-BirAFlag)	780	RARS2	57038	NP_064716.2	1	4	2	4.5	56
CD167-BirAFlag_Ciliated_GG_A_qe1(C-BirAFlag)	780	EXOSC2	23404	NP_055100.2	1	7	4	21.8	96
CD167-BirAFlag_Ciliated_GG_A_qe1(C-BirAFlag)	780	TPX2	22974	NP_036244.2	1	3	3	6.8	100
CD167-BirAFlag_Ciliated_GG_A_qe1(C-BirAFlag)	780	NDUFV1	4723	NP_009034.2	1	4	2	3.7	40
CD167-BirAFlag_Ciliated_GG_A_qe1(C-BirAFlag)	780	REEP4	80346	NP_079508.2	1	3	3	10.9	56
CD167-BirAFlag_Ciliated_GG_A_qe1(C-BirAFlag)	780	EIF2AK2	5610	NP_001129123.1	1	10	7	15.1	88
CD167-BirAFlag_Ciliated_GG_A_qe1(C-BirAFlag)	780	MRPL41	64975	NP_115866.1	1	3	2	16.1	68
CD167-BirAFlag_Ciliated_GG_A_qe1(C-BirAFlag)	780	ILVBL	10994	NP_006835.2	1	5	3	10.8	64
CD167-BirAFlag_Ciliated_GG_A_qe1(C-BirAFlag)	780	ATP5PB	515	NP_001679.2	1	11	3	13.3	72
CD167-BirAFlag_Ciliated_GG_A_qe1(C-BirAFlag)	780	DNAJC11	55735	NP_060668.2	1	7	5	12.9	100
CD167-BirAFlag_Ciliated_GG_A_qe1(C-BirAFlag)	780	DNAJC7	7266	NP_001138238.1	1	8	4	11.9	88
CD167-BirAFlag_Ciliated_GG_A_qe1(C-BirAFlag)	780	NAT10	55226	NP_078938.2	1	7	5	5.9	100
CD167-BirAFlag_Ciliated_GG_A_qe1(C-BirAFlag)	780	DDX27	55661	NP_060365.7	1	8	6	11.2	88
CD167-BirAFlag_Ciliated_GG_A_qe1(C-BirAFlag)	780	TMEM263	90488	NP_689474.1	1	9	4	62.9	60
CD167-BirAFlag_Ciliated_GG_A_qe1(C-BirAFlag)	780	CNDP2	55748	NP_060705.2	1	21	9	30.1	72
CD167-BirAFlag_Ciliated_GG_A_qe1(C-BirAFlag)	780	LDHB	3945	NP_001167568.1	1	6	4	15.3	100
CD167-BirAFlag_Ciliated_GG_A_qe1(C-BirAFlag)	780	GLRX3	10539	NP_001186797.1	1	6	3	10.1	96
CD167-BirAFlag_Ciliated_GG_A_qe1(C-BirAFlag)	780	SARNP	84324	NP_149073.1	1	9	5	34.3	96
CD167-BirAFlag_Ciliated_GG_A_qe1(C-BirAFlag)	780	ORC5	5001	NP_859531.1	1	2	2	8	88
CD167-BirAFlag_Ciliated_GG_A_qe1(C-BirAFlag)	780	MCM2	4171	NP_004517.2	1	18	10	15.2	84
CD167-BirAFlag_Ciliated_GG_A_qe1(C-BirAFlag)	780	USP39	10713	NP_001243654.1	1	10	5	16.6	84
CD167-BirAFlag_Ciliated_GG_A_qe1(C-BirAFlag)	780	ENAH	55740	NP_060682.2	0.999	2	2	3.2	72
CD167-BirAFlag_Ciliated_GG_A_qe1(C-BirAFlag)	780	ATP1B3	483	NP_001670.1	1	12	4	20.4	64
CD167-BirAFlag_Ciliated_GG_A_qe1(C-BirAFlag)	780	EIF3D	8664	NP_003744.1	1	11	7	15	100
CD167-BirAFlag_Ciliated_GG_A_qe1(C-BirAFlag)	780	FKBP3	2287	NP_002004.1	1	7	3	13.4	100
CD167-BirAFlag_Ciliated_GG_A_qe1(C-BirAFlag)	780	GALK1	2584	NP_000145.1	1	9	5	18.1	84
CD167-BirAFlag_Ciliated_GG_A_qe1(C-BirAFlag)	780	HADHB	3032	NP_000174.1	1	14	7	19.8	68
CD167-BirAFlag_Ciliated_GG_A_qe1(C-BirAFlag)	780	HPRT1	3251	NP_000185.1	1	6	5	26.1	80
CD167-BirAFlag_Ciliated_GG_A_qe1(C-BirAFlag)	780	RPL26	6154	NP_000978.1	1	9	4	26.2	100
CD167-BirAFlag_Ciliated_GG_A_qe1(C-BirAFlag)	780	RPL30	6156	NP_000980.1	1	7	2	10.4	84
CD167-BirAFlag_Ciliated_GG_A_qe1(C-BirAFlag)	780	TTC1	7265	NP_003305.1	0.999	4	3	19.5	76
CD167-BirAFlag_Ciliated_GG_A_qe1(C-BirAFlag)	780	NDUFA10	4705	NP_004535.1	1	5	3	9	88
CD167-BirAFlag_Ciliated_GG_A_qe1(C-BirAFlag)	780	NDUFA5	4698	NP_004991.1	1	7	2	21.6	64
CD167-BirAFlag_Ciliated_GG_A_qe1(C-BirAFlag)	780	BCAS2	10286	NP_005863.1	1	5	2	11.1	92
CD167-BirAFlag_Ciliated_GG_A_qe1(C-BirAFlag)	780	H1-10	8971	NP_006017.1	1	8	3	15	88
CD167-BirAFlag_Ciliated_GG_A_qe1(C-BirAFlag)	780	CDIPT	10423	NP_006310.1	1	5	4	21.1	92
CD167-BirAFlag_Ciliated_GG_A_qe1(C-BirAFlag)	780	SLC30A9	10463	NP_006336.3	1	5	4	9.9	56
CD167-BirAFlag_Ciliated_GG_A_qe1(C-BirAFlag)	780	SF3A3	10946	NP_006793.1	1	19	9	21.8	100
CD167-BirAFlag_Ciliated_GG_A_qe1(C-BirAFlag)	780	DSP	1832	NP_004406.2	1	14	12	7	100
CD167-BirAFlag_Ciliated_GG_A_qe1(C-BirAFlag)	780	NUDT21	11051	NP_008937.1	1	8	4	21.6	100
CD167-BirAFlag_Ciliated_GG_A_qe1(C-BirAFlag)	780	CHP1	11261	NP_009167.1	1	16	5	37.9	64
CD167-BirAFlag_Ciliated_GG_A_qe1(C-BirAFlag)	780	PUS1	80324	NP_001002019.1	1	4	3	11.5	88
CD167-BirAFlag_Ciliated_GG_A_qe1(C-BirAFlag)	780	STAU1	6780	NP_004593.2	1	10	6	13.9	92
CD167-BirAFlag_Ciliated_GG_A_qe1(C-BirAFlag)	780	NECTIN2	5819	NP_001036189.1	0.9998	2	2	4.2	44
CD167-BirAFlag_Ciliated_GG_A_qe1(C-BirAFlag)	780	LUC7L2	51631	NP_057103.2	1	5	4	13	92
CD167-BirAFlag_Ciliated_GG_A_qe1(C-BirAFlag)	780	ABCB10	23456	NP_036221.2	1	4	4	7	48
CD167-BirAFlag_Ciliated_GG_A_qe1(C-BirAFlag)	780	TFCP2	7024	NP_005644.2	1	3	3	10	96
CD167-BirAFlag_Ciliated_GG_A_qe1(C-BirAFlag)	780	PYGB	5834	NP_002853.2	1	5	5	10.2	92
CD167-BirAFlag_Ciliated_GG_A_qe1(C-BirAFlag)	780	RALY	22913	NP_031393.2	1	8	6	19.7	64
CD167-BirAFlag_Ciliated_GG_A_qe1(C-BirAFlag)	780	AIFM1	9131	NP_665811.1	1	11	6	14.9	88
CD167-BirAFlag_Ciliated_GG_A_qe1(C-BirAFlag)	780	RPAP3	79657	NP_078880.2	0.9982	2	2	4	84
CD167-BirAFlag_Ciliated_GG_A_qe1(C-BirAFlag)	780	RBMX	27316	NP_002130.2	1	17	5	12.8	100
CD167-BirAFlag_Ciliated_GG_A_qe1(C-BirAFlag)	780	IDH3B	3420	NP_008830.2	1	8	4	11.9	84
CD167-BirAFlag_Ciliated_GG_A_qe1(C-BirAFlag)	780	PGM3	5238	NP_001186848.1	1	7	6	12.5	44
CD167-BirAFlag_Ciliated_GG_A_qe1(C-BirAFlag)	780	ANKRD17	26057	NP_115593.3	0.9988	2	2	0.9	88
CD167-BirAFlag_Ciliated_GG_A_qe1(C-BirAFlag)	780	CYP51A1	1595	NP_001139624.1	1	5	3	8.9	48
CD167-BirAFlag_Ciliated_GG_A_qe1(C-BirAFlag)	780	H2AZ1	3015	NP_002097.1	0.9999	6	2	31.2	84
CD167-BirAFlag_Ciliated_GG_A_qe1(C-BirAFlag)	780	AP3M1	26985	NP_996895.1	1	7	4	14.8	92
CD167-BirAFlag_Ciliated_GG_A_qe1(C-BirAFlag)	780	TCEA1	6917	NP_006747.1	1	4	4	13.6	36
CD167-BirAFlag_Ciliated_GG_A_qe1(C-BirAFlag)	780	DDX19B	11269	NP_001244101.1	1	6	4	10.5	64
CD167-BirAFlag_Ciliated_GG_A_qe1(C-BirAFlag)	780	FXR1	8087	NP_005078.2	0.9985	2	2	7.6	100
CD167-BirAFlag_Ciliated_GG_A_qe1(C-BirAFlag)	780	RAB21	23011	NP_055814.1	1	9	4	27.1	88
CD167-BirAFlag_Ciliated_GG_A_qe1(C-BirAFlag)	780	ARL8B	55207	NP_060654.1	1	6	3	22	60
CD167-BirAFlag_Ciliated_GG_A_qe1(C-BirAFlag)	780	RPL32	6161	NP_000985.1	1	5	2	16.3	72
CD167-BirAFlag_Ciliated_GG_A_qe1(C-BirAFlag)	780	COPZ1	22818	NP_057141.1	1	7	4	30.5	80
CD167-BirAFlag_Ciliated_GG_A_qe1(C-BirAFlag)	780	DCAF7	10238	NP_005819.3	1	7	3	9.4	96
CD167-BirAFlag_Ciliated_GG_A_qe1(C-BirAFlag)	780	ABCF1	23	NP_001081.1	1	7	5	8.3	88
CD167-BirAFlag_Ciliated_GG_A_qe1(C-BirAFlag)	780	SNRNP40	9410	NP_004805.2	1	2	2	11.2	88
CD167-BirAFlag_Ciliated_GG_A_qe1(C-BirAFlag)	780	MPDU1	9526	NP_004861.2	1	8	2	9.7	80
CD167-BirAFlag_Ciliated_GG_A_qe1(C-BirAFlag)	780	CDC23	8697	NP_004652.2	0.9916	2	2	4.2	76
CD167-BirAFlag_Ciliated_GG_A_qe1(C-BirAFlag)	780	SLC29A1	2030	NP_001071642.1	1	9	3	6.8	24
CD167-BirAFlag_Ciliated_GG_A_qe1(C-BirAFlag)	780	SRSF1	6426	NP_001071634.1	1	20	6	33.8	96
CD167-BirAFlag_Ciliated_GG_A_qe1(C-BirAFlag)	780	CUL4B	8450	NP_003579.3	1	7	5	5.7	80
CD167-BirAFlag_Ciliated_GG_A_qe1(C-BirAFlag)	780	MYO1C	4641	NP_001074248.1	1	6	4	6.2	76
CD167-BirAFlag_Ciliated_GG_A_qe1(C-BirAFlag)	780	CTBP2	1488	NP_073713.2	1	6	5	13.5	84
CD167-BirAFlag_Ciliated_GG_A_qe1(C-BirAFlag)	780	POLR2E	5434	NP_002686.2	1	4	2	12.4	100
CD167-BirAFlag_Ciliated_GG_A_qe1(C-BirAFlag)	780	GTF2I	2969	NP_127492.1	1	14	10	11.8	88
CD167-BirAFlag_Ciliated_GG_A_qe1(C-BirAFlag)	780	PTPMT1	114971	NP_783859.1	0.9999	5	2	16.6	52
CD167-BirAFlag_Ciliated_GG_A_qe1(C-BirAFlag)	780	BAG6	7917	NP_004630.3	1	6	3	4.7	40
CD167-BirAFlag_Ciliated_GG_A_qe1(C-BirAFlag)	780	FIS1	51024	NP_057152.2	1	13	3	26.3	64
CD167-BirAFlag_Ciliated_GG_A_qe1(C-BirAFlag)	780	IMMT	10989	NP_001093639.1	1	17	10	19.1	72
CD167-BirAFlag_Ciliated_GG_A_qe1(C-BirAFlag)	780	RPP30	10556	NP_001098016.1	0.9999	6	2	7.1	88
CD167-BirAFlag_Ciliated_GG_A_qe1(C-BirAFlag)	780	GTF3C5	9328	NP_036219.2	1	8	5	13.1	100
CD167-BirAFlag_Ciliated_GG_A_qe1(C-BirAFlag)	780	FUBP1	8880	NP_003893.2	1	16	8	17.4	96
CD167-BirAFlag_Ciliated_GG_A_qe1(C-BirAFlag)	780	RNPS1	10921	NP_542161.1	1	6	3	11.8	88
CD167-BirAFlag_Ciliated_GG_A_qe1(C-BirAFlag)	780	NDUFS7	374291	NP_077718.3	1	4	2	10.8	72
CD167-BirAFlag_Ciliated_GG_A_qe1(C-BirAFlag)	780	XRN2	22803	NP_036387.2	1	17	9	12.2	100
CD167-BirAFlag_Ciliated_GG_A_qe1(C-BirAFlag)	780	TM9SF3	56889	NP_064508.3	1	7	4	6.1	92
CD167-BirAFlag_Ciliated_GG_A_qe1(C-BirAFlag)	780	SRRT	51593	NP_001122324.1	1	14	6	8.8	80
CD167-BirAFlag_Ciliated_GG_A_qe1(C-BirAFlag)	780	LRRC57	255252	NP_694992.2	1	4	2	10	36
CD167-BirAFlag_Ciliated_GG_A_qe1(C-BirAFlag)	780	ATP6V0D1	9114	NP_004682.2	1	3	3	9.1	44
CD167-BirAFlag_Ciliated_GG_A_qe1(C-BirAFlag)	780	SCP2	6342	NP_002970.2	1	13	6	44.1	56
CD167-BirAFlag_Ciliated_GG_A_qe1(C-BirAFlag)	780	SON	6651	NP_115571.1	1	4	3	1.8	64
CD167-BirAFlag_Ciliated_GG_A_qe1(C-BirAFlag)	780	UBXN1	51035	NP_056937.2	1	5	2	11.2	88
CD167-BirAFlag_Ciliated_GG_A_qe1(C-BirAFlag)	780	HNRNPUL1	11100	NP_653333.1	1	6	5	8.2	96
CD167-BirAFlag_Ciliated_GG_A_qe1(C-BirAFlag)	780	AIMP1	9255	NP_001135887.1	1	8	5	31.1	64
CD167-BirAFlag_Ciliated_GG_A_qe1(C-BirAFlag)	780	ANO6	196527	NP_001020527.2	1	8	4	7.1	52
CD167-BirAFlag_Ciliated_GG_A_qe1(C-BirAFlag)	780	NCAPH	23397	NP_056156.2	1	4	4	5.9	84
CD167-BirAFlag_Ciliated_GG_A_qe1(C-BirAFlag)	780	NUP54	53371	NP_059122.2	1	6	5	14	76
CD167-BirAFlag_Ciliated_GG_A_qe1(C-BirAFlag)	780	DNAJC9	23234	NP_056005.1	1	4	4	19.2	76
CD167-BirAFlag_Ciliated_GG_A_qe1(C-BirAFlag)	780	CHMP4B	128866	NP_789782.1	0.9995	4	3	23.2	92
CD167-BirAFlag_Ciliated_GG_A_qe1(C-BirAFlag)	780	SNRNP70	6625	NP_003080.2	1	10	4	9.6	100
CD167-BirAFlag_Ciliated_GG_A_qe1(C-BirAFlag)	780	ATG4C	84938	NP_116241.2	0.9979	2	2	3.7	52
CD167-BirAFlag_Ciliated_GG_A_qe1(C-BirAFlag)	780	GPAT4	137964	NP_848934.1	1	9	4	11.8	64
CD167-BirAFlag_Ciliated_GG_A_qe1(C-BirAFlag)	780	CERS2	29956	NP_071358.1	1	7	4	13.9	72
CD167-BirAFlag_Ciliated_GG_A_qe1(C-BirAFlag)	780	ATAD1	84896	NP_116199.2	1	8	4	15	60
CD167-BirAFlag_Ciliated_GG_A_qe1(C-BirAFlag)	780	TARS1	6897	NP_689508.3	1	3	3	4.4	96
CD167-BirAFlag_Ciliated_GG_A_qe1(C-BirAFlag)	780	CSTB	1476	NP_000091.1	1	12	4	53.1	84
CD167-BirAFlag_Ciliated_GG_A_qe1(C-BirAFlag)	780	POLR2B	5431	NP_000929.1	1	4	4	4.5	80
CD167-BirAFlag_Ciliated_GG_A_qe1(C-BirAFlag)	780	RPL22	6146	NP_000974.1	1	8	3	30.5	96
CD167-BirAFlag_Ciliated_GG_A_qe1(C-BirAFlag)	780	RPS28	6234	NP_001022.1	1	8	2	30.4	76
CD167-BirAFlag_Ciliated_GG_A_qe1(C-BirAFlag)	780	QKI	9444	NP_006766.1	1	5	2	8.5	44
CD167-BirAFlag_Ciliated_GG_A_qe1(C-BirAFlag)	780	EDC4	23644	NP_055144.3	1	5	2	4	96
CD167-BirAFlag_Ciliated_GG_A_qe1(C-BirAFlag)	780	QARS1	5859	NP_005042.1	1	12	8	14.8	100
CD167-BirAFlag_Ciliated_GG_A_qe1(C-BirAFlag)	780	PSMD14	10213	NP_005796.1	1	4	3	14.8	88
CD167-BirAFlag_Ciliated_GG_A_qe1(C-BirAFlag)	780	RHEB	6009	NP_005605.1	1	6	3	18.5	100
CD167-BirAFlag_Ciliated_GG_A_qe1(C-BirAFlag)	780	CLPP	8192	NP_006003.1	1	7	4	23.1	68
CD167-BirAFlag_Ciliated_GG_A_qe1(C-BirAFlag)	780	EBP	10682	NP_006570.1	0.9999	8	2	11.3	56
CD167-BirAFlag_Ciliated_GG_A_qe1(C-BirAFlag)	780	SCAMP2	10066	NP_005688.2	1	8	2	9.7	52
CD167-BirAFlag_Ciliated_GG_A_qe1(C-BirAFlag)	780	TMED2	10959	NP_006806.1	1	9	3	18.4	48
CD167-BirAFlag_Ciliated_GG_A_qe1(C-BirAFlag)	780	MRPS28	28957	NP_054737.1	0.9985	2	2	17.6	40
CD167-BirAFlag_Ciliated_GG_A_qe1(C-BirAFlag)	780	TXNDC12	51060	NP_056997.1	1	10	3	21.5	60
CD167-BirAFlag_Ciliated_GG_A_qe1(C-BirAFlag)	780	RPL14	9045	NP_003964.3	0.9999	7	2	11.2	96
CD167-BirAFlag_Ciliated_GG_A_qe1(C-BirAFlag)	780	UBR4	23352	NP_065816.2	1	4	4	1.2	76
CD167-BirAFlag_Ciliated_GG_A_qe1(C-BirAFlag)	780	CYB5B	80777	NP_085056.2	1	3	2	30.7	60
CD167-BirAFlag_Ciliated_GG_A_qe1(C-BirAFlag)	780	SUN1	23353	NP_079430.3	0.9957	3	2	3.7	44
CD167-BirAFlag_Ciliated_GG_A_qe1(C-BirAFlag)	780	AAAS	8086	NP_056480.1	1	7	4	13.4	76
CD167-BirAFlag_Ciliated_GG_A_qe1(C-BirAFlag)	780	SEPTIN11	55752	NP_060713.1	1	6	4	18.2	88
CD167-BirAFlag_Ciliated_GG_A_qe1(C-BirAFlag)	780	PRMT1	3276	NP_938074.2	1	5	3	10.8	100
CD167-BirAFlag_Ciliated_GG_A_qe1(C-BirAFlag)	780	GK	2710	NP_001121599.1	1	6	5	10.9	40
CD167-BirAFlag_Ciliated_GG_A_qe1(C-BirAFlag)	780	CAB39	51719	NP_001124321.1	1	5	2	5.9	40
CD167-BirAFlag_Ciliated_GG_A_qe1(C-BirAFlag)	780	PLEKHA5	54477	NP_061885.2	0.9977	3	3	2.9	32
CD167-BirAFlag_Ciliated_GG_A_qe1(C-BirAFlag)	780	KIF23	9493	NP_612565.1	1	6	4	9.5	100
CD167-BirAFlag_Ciliated_GG_A_qe1(C-BirAFlag)	780	MPP1	4354	NP_001159932.1	1	3	3	8.3	80
CD167-BirAFlag_Ciliated_GG_A_qe1(C-BirAFlag)	780	PCYT1A	5130	NP_005008.2	1	3	2	6.8	48
CD167-BirAFlag_Ciliated_GG_A_qe1(C-BirAFlag)	780	HLA-A	3105	NP_002107.3	1	9	3	17.8	72
CD167-BirAFlag_Ciliated_GG_A_qe1(C-BirAFlag)	780	YBX1	4904	NP_004550.2	1	10	3	13.6	100
CD167-BirAFlag_Ciliated_GG_A_qe1(C-BirAFlag)	780	NME1	4830	NP_937818.1	0.9998	5	3	28.9	56
CD167-BirAFlag_Ciliated_GG_A_qe1(C-BirAFlag)	780	LOC101060252	101060252	XP_003960691.1	1	8	2	16.4	92
CD167-BirAFlag_Ciliated_GG_A_qe1(C-BirAFlag)	780	UQCR10	29796	NP_037519.2	1	5	2	38.1	80
CD167-BirAFlag_Ciliated_GG_A_qe1(C-BirAFlag)	780	PRPS1	5631	NP_001191331.1	0.9999	3	2	25.4	84
CD167-BirAFlag_Ciliated_GG_A_qe1(C-BirAFlag)	780	UBE2N	7334	NP_003339.1	1	16	5	36.2	80
CD167-BirAFlag_Ciliated_GG_A_qe1(C-BirAFlag)	780	SCARB2	950	NP_005497.1	1	7	4	8.4	24
CD167-BirAFlag_Ciliated_GG_A_qe1(C-BirAFlag)	780	SEC61A1	29927	NP_037468.1	1	8	4	9	92
CD167-BirAFlag_Ciliated_GG_A_qe1(C-BirAFlag)	780	SRP9	6726	NP_001123912.1	1	5	2	23.2	76
CD167-BirAFlag_Ciliated_GG_A_qe1(C-BirAFlag)	780	RIMOC1	285636	NP_787117.3	0.9999	4	2	7.8	44
CD167-BirAFlag_Ciliated_GG_A_qe1(C-BirAFlag)	780	FLOT1	10211	NP_005794.1	1	3	3	8.9	56
CD167-BirAFlag_Ciliated_GG_A_qe1(C-BirAFlag)	780	SLC5A3	6526	NP_008864.3	1	2	2	2.6	32
CD167-BirAFlag_Ciliated_GG_A_qe1(C-BirAFlag)	780	DNAJC8	22826	NP_055095.2	1	8	4	27.3	76
CD167-BirAFlag_Ciliated_GG_A_qe1(C-BirAFlag)	780	HSPBP1	23640	NP_036399.3	1	4	2	5.6	40
CD167-BirAFlag_Ciliated_GG_A_qe1(C-BirAFlag)	780	HMGB2	3148	NP_002120.1	1	2	2	11.5	60
CD167-BirAFlag_Ciliated_GG_A_qe1(C-BirAFlag)	780	STEEP1	63932	NP_071384.1	1	2	2	19.1	92
CD167-BirAFlag_Ciliated_GG_A_qe1(C-BirAFlag)	780	CAPN1	823	NP_005177.2	1	10	7	10.5	48
CD167-BirAFlag_Ciliated_GG_A_qe1(C-BirAFlag)	780	NOC4L	79050	NP_076983.1	1	3	3	6	16
CD167-BirAFlag_Ciliated_GG_A_qe1(C-BirAFlag)	780	DCTPP1	79077	NP_077001.1	1	7	4	26.5	64
CD167-BirAFlag_Ciliated_GG_A_qe1(C-BirAFlag)	780	FBXO22	26263	NP_671717.1	1	7	4	13.2	32
CD167-BirAFlag_Ciliated_GG_A_qe1(C-BirAFlag)	780	TAF7	6879	NP_005633.2	0.9999	2	2	5.4	88
CD167-BirAFlag_Ciliated_GG_A_qe1(C-BirAFlag)	780	SMCHD1	23347	NP_056110.2	1	32	19	11.2	100
CD167-BirAFlag_Ciliated_GG_A_qe1(C-BirAFlag)	780	UBXN7	26043	NP_056377.1	1	5	3	7.8	92
CD167-BirAFlag_Ciliated_GG_A_qe1(C-BirAFlag)	780	ECHDC1	55862	NP_001002030.1	1	4	3	17.7	76
CD167-BirAFlag_Ciliated_GG_A_qe1(C-BirAFlag)	780	RFT1	91869	NP_443091.1	1	17	6	10.7	52
CD167-BirAFlag_Ciliated_GG_A_qe1(C-BirAFlag)	780	ATP13A1	57130	NP_065143.2	1	33	17	17.8	56
CD167-BirAFlag_Ciliated_GG_A_qe1(C-BirAFlag)	780	BCCIP	56647	NP_510868.1	1	3	2	11.1	76
CD167-BirAFlag_Ciliated_GG_A_qe1(C-BirAFlag)	780	UPF1	5976	NP_002902.2	1	9	6	9.1	84
CD167-BirAFlag_Ciliated_GG_A_qe1(C-BirAFlag)	780	CCDC124	115098	NP_612451.1	1	10	3	18.4	88
CD167-BirAFlag_Ciliated_GG_A_qe1(C-BirAFlag)	780	PIP5K1A	8394	NP_001129108.1	1	2	2	3.6	24
CD167-BirAFlag_Ciliated_GG_A_qe1(C-BirAFlag)	780	EPHX1	2052	NP_001129490.1	1	10	7	16.3	64
CD167-BirAFlag_Ciliated_GG_A_qe1(C-BirAFlag)	780	ACAD9	28976	NP_054768.2	1	4	3	5.5	40
CD167-BirAFlag_Ciliated_GG_A_qe1(C-BirAFlag)	780	DKC1	1736	NP_001135935.1	1	3	3	7.1	88
CD167-BirAFlag_Ciliated_GG_A_qe1(C-BirAFlag)	780	MAGT1	84061	NP_115497.4	1	12	4	12	56
CD167-BirAFlag_Ciliated_GG_A_qe1(C-BirAFlag)	780	NDUFV2	4729	NP_066552.2	1	11	4	21.3	68
CD167-BirAFlag_Ciliated_GG_A_qe1(C-BirAFlag)	780	SUGP2	10147	NP_055699.2	1	4	4	5.5	72
CD167-BirAFlag_Ciliated_GG_A_qe1(C-BirAFlag)	780	NUP50	10762	NP_705931.1	1	3	2	5.9	76
CD167-BirAFlag_Ciliated_GG_A_qe1(C-BirAFlag)	780	NUP88	4927	NP_002523.2	1	7	5	10.9	76
CD167-BirAFlag_Ciliated_GG_A_qe1(C-BirAFlag)	780	DAZAP1	26528	NP_061832.2	1	3	2	8.2	64
CD167-BirAFlag_Ciliated_GG_A_qe1(C-BirAFlag)	780	SKP1	6500	NP_733779.1	1	6	2	15.3	100
CD167-BirAFlag_Ciliated_GG_A_qe1(C-BirAFlag)	780	FXR2	9513	NP_004851.2	1	3	2	8.9	96
CD167-BirAFlag_Ciliated_GG_A_qe1(C-BirAFlag)	780	NDUFA13	51079	NP_057049.5	1	10	5	41	80
CD167-BirAFlag_Ciliated_GG_A_qe1(C-BirAFlag)	780	PFKM	5213	NP_001160158.1	1	6	5	12.2	88
CD167-BirAFlag_Ciliated_GG_A_qe1(C-BirAFlag)	780	MRPL12	6182	NP_002940.2	1	8	3	17.7	60
CD167-BirAFlag_Ciliated_GG_A_qe1(C-BirAFlag)	780	PLPP3	8613	NP_003704.3	1	6	2	7.7	20
CD167-BirAFlag_Ciliated_GG_A_qe1(C-BirAFlag)	780	FMR1	2332	NP_001172005.1	1	4	2	8.3	76
CD167-BirAFlag_Ciliated_GG_A_qe1(C-BirAFlag)	780	DLAT	1737	NP_001922.2	1	8	4	7.3	64
CD167-BirAFlag_Ciliated_GG_A_qe1(C-BirAFlag)	780	NUP35	129401	NP_612142.2	1	2	2	9.5	28
CD167-BirAFlag_Ciliated_GG_A_qe1(C-BirAFlag)	780	RBM15	64783	NP_001188474.1	1	3	3	2.9	76
CD167-BirAFlag_Ciliated_GG_A_qe1(C-BirAFlag)	780	EIF3B	8662	NP_003742.2	1	19	12	18.7	100
CD167-BirAFlag_Ciliated_GG_A_qe1(C-BirAFlag)	780	TWF1	5756	NP_002813.3	1	3	3	9.4	84
CD167-BirAFlag_Ciliated_GG_A_qe1(C-BirAFlag)	780	COQ8A	56997	NP_064632.2	1	6	3	5.9	64
CD167-BirAFlag_Ciliated_GG_A_qe1(C-BirAFlag)	780	TRA2B	6434	NP_001230808.1	1	8	3	19.7	36
CD167-BirAFlag_Ciliated_GG_A_qe1(C-BirAFlag)	780	UBE2I	7329	NP_919235.1	1	5	2	13.9	72
CD167-BirAFlag_Ciliated_GG_A_qe1(C-BirAFlag)	780	CUL3	8452	NP_001244126.1	1	11	6	9.4	60
CD167-BirAFlag_Ciliated_GG_A_qe1(C-BirAFlag)	780	NOL9	79707	NP_078930.3	1	4	4	8.3	64
CD167-BirAFlag_Ciliated_GG_A_qe1(C-BirAFlag)	780	PRIM2	5558	NP_000938.2	1	4	2	4.9	96
CD167-BirAFlag_Ciliated_GG_A_qe1(C-BirAFlag)	780	ABCB7	22	NP_004290.2	1	5	4	7.3	40
CD167-BirAFlag_Ciliated_GG_A_qe1(C-BirAFlag)	780	LPCAT3	10162	NP_005759.4	1	3	2	3.9	44
CD167-BirAFlag_Ciliated_GG_A_qe1(C-BirAFlag)	780	ATP6V0A2	23545	NP_036595.2	0.9955	2	2	3	32
CD167-BirAFlag_Ciliated_GG_A_qe1(C-BirAFlag)	780	DUT	1854	NP_001939.1	1	10	4	44.7	100
CD167-BirAFlag_Ciliated_GG_A_qe1(C-BirAFlag)	780	HSPB1	3315	NP_001531.1	1	6	3	17.1	68
CD167-BirAFlag_Ciliated_GG_A_qe1(C-BirAFlag)	780	MBD3	53615	NP_003917.1	1	3	2	10	72
CD167-BirAFlag_Ciliated_GG_A_qe1(C-BirAFlag)	780	NCBP1	4686	NP_002477.1	1	4	4	5.4	84
CD167-BirAFlag_Ciliated_GG_A_qe1(C-BirAFlag)	780	UMPS	7372	NP_000364.1	1	11	6	15.6	40
CD167-BirAFlag_Ciliated_GG_A_qe1(C-BirAFlag)	780	BUB3	9184	NP_004716.1	1	7	4	12	100
CD167-BirAFlag_Ciliated_GG_A_qe1(C-BirAFlag)	780	EFNB2	1948	NP_004084.1	1	5	2	17.4	28
CD167-BirAFlag_Ciliated_GG_A_qe1(C-BirAFlag)	780	NARS1	4677	NP_004530.1	1	10	7	18.4	100
CD167-BirAFlag_Ciliated_GG_A_qe1(C-BirAFlag)	780	OXSR1	9943	NP_005100.1	1	5	4	9.1	68
CD167-BirAFlag_Ciliated_GG_A_qe1(C-BirAFlag)	780	IDH3A	3419	NP_005521.1	1	10	5	17.2	28
CD167-BirAFlag_Ciliated_GG_A_qe1(C-BirAFlag)	780	SMC4	10051	NP_001002800.1	1	8	7	5.7	100
CD167-BirAFlag_Ciliated_GG_A_qe1(C-BirAFlag)	780	WASL	8976	NP_003932.3	0.9931	2	2	3.2	68
CD167-BirAFlag_Ciliated_GG_A_qe1(C-BirAFlag)	780	ORC2	4999	NP_006181.1	1	3	3	5.4	84
CD167-BirAFlag_Ciliated_GG_A_qe1(C-BirAFlag)	780	RAD21	5885	NP_006256.1	1	5	4	11.6	44
CD167-BirAFlag_Ciliated_GG_A_qe1(C-BirAFlag)	780	DIMT1	27292	NP_055288.1	1	9	5	17.9	84
CD167-BirAFlag_Ciliated_GG_A_qe1(C-BirAFlag)	780	PPME1	51400	NP_057231.1	1	3	3	7	92
CD167-BirAFlag_Ciliated_GG_A_qe1(C-BirAFlag)	780	SREK1	140890	NP_001070667.1	1	4	2	4.8	72
CD167-BirAFlag_Ciliated_GG_A_qe1(C-BirAFlag)	780	GNAI3	2773	NP_006487.1	1	8	3	24.3	40
CD167-BirAFlag_Ciliated_GG_A_qe1(C-BirAFlag)	780	MAP2K2	5605	NP_109587.1	1	4	3	8.8	36
CD167-BirAFlag_Ciliated_GG_A_qe1(C-BirAFlag)	780	GSPT1	2935	NP_002085.2	1	5	5	12.7	92
CD167-BirAFlag_Ciliated_GG_A_qe1(C-BirAFlag)	780	KARS1	3735	NP_001123561.1	1	8	6	12.2	92
CD167-BirAFlag_Ciliated_GG_A_qe1(C-BirAFlag)	780	RAB3B	5865	NP_002858.2	1	4	3	17.4	64
CD167-BirAFlag_Ciliated_GG_A_qe1(C-BirAFlag)	780	RAB29	8934	NP_001129134.1	0.9994	2	2	10.8	52
CD167-BirAFlag_Ciliated_GG_A_qe1(C-BirAFlag)	780	LARP4	113251	NP_443111.4	0.9999	4	2	5.4	56
CD167-BirAFlag_Ciliated_GG_A_qe1(C-BirAFlag)	780	CHTOP	26097	NP_056422.2	1	7	4	21.8	80
CD167-BirAFlag_Ciliated_GG_A_qe1(C-BirAFlag)	780	PRDX5	25824	NP_857634.1	1	5	4	38.2	72
CD167-BirAFlag_Ciliated_GG_A_qe1(C-BirAFlag)	780	CXADR	1525	NP_001329.1	1	3	3	11.5	32
CD167-BirAFlag_Ciliated_GG_A_qe1(C-BirAFlag)	780	FLII	2314	NP_001243194.1	1	7	4	4	68
CD167-BirAFlag_Ciliated_GG_A_qe1(C-BirAFlag)	780	HARS1	3035	NP_001244969.1	1	5	4	8.9	84
CD167-BirAFlag_Ciliated_GG_A_qe1(C-BirAFlag)	780	CNOT1	23019	NP_001252541.1	1	7	5	2.4	100
CD167-BirAFlag_Ciliated_GG_A_qe1(C-BirAFlag)	780	LYN	4067	NP_001104567.1	1	5	3	12.6	36
CD167-BirAFlag_Ciliated_GG_A_qe1(C-BirAFlag)	780	TIMM23	100287932	NP_006318.1	1	4	3	22.5	52
CD167-BirAFlag_Ciliated_GG_A_qe1(C-BirAFlag)	780	LIN7C	55327	NP_060832.1	1	4	3	19.8	28
CD167-BirAFlag_Ciliated_GG_A_qe1(C-BirAFlag)	780	RPL28	6158	NP_000982.2	1	5	2	30.4	56
CD167-BirAFlag_Ciliated_GG_A_qe1(C-BirAFlag)	780	PRPF40A	55660	NP_060362.3	1	12	6	8.9	80
CD167-BirAFlag_Ciliated_GG_A_qe1(C-BirAFlag)	780	H3C7	8968	NP_066298.1	1	6	3	16.9	88
CD167-BirAFlag_Ciliated_GG_A_qe1(C-BirAFlag)	780	DAD1	1603	NP_001335.1	1	7	3	28.3	88
CD167-BirAFlag_Ciliated_GG_A_qe1(C-BirAFlag)	780	PRPSAP2	5636	NP_001230871.1	1	6	2	9.5	80
CD167-BirAFlag_Ciliated_GG_A_qe1(C-BirAFlag)	780	CNN2	1265	NP_958434.1	0.9995	3	2	17.8	96
CD167-BirAFlag_Ciliated_GG_A_qe1(C-BirAFlag)	780	PRP4K	8899	NP_003904.3	1	11	6	8.7	56
CD167-BirAFlag_Ciliated_GG_A_qe1(C-BirAFlag)	780	PRKAA2	5563	NP_006243.2	0.9977	3	2	5.3	28
CD167-BirAFlag_Ciliated_GG_A_qe1(C-BirAFlag)	780	BYSL	705	NP_004044.3	1	5	4	10.1	60
CD167-BirAFlag_Ciliated_GG_A_qe1(C-BirAFlag)	780	RO60	6738	NP_001035828.1	0.9996	2	2	4.1	48
CD167-BirAFlag_Ciliated_GG_A_qe1(C-BirAFlag)	780	TIMM13	26517	NP_036590.1	1	13	4	53.7	68
CD167-BirAFlag_Ciliated_GG_A_qe1(C-BirAFlag)	780	SPTBN1	6711	NP_003119.2	1	7	6	3.6	72
CD167-BirAFlag_Ciliated_GG_A_qe1(C-BirAFlag)	780	UBE2S	27338	NP_055316.2	1	4	3	16.2	36
CD167-BirAFlag_Ciliated_GG_A_qe1(C-BirAFlag)	780	SRRM2	23524	NP_057417.3	1	4	3	1.9	36
CD167-BirAFlag_Ciliated_GG_A_qe1(C-BirAFlag)	780	AASS	10157	NP_005754.2	1	10	8	12.7	36
CD167-BirAFlag_Ciliated_GG_A_qe1(C-BirAFlag)	780	HDAC1	3065	NP_004955.2	1	7	4	12	88
CD167-BirAFlag_Ciliated_GG_A_qe1(C-BirAFlag)	780	RBM17	84991	NP_116294.1	1	2	2	6.5	72
CD167-BirAFlag_Ciliated_GG_A_qe1(C-BirAFlag)	780	PRRC2A	7916	NP_542417.2	1	3	3	1.7	80
CD167-BirAFlag_Ciliated_GG_A_qe1(C-BirAFlag)	780	MARCKS	4082	NP_002347.5	1	9	6	26.8	40
CD167-BirAFlag_Ciliated_GG_A_qe1(C-BirAFlag)	780	PDS5A	23244	NP_001093869.1	1	5	4	5.3	76
CD167-BirAFlag_Ciliated_GG_A_qe1(C-BirAFlag)	780	GLS	2744	NP_001243239.1	1	7	5	11.9	40
CD167-BirAFlag_Ciliated_GG_A_qe1(C-BirAFlag)	780	EXOSC7	23016	NP_055819.2	1	4	2	8.6	84
CD167-BirAFlag_Ciliated_GG_A_qe1(C-BirAFlag)	780	MPST	4357	NP_066949.2	0.9989	2	2	9.8	16
CD167-BirAFlag_Ciliated_GG_A_qe1(C-BirAFlag)	780	TBL3	10607	NP_006444.2	1	10	5	8	96
CD167-BirAFlag_Ciliated_GG_A_qe1(C-BirAFlag)	780	CPSF7	79869	NP_001129512.1	1	6	4	10.8	88
CD167-BirAFlag_Ciliated_GG_A_qe1(C-BirAFlag)	780	CYC1	1537	NP_001907.2	1	3	2	8.6	52
CD167-BirAFlag_Ciliated_GG_A_qe1(C-BirAFlag)	780	ANXA11	311	NP_665875.1	1	17	10	21.2	48
CD167-BirAFlag_Ciliated_GG_A_qe1(C-BirAFlag)	780	TXNDC5	81567	NP_001139021.1	1	2	2	9.6	52
CD167-BirAFlag_Ciliated_GG_A_qe1(C-BirAFlag)	780	SNCA	6622	NP_001139526.1	0.9996	2	2	29.5	88
CD167-BirAFlag_Ciliated_GG_A_qe1(C-BirAFlag)	780	DNAJC10	54431	NP_061854.1	1	3	3	4.5	60
CD167-BirAFlag_Ciliated_GG_A_qe1(C-BirAFlag)	780	ATXN2L	11273	NP_663760.1	1	4	4	5.5	96
CD167-BirAFlag_Ciliated_GG_A_qe1(C-BirAFlag)	780	PFDN6	10471	NP_001172110.1	1	4	4	33.3	96
CD167-BirAFlag_Ciliated_GG_A_qe1(C-BirAFlag)	780	AK2	204	NP_001186128.1	1	9	2	10.3	52
CD167-BirAFlag_Ciliated_GG_A_qe1(C-BirAFlag)	780	PRKCD	5580	NP_006245.2	0.9993	2	2	2.5	56
CD167-BirAFlag_Ciliated_GG_A_qe1(C-BirAFlag)	780	PELO	53918	NP_057030.3	1	5	4	7.3	76
CD167-BirAFlag_Ciliated_GG_A_qe1(C-BirAFlag)	780	CPSF2	53981	NP_059133.1	1	4	3	5.1	92
CD167-BirAFlag_Ciliated_GG_A_qe1(C-BirAFlag)	780	TMCO1	54499	NP_061899.2	0.9998	4	2	12.5	56
CD167-BirAFlag_Ciliated_GG_A_qe1(C-BirAFlag)	780	GANAB	23193	NP_938148.1	1	12	8	12.5	40
CD167-BirAFlag_Ciliated_GG_A_qe1(C-BirAFlag)	780	SEC24C	9632	NP_004913.2	0.9995	3	2	2.9	36
CD167-BirAFlag_Ciliated_GG_A_qe1(C-BirAFlag)	780	TMX3	54495	NP_061895.3	1	12	7	17.2	56
CD167-BirAFlag_Ciliated_GG_A_qe1(C-BirAFlag)	780	LCLAT1	253558	NP_872357.2	1	5	3	8.8	32
CD167-BirAFlag_Ciliated_GG_A_qe1(C-BirAFlag)	780	GPAA1	8733	NP_003792.1	0.9993	2	2	3.9	16
CD167-BirAFlag_Ciliated_GG_A_qe1(C-BirAFlag)	780	RCN2	5955	NP_002893.1	1	4	2	11	40
CD167-BirAFlag_Ciliated_GG_A_qe1(C-BirAFlag)	780	RRM1	6240	NP_001024.1	1	21	9	22.7	52
CD167-BirAFlag_Ciliated_GG_A_qe1(C-BirAFlag)	780	SRSF9	8683	NP_003760.1	1	5	3	13.1	64
CD167-BirAFlag_Ciliated_GG_A_qe1(C-BirAFlag)	780	DRG2	1819	NP_001379.1	1	5	4	14.8	80
CD167-BirAFlag_Ciliated_GG_A_qe1(C-BirAFlag)	780	CCAR1	55749	NP_060707.2	0.9998	3	3	3.4	28
CD167-BirAFlag_Ciliated_GG_A_qe1(C-BirAFlag)	780	ARL3	403	NP_004302.1	1	6	3	15.4	84
CD167-BirAFlag_Ciliated_GG_A_qe1(C-BirAFlag)	780	RRP1B	23076	NP_055871.1	1	5	4	11.5	100
CD167-BirAFlag_Ciliated_GG_A_qe1(C-BirAFlag)	780	WDR3	10885	NP_006775.1	1	4	3	3.5	88
CD167-BirAFlag_Ciliated_GG_A_qe1(C-BirAFlag)	780	HUWE1	10075	NP_113584.3	1	4	3	1.2	68
CD167-BirAFlag_Ciliated_GG_A_qe1(C-BirAFlag)	780	SEH1L	81929	NP_112493.2	0.9993	2	2	7.2	56
CD167-BirAFlag_Ciliated_GG_A_qe1(C-BirAFlag)	780	SRM	6723	NP_003123.2	1	2	2	7.6	76
CD167-BirAFlag_Ciliated_GG_A_qe1(C-BirAFlag)	780	FDFT1	2222	NP_004453.3	1	13	4	15.8	44
CD167-BirAFlag_Ciliated_GG_A_qe1(C-BirAFlag)	780	GNL2	29889	NP_037417.1	1	3	2	3.8	88
CD167-BirAFlag_Ciliated_GG_A_qe1(C-BirAFlag)	780	PDCD11	22984	NP_055791.1	1	4	3	2.2	68
CD167-BirAFlag_Ciliated_GG_A_qe1(C-BirAFlag)	780	DNAJB11	51726	NP_057390.1	1	6	3	14	64
CD167-BirAFlag_Ciliated_GG_A_qe1(C-BirAFlag)	780	EIF5B	9669	NP_056988.3	1	7	5	6.5	84
CD167-BirAFlag_Ciliated_GG_A_qe1(C-BirAFlag)	780	UBQLN1	29979	NP_038466.2	0.9997	3	2	11.9	36
CD167-BirAFlag_Ciliated_GG_A_qe1(C-BirAFlag)	780	DNAJB6	10049	NP_490647.1	1	9	4	14.5	80
CD167-BirAFlag_Ciliated_GG_A_qe1(C-BirAFlag)	780	CSK	1445	NP_001120662.1	1	6	4	9.8	84
CD167-BirAFlag_Ciliated_GG_A_qe1(C-BirAFlag)	780	SHTN1	57698	NP_001120683.1	1	4	3	6.6	96
CD167-BirAFlag_Ciliated_GG_A_qe1(C-BirAFlag)	780	SMARCC2	6601	NP_001123892.1	1	3	3	3.9	76
CD167-BirAFlag_Ciliated_GG_A_qe1(C-BirAFlag)	780	AHCY	191	NP_000678.1	1	5	4	8.6	84
CD167-BirAFlag_Ciliated_GG_A_qe1(C-BirAFlag)	780	GSTK1	373156	NP_057001.1	1	9	5	27.9	48
CD167-BirAFlag_Ciliated_GG_A_qe1(C-BirAFlag)	780	PGAM5	192111	NP_001164014.1	1	4	4	14.9	88
CD167-BirAFlag_Ciliated_GG_A_qe1(C-BirAFlag)	780	PDHA1	5160	NP_001166925.1	1	12	5	15	68
CD167-BirAFlag_Ciliated_GG_A_qe1(C-BirAFlag)	780	EHD1	10938	NP_006786.2	1	2	2	6	36
CD167-BirAFlag_Ciliated_GG_A_qe1(C-BirAFlag)	780	EHD4	30844	NP_644670.1	1	3	3	7.2	64
CD167-BirAFlag_Ciliated_GG_A_qe1(C-BirAFlag)	780	PAK2	5062	NP_002568.2	1	4	4	11.3	96
CD167-BirAFlag_Ciliated_GG_A_qe1(C-BirAFlag)	780	HLA-C	3107	NP_001229971.1	1	7	2	13.9	52
CD167-BirAFlag_Ciliated_GG_A_qe1(C-BirAFlag)	780	IKBIP	121457	NP_963906.1	1	3	3	11.4	36
CD167-BirAFlag_Ciliated_GG_A_qe1(C-BirAFlag)	780	TFAM	7019	NP_003192.1	1	5	4	14.2	48
CD167-BirAFlag_Ciliated_GG_A_qe1(C-BirAFlag)	780	SNRPA	6626	NP_004587.1	0.9996	4	2	16.7	56
CD167-BirAFlag_Ciliated_GG_A_qe1(C-BirAFlag)	780	ACTR2	10097	NP_005713.1	1	3	2	10.2	84
CD167-BirAFlag_Ciliated_GG_A_qe1(C-BirAFlag)	780	MAT2A	4144	NP_005902.1	1	4	3	10.4	64
CD167-BirAFlag_Ciliated_GG_A_qe1(C-BirAFlag)	780	RAB18	22931	NP_067075.1	1	5	4	28.2	64
CD167-BirAFlag_Ciliated_GG_A_qe1(C-BirAFlag)	780	GTF2F2	2963	NP_004119.1	0.9999	2	2	7.6	64
CD167-BirAFlag_Ciliated_GG_A_qe1(C-BirAFlag)	780	CMAS	55907	NP_061156.1	1	8	5	17.5	96
CD167-BirAFlag_Ciliated_GG_A_qe1(C-BirAFlag)	780	EIF4E	1977	NP_001124150.1	0.9995	3	2	9.7	80
CD167-BirAFlag_Ciliated_GG_A_qe1(C-BirAFlag)	780	GFPT1	2673	NP_002047.2	1	8	5	9.7	100
CD167-BirAFlag_Ciliated_GG_A_qe1(C-BirAFlag)	780	DDX23	9416	NP_004809.2	1	10	6	8.8	80
CD167-BirAFlag_Ciliated_GG_A_qe1(C-BirAFlag)	780	LMAN2	10960	NP_006807.1	1	2	2	8.4	16
CD167-BirAFlag_Ciliated_GG_A_qe1(C-BirAFlag)	780	PSMA4	5685	NP_001096137.1	1	4	2	10.3	64
CD167-BirAFlag_Ciliated_GG_A_qe1(C-BirAFlag)	780	PUM1	9698	NP_055491.1	1	7	4	4.5	76
CD167-BirAFlag_Ciliated_GG_A_qe1(C-BirAFlag)	780	AKT2	208	NP_001229956.1	1	4	3	8.6	44
CD167-BirAFlag_Ciliated_GG_A_qe1(C-BirAFlag)	780	ZNF638	27332	NP_055312.2	0.9997	2	2	2.1	56
CD167-BirAFlag_Ciliated_GG_A_qe1(C-BirAFlag)	780	BASP1	10409	NP_006308.3	1	5	3	20.3	68
CD167-BirAFlag_Ciliated_GG_A_qe1(C-BirAFlag)	780	SEC62	7095	NP_003253.1	1	3	3	4.5	20
CD167-BirAFlag_Ciliated_GG_A_qe1(C-BirAFlag)	780	SLC7A5	8140	NP_003477.4	1	4	2	4.5	36
CD167-BirAFlag_Ciliated_GG_A_qe1(C-BirAFlag)	780	BOP1	23246	NP_056016.1	0.9844	2	2	5.9	52
CD167-BirAFlag_Ciliated_GG_A_qe1(C-BirAFlag)	780	F11R	50848	NP_058642.1	0.9997	2	2	6.7	20
CD167-BirAFlag_Ciliated_GG_A_qe1(C-BirAFlag)	780	FAM50A	9130	NP_004690.1	1	6	3	14.7	72
CD167-BirAFlag_Ciliated_GG_A_qe1(C-BirAFlag)	780	RACGAP1	29127	NP_001119575.1	0.9972	2	2	6.8	40
CD167-BirAFlag_Ciliated_GG_A_qe1(C-BirAFlag)	780	CSRP2	1466	NP_001312.1	1	4	3	20.7	84
CD167-BirAFlag_Ciliated_GG_A_qe1(C-BirAFlag)	780	EIF2B1	1967	NP_001405.1	1	11	5	18	76
CD167-BirAFlag_Ciliated_GG_A_qe1(C-BirAFlag)	780	THOC6	79228	NP_001135822.1	1	4	3	15.2	44
CD167-BirAFlag_Ciliated_GG_A_qe1(C-BirAFlag)	780	IQGAP2	10788	NP_006624.2	1	9	7	7.3	28
CD167-BirAFlag_Ciliated_GG_A_qe1(C-BirAFlag)	780	PFDN2	5202	NP_036526.2	1	4	2	16.9	92
CD167-BirAFlag_Ciliated_GG_A_qe1(C-BirAFlag)	780	MRPS34	65993	NP_076425.1	1	2	2	7.3	16
CD167-BirAFlag_Ciliated_GG_A_qe1(C-BirAFlag)	780	LAS1L	81887	NP_112483.1	1	5	5	11.7	56
CD167-BirAFlag_Ciliated_GG_A_qe1(C-BirAFlag)	780	MOGS	7841	NP_006293.2	1	11	4	9	68
CD167-BirAFlag_Ciliated_GG_A_qe1(C-BirAFlag)	780	DNAAF5	54919	NP_060272.3	1	9	5	7.5	52
CD167-BirAFlag_Ciliated_GG_A_qe1(C-BirAFlag)	780	SUPT5H	6829	NP_001104490.1	1	7	6	8.8	88
CD167-BirAFlag_Ciliated_GG_A_qe1(C-BirAFlag)	780	RP2	6102	NP_008846.2	1	7	3	7.4	24
CD167-BirAFlag_Ciliated_GG_A_qe1(C-BirAFlag)	780	MRTO4	51154	NP_057267.2	1	5	3	11.3	88
CD167-BirAFlag_Ciliated_GG_A_qe1(C-BirAFlag)	780	SLC25A19	60386	NP_068380.3	1	5	3	8.8	32
CD167-BirAFlag_Ciliated_GG_A_qe1(C-BirAFlag)	780	SLC39A14	23516	NP_056174.2	1	7	2	5.2	24
CD167-BirAFlag_Ciliated_GG_A_qe1(C-BirAFlag)	780	TOP2B	7155	NP_001059.2	1	3	2	4.5	36
CD167-BirAFlag_Ciliated_GG_A_qe1(C-BirAFlag)	780	ECSIT	51295	NP_057665.2	1	4	3	12.8	32
CD167-BirAFlag_Ciliated_GG_A_qe1(C-BirAFlag)	780	BAX	581	NP_620116.1	1	9	4	29.1	32
CD167-BirAFlag_Ciliated_GG_A_qe1(C-BirAFlag)	780	FASTKD2	22868	NP_001129665.1	0.9991	4	2	4.2	24
CD167-BirAFlag_Ciliated_GG_A_qe1(C-BirAFlag)	780	COPS2	9318	NP_001137359.1	1	3	3	8.6	48
CD167-BirAFlag_Ciliated_GG_A_qe1(C-BirAFlag)	780	PRPF31	26121	NP_056444.3	1	3	2	4.6	92
CD167-BirAFlag_Ciliated_GG_A_qe1(C-BirAFlag)	780	NIFK	84365	NP_115766.3	1	5	4	18.1	60
CD167-BirAFlag_Ciliated_GG_A_qe1(C-BirAFlag)	780	SAMM50	25813	NP_056195.3	1	6	5	13	24
CD167-BirAFlag_Ciliated_GG_A_qe1(C-BirAFlag)	780	SLC27A2	11001	NP_003636.2	1	4	2	4.2	60
CD167-BirAFlag_Ciliated_GG_A_qe1(C-BirAFlag)	780	ALDH1B1	219	NP_000683.3	1	5	5	13	56
CD167-BirAFlag_Ciliated_GG_A_qe1(C-BirAFlag)	780	ORC3	23595	NP_036513.2	0.9989	3	3	5.9	44
CD167-BirAFlag_Ciliated_GG_A_qe1(C-BirAFlag)	780	ARPC4	10093	NP_001185709.1	0.9998	3	2	11.3	68
CD167-BirAFlag_Ciliated_GG_A_qe1(C-BirAFlag)	780	COPS5	10987	NP_006828.2	1	2	2	10.5	60
CD167-BirAFlag_Ciliated_GG_A_qe1(C-BirAFlag)	780	IDI1	3422	NP_004499.2	0.9999	4	2	11.3	40
CD167-BirAFlag_Ciliated_GG_A_qe1(C-BirAFlag)	780	CAPRIN1	4076	NP_005889.3	1	5	3	6.8	84
CD167-BirAFlag_Ciliated_GG_A_qe1(C-BirAFlag)	780	ATP1B1	481	NP_001668.1	1	6	3	10.6	24
CD167-BirAFlag_Ciliated_GG_A_qe1(C-BirAFlag)	780	RRP1	8568	NP_003674.1	1	3	3	10.2	20
CD167-BirAFlag_Ciliated_GG_A_qe1(C-BirAFlag)	780	ETFB	2109	NP_001976.1	1	8	4	14.9	68
CD167-BirAFlag_Ciliated_GG_A_qe1(C-BirAFlag)	780	SGTA	6449	NP_003012.1	1	4	2	8	28
CD167-BirAFlag_Ciliated_GG_A_qe1(C-BirAFlag)	780	MFAP1	4236	NP_005917.2	1	4	3	12.8	52
CD167-BirAFlag_Ciliated_GG_A_qe1(C-BirAFlag)	780	MYO1D	4642	NP_056009.1	1	3	3	3.5	40
CD167-BirAFlag_Ciliated_GG_A_qe1(C-BirAFlag)	780	BRIX1	55299	NP_060791.3	1	6	4	9.6	84
CD167-BirAFlag_Ciliated_GG_A_qe1(C-BirAFlag)	780	FAM98A	25940	NP_056290.3	1	4	4	12.2	56
CD167-BirAFlag_Ciliated_GG_A_qe1(C-BirAFlag)	780	PLPBP	11212	NP_009129.1	1	4	2	10.9	80
CD167-BirAFlag_Ciliated_GG_A_qe1(C-BirAFlag)	780	GNPAT	8443	NP_055051.1	1	6	3	6.8	68
CD167-BirAFlag_Ciliated_GG_A_qe1(C-BirAFlag)	780	SKIC3	9652	NP_055454.1	1	5	4	3.4	68
CD167-BirAFlag_Ciliated_GG_A_qe1(C-BirAFlag)	780	GNAI2	2771	NP_002061.1	1	4	3	22.3	40
CD167-BirAFlag_Ciliated_GG_A_qe1(C-BirAFlag)	780	TRAPPC3	27095	NP_001257825.1	1	4	2	11.9	52
CD167-BirAFlag_Ciliated_GG_A_qe1(C-BirAFlag)	780	SRPK1	6732	NP_003128.3	1	5	3	8.2	64
CD167-BirAFlag_Ciliated_GG_A_qe1(C-BirAFlag)	780	DSTN	11034	NP_006861.1	1	7	3	24.3	44
CD167-BirAFlag_Ciliated_GG_A_qe1(C-BirAFlag)	780	INA	9118	NP_116116.1	1	4	4	8.2	40
CD167-BirAFlag_Ciliated_GG_A_qe1(C-BirAFlag)	780	POLR2H	5437	NP_006223.2	1	3	3	33.3	72
CD167-BirAFlag_Ciliated_GG_A_qe1(C-BirAFlag)	780	PRPF4	9128	NP_004688.2	1	5	4	12.1	76
CD167-BirAFlag_Ciliated_GG_A_qe1(C-BirAFlag)	780	POLDIP3	84271	NP_115687.2	1	12	6	20.9	88
CD167-BirAFlag_Ciliated_GG_A_qe1(C-BirAFlag)	780	CSTF1	1477	NP_001315.1	1	3	3	10.7	12
CD167-BirAFlag_Ciliated_GG_A_qe1(C-BirAFlag)	780	H1-0	3005	NP_005309.1	1	3	2	10.8	20
CD167-BirAFlag_Ciliated_GG_A_qe1(C-BirAFlag)	780	TRAM1	23471	NP_055109.1	1	4	3	8.6	24
CD167-BirAFlag_Ciliated_GG_A_qe1(C-BirAFlag)	780	UGDH	7358	NP_001171629.1	1	5	3	9.8	20
CD167-BirAFlag_Ciliated_GG_A_qe1(C-BirAFlag)	780	TUBGCP2	10844	NP_001243546.1	1	5	3	4.4	68
CD167-BirAFlag_Ciliated_GG_A_qe1(C-BirAFlag)	780	POLD1	5424	NP_002682.2	1	5	3	2.6	64
CD167-BirAFlag_Ciliated_GG_A_qe1(C-BirAFlag)	780	RPL34	6164	NP_000986.2	1	5	2	12.8	64
CD167-BirAFlag_Ciliated_GG_A_qe1(C-BirAFlag)	780	NOL6	65083	NP_075068.2	1	5	3	6.3	80
CD167-BirAFlag_Ciliated_GG_A_qe1(C-BirAFlag)	780	RPL35A	6165	NP_000987.2	1	5	2	14.5	24
CD167-BirAFlag_Ciliated_GG_A_qe1(C-BirAFlag)	780	SLFN11	91607	NP_001098057.1	1	4	3	3.7	48
CD167-BirAFlag_Ciliated_GG_A_qe1(C-BirAFlag)	780	CYB5A	1528	NP_001177736.1	0.9978	2	2	22.4	32
CD167-BirAFlag_Ciliated_GG_A_qe1(C-BirAFlag)	780	WDR18	57418	NP_077005.2	1	9	7	18.5	44
CD167-BirAFlag_Ciliated_GG_A_qe1(C-BirAFlag)	780	NELFB	25920	NP_056271.2	1	4	2	3.4	44
CD167-BirAFlag_Ciliated_GG_A_qe1(C-BirAFlag)	780	MPP2	4355	NP_005365.3	1	9	5	8.3	16
CD167-BirAFlag_Ciliated_GG_A_qe1(C-BirAFlag)	780	NDUFA2	4695	NP_002479.1	1	4	3	40.4	20
CD167-BirAFlag_Ciliated_GG_A_qe1(C-BirAFlag)	780	PALLD	23022	NP_001159581.1	1	2	2	4	64
CD167-BirAFlag_Ciliated_GG_A_qe1(C-BirAFlag)	780	ANXA7	310	NP_001147.1	0.9999	3	2	5.4	16
CD167-BirAFlag_Ciliated_GG_A_qe1(C-BirAFlag)	780	ISOC2	79763	NP_078986.1	1	12	3	33.2	64
CD167-BirAFlag_Ciliated_GG_A_qe1(C-BirAFlag)	780	SNRPD2	6633	NP_004588.1	1	8	5	44.1	100
CD167-BirAFlag_Ciliated_GG_A_qe1(C-BirAFlag)	780	RCC1	1104	NP_001041664.1	1	2	2	5.5	84
CD167-BirAFlag_Ciliated_GG_A_qe1(C-BirAFlag)	780	UCHL5	51377	NP_001186190.1	1	4	3	10.8	44
CD167-BirAFlag_Ciliated_GG_A_qe1(C-BirAFlag)	780	CHERP	10523	NP_006378.3	0.9997	4	3	4	68
CD167-BirAFlag_Ciliated_GG_A_qe1(C-BirAFlag)	780	LIG3	3980	NP_039269.2	1	4	3	3.4	88
CD167-BirAFlag_Ciliated_GG_A_qe1(C-BirAFlag)	780	EBNA1BP2	10969	NP_001153408.1	1	10	5	17.6	52
CD167-BirAFlag_Ciliated_GG_A_qe1(C-BirAFlag)	780	RPS6KA3	6197	NP_004577.1	1	5	4	7.7	60
CD167-BirAFlag_Ciliated_GG_A_qe1(C-BirAFlag)	780	MZT2B	80097	NP_079305.2	1	2	2	13.3	28
CD167-BirAFlag_Ciliated_GG_A_qe1(C-BirAFlag)	780	ASS1	445	NP_446464.1	1	9	6	18.9	80
CD167-BirAFlag_Ciliated_GG_A_qe1(C-BirAFlag)	780	PUM3	9933	NP_055693.4	0.9989	3	3	6.5	40
CD167-BirAFlag_Ciliated_GG_A_qe1(C-BirAFlag)	780	CEBPZ	10153	NP_005751.2	1	9	4	4.7	60
CD167-BirAFlag_Ciliated_GG_A_qe1(C-BirAFlag)	780	TOP1	7150	NP_003277.1	1	4	4	5.6	72
CD167-BirAFlag_Ciliated_GG_A_qe1(C-BirAFlag)	780	TPD52L2	7165	NP_001230823.1	1	10	5	45.4	92
CD167-BirAFlag_Ciliated_GG_A_qe1(C-BirAFlag)	780	RTN4	57142	NP_722550.1	1	4	2	18.5	84
CD167-BirAFlag_Ciliated_GG_A_qe1(C-BirAFlag)	780	STK39	27347	NP_037365.2	1	3	2	5.9	56
CD167-BirAFlag_Ciliated_GG_A_qe1(C-BirAFlag)	780	LRRC1	55227	NP_060684.4	1	4	3	9.2	20
CD167-BirAFlag_Ciliated_GG_A_qe1(C-BirAFlag)	780	TIAL1	7073	NP_003243.1	1	9	7	21.3	48
CD167-BirAFlag_Ciliated_GG_A_qe1(C-BirAFlag)	780	MACROH2A2	55506	NP_061119.1	0.9998	6	3	11	24
CD167-BirAFlag_Ciliated_GG_A_qe1(C-BirAFlag)	780	HNRNPH3	3189	NP_036339.1	1	14	4	18.1	68
CD167-BirAFlag_Ciliated_GG_A_qe1(C-BirAFlag)	780	SNW1	22938	NP_036377.1	1	4	4	11.4	76
CD167-BirAFlag_Ciliated_GG_A_qe1(C-BirAFlag)	780	SPCS3	60559	NP_068747.1	1	18	3	17.8	68
CD167-BirAFlag_Ciliated_GG_A_qe1(C-BirAFlag)	780	NXF1	10482	NP_006353.2	1	10	5	13.1	96
CD167-BirAFlag_Ciliated_GG_A_qe1(C-BirAFlag)	780	CDC73	79577	NP_078805.3	1	7	4	11.1	80
CD167-BirAFlag_Ciliated_GG_A_qe1(C-BirAFlag)	780	SMARCA4	6597	NP_001122316.1	1	9	7	4.9	84
CD167-BirAFlag_Ciliated_GG_A_qe1(C-BirAFlag)	780	EEF1E1	9521	NP_004271.1	1	8	5	27.6	80
CD167-BirAFlag_Ciliated_GG_A_qe1(C-BirAFlag)	780	PYCR2	29920	NP_037460.2	1	8	3	13.1	44
CD167-BirAFlag_Ciliated_GG_A_qe1(C-BirAFlag)	780	LMF2	91289	NP_149977.2	1	6	3	5.8	64
CD167-BirAFlag_Ciliated_GG_A_qe1(C-BirAFlag)	780	CUL5	8065	NP_003469.2	1	2	2	3.2	24
CD167-BirAFlag_Ciliated_GG_A_qe1(C-BirAFlag)	780	VPS4B	9525	NP_004860.2	1	5	4	11	76
CD167-BirAFlag_Ciliated_GG_A_qe1(C-BirAFlag)	780	MAPK1	5594	NP_620407.1	1	4	3	11.4	40
CD167-BirAFlag_Ciliated_GG_A_qe1(C-BirAFlag)	780	PALS2	51678	NP_057531.2	1	7	5	10.7	20
CD167-BirAFlag_Ciliated_GG_A_qe1(C-BirAFlag)	780	CAPNS1	826	NP_001740.1	1	8	5	25.4	44
CD167-BirAFlag_Ciliated_GG_A_qe1(C-BirAFlag)	780	PNO1	56902	NP_064528.1	1	2	2	7.1	24
CD167-BirAFlag_Ciliated_GG_A_qe1(C-BirAFlag)	780	HDDC2	51020	NP_057147.2	1	3	3	17.6	80
CD167-BirAFlag_Ciliated_GG_A_qe1(C-BirAFlag)	780	HNRNPUL2	221092	NP_001073027.1	1	8	5	11.5	56
CD167-BirAFlag_Ciliated_GG_A_qe1(C-BirAFlag)	780	IK	3550	NP_006074.2	1	3	2	3.1	88
CD167-BirAFlag_Ciliated_GG_A_qe1(C-BirAFlag)	780	PRRC1	133619	NP_570721.1	0.9986	2	2	8.8	20
CD167-BirAFlag_Ciliated_GG_A_qe1(C-BirAFlag)	780	SKA1	220134	NP_659497.1	0.9964	2	2	9.8	60
CD167-BirAFlag_Ciliated_GG_A_qe1(C-BirAFlag)	780	DDX18	8886	NP_006764.3	1	11	8	15.1	96
CD167-BirAFlag_Ciliated_GG_A_qe1(C-BirAFlag)	780	CLPX	10845	NP_006651.2	1	10	6	11.8	36
CD167-BirAFlag_Ciliated_GG_A_qe1(C-BirAFlag)	780	RAB8A	4218	NP_005361.2	0.9999	6	4	22.7	52
CD167-BirAFlag_Ciliated_GG_A_qe1(C-BirAFlag)	780	ATP6V1G1	9550	NP_004879.1	1	5	3	29.7	28
CD167-BirAFlag_Ciliated_GG_A_qe1(C-BirAFlag)	780	EIF1	10209	NP_005792.1	0.9983	6	3	41.6	44
CD167-BirAFlag_Ciliated_GG_A_qe1(C-BirAFlag)	780	SDHB	6390	NP_002991.2	1	11	3	12.5	56
CD167-BirAFlag_Ciliated_GG_A_qe1(C-BirAFlag)	780	NDUFA12	55967	NP_061326.1	1	6	3	24.8	36
CD167-BirAFlag_Ciliated_GG_A_qe1(C-BirAFlag)	780	LARP4B	23185	NP_055970.1	1	5	3	6	60
CD167-BirAFlag_Ciliated_GG_A_qe1(C-BirAFlag)	780	ANKHD1-EIF4EBP3	404734	NP_065741.3	1	6	3	1.5	72
CD167-BirAFlag_Ciliated_GG_A_qe1(C-BirAFlag)	780	SEC31A	22872	NP_001070674.1	1	9	8	7.8	36
CD167-BirAFlag_Ciliated_GG_A_qe1(C-BirAFlag)	780	SLC38A1	81539	NP_109599.3	1	3	2	3.9	20
CD167-BirAFlag_Ciliated_GG_A_qe1(C-BirAFlag)	780	ADNP	23394	NP_056154.1	0.9994	3	3	3.3	60
CD167-BirAFlag_Ciliated_GG_A_qe1(C-BirAFlag)	780	SKIC8	80349	NP_079510.1	1	3	3	18.4	64
CD167-BirAFlag_Ciliated_GG_A_qe1(C-BirAFlag)	780	WDR5	11091	NP_060058.1	1	4	2	8.1	40
CD167-BirAFlag_Ciliated_GG_A_qe1(C-BirAFlag)	780	DNAJC2	27000	NP_001123359.1	1	5	3	6.9	68
CD167-BirAFlag_Ciliated_GG_A_qe1(C-BirAFlag)	780	CUL2	8453	NP_003582.2	1	5	3	4.2	32
CD167-BirAFlag_Ciliated_GG_A_qe1(C-BirAFlag)	780	FIP1L1	81608	NP_001128409.1	1	3	3	9.4	64
CD167-BirAFlag_Ciliated_GG_A_qe1(C-BirAFlag)	780	ECI1	1632	NP_001171500.1	0.9998	2	2	9.8	28
CD167-BirAFlag_Ciliated_GG_A_qe1(C-BirAFlag)	780	PTCD3	55037	NP_060422.4	1	2	2	4.1	64
CD167-BirAFlag_Ciliated_GG_A_qe1(C-BirAFlag)	780	NELFCD	51497	NP_945327.2	1	3	2	3.8	36
CD167-BirAFlag_Ciliated_GG_A_qe1(C-BirAFlag)	780	VKORC1L1	154807	NP_775788.2	1	6	3	15.9	48
CD167-BirAFlag_Ciliated_GG_A_qe1(C-BirAFlag)	780	HELZ	9931	NP_055692.2	1	6	4	3.6	40
CD167-BirAFlag_Ciliated_GG_A_qe1(C-BirAFlag)	780	CFAP20	29105	NP_037374.1	1	2	2	11.9	64
CD167-BirAFlag_Ciliated_GG_A_qe1(C-BirAFlag)	780	TMEM38B	55151	NP_060582.1	1	3	2	8.9	60
CD167-BirAFlag_Ciliated_GG_A_qe1(C-BirAFlag)	780	RAB4A	5867	NP_004569.2	1	7	5	28	12
CD167-BirAFlag_Ciliated_GG_A_qe1(C-BirAFlag)	780	PRKACA	5566	NP_002721.1	1	7	4	13.4	60
CD167-BirAFlag_Ciliated_GG_A_qe1(C-BirAFlag)	780	UBE2K	3093	NP_001104582.1	0.9988	2	2	16.6	12
CD167-BirAFlag_Ciliated_GG_A_qe1(C-BirAFlag)	780	SMAD2	4087	NP_001129409.1	0.9995	5	2	5.7	16
CD167-BirAFlag_Ciliated_GG_A_qe1(C-BirAFlag)	780	UTP18	51096	NP_057085.2	0.9989	2	2	3.8	64
CD167-BirAFlag_Ciliated_GG_A_qe1(C-BirAFlag)	780	RPL18A	6142	NP_000971.1	1	5	2	9.7	56
CD167-BirAFlag_Ciliated_GG_A_qe1(C-BirAFlag)	780	DIAPH1	1729	NP_005210.3	0.9897	4	4	3.6	48
CD167-BirAFlag_Ciliated_GG_A_qe1(C-BirAFlag)	780	SORD	6652	NP_003095.2	1	9	4	17.4	16
CD167-BirAFlag_Ciliated_GG_A_qe1(C-BirAFlag)	780	WDR43	23160	NP_055946.1	1	3	2	2.2	72
CD167-BirAFlag_Ciliated_GG_A_qe1(C-BirAFlag)	780	NAA15	80155	NP_476516.1	1	2	2	2	60
CD167-BirAFlag_Ciliated_GG_A_qe1(C-BirAFlag)	780	AIP	9049	NP_003968.2	1	5	4	16.7	40
CD167-BirAFlag_Ciliated_GG_A_qe1(C-BirAFlag)	780	TCERG1	10915	NP_006697.2	1	15	9	9.4	92
CD167-BirAFlag_Ciliated_GG_A_qe1(C-BirAFlag)	780	RBM42	79171	NP_077297.2	1	2	2	6	48
CD167-BirAFlag_Ciliated_GG_A_qe1(C-BirAFlag)	780	DHX16	8449	NP_003578.2	1	3	2	3.1	64
CD167-BirAFlag_Ciliated_GG_A_qe1(C-BirAFlag)	780	SLC19A1	6573	NP_001192135.1	0.9999	4	2	4.7	20
CD167-BirAFlag_Ciliated_GG_A_qe1(C-BirAFlag)	780	SRI	6717	NP_001243820.1	1	9	6	32.2	28
CD167-BirAFlag_Ciliated_GG_A_qe1(C-BirAFlag)	780	KRT14	3861	NP_000517.2	1	6	4	21.4	40
CD167-BirAFlag_Ciliated_GG_A_qe1(C-BirAFlag)	780	RHOT2	89941	NP_620124.1	1	4	3	8.6	56
CD167-BirAFlag_Ciliated_GG_A_qe1(C-BirAFlag)	780	BACC1	124944	NP_001136270.1	1	4	2	14	56
CD167-BirAFlag_Ciliated_GG_A_qe1(C-BirAFlag)	780	SRSF5	6430	NP_001034554.1	1	7	3	15.4	32
CD167-BirAFlag_Ciliated_GG_A_qe1(C-BirAFlag)	780	DYNLRB1	83658	NP_054902.1	1	8	4	59.4	44
CD167-BirAFlag_Ciliated_GG_A_qe1(C-BirAFlag)	780	SLC25A21	89874	NP_085134.1	1	2	2	6.7	20
CD167-BirAFlag_Ciliated_GG_A_qe1(C-BirAFlag)	780	ORC4	5000	NP_001177808.1	1	4	3	13.1	32
CD167-BirAFlag_Ciliated_GG_A_qe1(C-BirAFlag)	780	NAA25	80018	NP_079229.2	1	7	5	5.6	20
CD167-BirAFlag_Ciliated_GG_A_qe1(C-BirAFlag)	780	GAR1	54433	NP_127460.1	1	6	3	13.4	36
CD167-BirAFlag_Ciliated_GG_A_qe1(C-BirAFlag)	780	NAA50	80218	NP_079422.1	1	4	3	18.9	68
CD167-BirAFlag_Ciliated_GG_A_qe1(C-BirAFlag)	780	CDC27	996	NP_001247.3	0.9993	2	2	2.3	64
CD167-BirAFlag_Ciliated_GG_A_qe1(C-BirAFlag)	780	LAMP1	3916	NP_005552.3	1	6	4	10.1	20
CD167-BirAFlag_Ciliated_GG_A_qe1(C-BirAFlag)	780	DDX20	11218	NP_009135.4	0.9996	2	2	2.8	24
CD167-BirAFlag_Ciliated_GG_A_qe1(C-BirAFlag)	780	HMGB1	3146	NP_002119.1	1	2	2	12.1	36
CD167-BirAFlag_Ciliated_GG_A_qe1(C-BirAFlag)	780	TUBA1C	84790	NP_116093.1	1	12	2	50.6	40
CD167-BirAFlag_Ciliated_GG_A_qe1(C-BirAFlag)	780	TUBB4A	10382	NP_006078.2	0.9991	12	3	46.4	44
CD167-BirAFlag_Ciliated_GG_A_qe1(C-BirAFlag)	780	KRT5	3852	NP_000415.2	1	9	6	21.4	44
CD167-BirAFlag_Ciliated_GG_A_qe1(C-BirAFlag)	780	DCXR	51181	NP_001182147.1	1	10	5	18.2	40
CD167-BirAFlag_Ciliated_GG_A_qe1(C-BirAFlag)	780	LSM14A	26065	NP_056393.2	1	7	3	8.6	88
CD167-BirAFlag_Ciliated_GG_A_qe1(C-BirAFlag)	780	NGDN	25983	NP_001036100.1	0.9901	3	2	10	8
CD167-BirAFlag_Ciliated_GG_A_qe1(C-BirAFlag)	780	RPS21	6227	NP_001015.1	1	6	2	30.1	84
CD167-BirAFlag_Ciliated_GG_A_qe1(C-BirAFlag)	780	PWP2	5822	NP_005040.2	1	5	4	6.5	40
CD167-BirAFlag_Ciliated_GG_A_qe1(C-BirAFlag)	780	RBBP4	5928	NP_005601.1	1	5	3	20.5	88
CD167-BirAFlag_Ciliated_GG_A_qe1(C-BirAFlag)	780	GARS1	2617	NP_002038.2	0.9997	2	2	2.7	76
CD167-BirAFlag_Ciliated_GG_A_qe1(C-BirAFlag)	780	SARS2	54938	NP_001139373.1	1	4	3	8.9	68
CD167-BirAFlag_Ciliated_GG_A_qe1(C-BirAFlag)	780	UBE2L3	7332	NP_001243285.1	1	3	2	25.4	12
CD167-BirAFlag_Ciliated_GG_A_qe1(C-BirAFlag)	780	DEGS1	8560	NP_003667.1	1	2	2	9.6	28
CD167-BirAFlag_Ciliated_GG_A_qe1(C-BirAFlag)	780	ACIN1	22985	NP_001158286.1	1	3	2	3.4	68
CD167-BirAFlag_Ciliated_GG_A_qe1(C-BirAFlag)	780	SDHA	6389	NP_004159.2	1	3	3	6.8	28
CD167-BirAFlag_Ciliated_GG_A_qe1(C-BirAFlag)	780	SLC2A1	6513	NP_006507.2	1	5	3	6.7	60
CD167-BirAFlag_Ciliated_GG_A_qe1(C-BirAFlag)	780	THRAP3	9967	NP_005110.2	1	4	3	4.5	80
CD167-BirAFlag_Ciliated_GG_A_qe1(C-BirAFlag)	780	DAP3	7818	NP_387506.1	1	4	4	16.8	52
CD167-BirAFlag_Ciliated_GG_A_qe1(C-BirAFlag)	780	TOMM6	100188893	NP_001127965.1	1	8	2	56.8	28
CD167-BirAFlag_Ciliated_GG_A_qe1(C-BirAFlag)	780	CAMK2D	817	NP_742112.1	1	4	2	6.7	52
CD167-BirAFlag_Ciliated_GG_A_qe1(C-BirAFlag)	780	ECI2	10455	NP_996667.2	1	9	4	14	64
CD167-BirAFlag_Ciliated_GG_A_qe1(C-BirAFlag)	780	SRRM1	10250	NP_005830.2	1	10	6	11.4	48
CD167-BirAFlag_Ciliated_GG_A_qe1(C-BirAFlag)	780	AGPS	8540	NP_003650.1	1	8	5	12.3	48
CD167-BirAFlag_Ciliated_GG_A_qe1(C-BirAFlag)	780	MTA2	9219	NP_004730.2	0.9999	3	3	7	68
CD167-BirAFlag_Ciliated_GG_A_qe1(C-BirAFlag)	780	RAB5A	5868	NP_004153.2	1	8	4	37.7	80
CD167-BirAFlag_Ciliated_GG_A_qe1(C-BirAFlag)	780	ATP5PF	522	NP_001676.2	1	11	4	46.3	32
CD167-BirAFlag_Ciliated_GG_A_qe1(C-BirAFlag)	780	POLR2C	5432	NP_116558.1	1	2	2	11.3	24
CD167-BirAFlag_Ciliated_GG_A_qe1(C-BirAFlag)	780	EIF2B3	8891	NP_001160060.1	1	5	3	8.2	24
CD167-BirAFlag_Ciliated_GG_A_qe1(C-BirAFlag)	780	SMU1	55234	NP_060695.2	1	9	5	15.2	48
CD167-BirAFlag_Ciliated_GG_A_qe1(C-BirAFlag)	780	KRR1	11103	NP_008974.5	1	5	3	8.1	40
CD167-BirAFlag_Ciliated_GG_A_qe1(C-BirAFlag)	780	PCYOX1	51449	NP_057381.3	1	12	7	15.8	28
CD167-BirAFlag_Ciliated_GG_A_qe1(C-BirAFlag)	780	HDGF	3068	NP_001119522.1	1	2	2	10.7	44
CD167-BirAFlag_Ciliated_GG_A_qe1(C-BirAFlag)	780	NIPSNAP1	8508	NP_003625.2	1	9	3	11.7	20
CD167-BirAFlag_Ciliated_GG_A_qe1(C-BirAFlag)	780	SENP3	26168	NP_056485.2	1	4	2	4.9	48
CD167-BirAFlag_Ciliated_GG_A_qe1(C-BirAFlag)	780	PRRT4	401399	NP_001167635.1	1	4	2	3.7	20
CD167-BirAFlag_Ciliated_GG_A_qe1(C-BirAFlag)	780	RIF1	55183	NP_001171134.1	1	6	4	2.4	68
CD167-BirAFlag_Ciliated_GG_A_qe1(C-BirAFlag)	780	LOC101060541	101060541	XP_003960226.1	0.9999	2	2	21.3	16
CD167-BirAFlag_Ciliated_GG_A_qe1(C-BirAFlag)	780	ALDH2	217	NP_000681.2	1	3	3	8.7	12
CD167-BirAFlag_Ciliated_GG_A_qe1(C-BirAFlag)	780	OCIAD1	54940	NP_001073308.1	1	7	3	15.9	44
CD167-BirAFlag_Ciliated_GG_A_qe1(C-BirAFlag)	780	CBS	875	NP_001171479.1	1	4	4	10	64
CD167-BirAFlag_Ciliated_GG_A_qe1(C-BirAFlag)	780	PRKCSH	5589	NP_002734.2	1	2	2	3.8	32
CD167-BirAFlag_Ciliated_GG_A_qe1(C-BirAFlag)	780	CFAP298	56683	NP_067077.1	1	3	2	8.6	48
CD167-BirAFlag_Ciliated_GG_A_qe1(C-BirAFlag)	780	UBFD1	56061	NP_061989.2	0.9241	3	2	9.4	76
CD167-BirAFlag_Ciliated_GG_A_qe1(C-BirAFlag)	780	SART1	9092	NP_005137.1	1	7	4	7.4	60
CD167-BirAFlag_Ciliated_GG_A_qe1(C-BirAFlag)	780	DYNC1LI1	51143	NP_057225.2	1	5	3	7.6	52
CD167-BirAFlag_Ciliated_GG_A_qe1(C-BirAFlag)	780	UCK2	7371	NP_036606.2	1	2	2	10.3	12
CD167-BirAFlag_Ciliated_GG_A_qe1(C-BirAFlag)	780	TOMM34	10953	NP_006800.2	1	4	4	23.9	36
CD167-BirAFlag_Ciliated_GG_A_qe1(C-BirAFlag)	780	ALG5	29880	NP_001135836.1	1	5	4	16.7	52
CD167-BirAFlag_Ciliated_GG_A_qe1(C-BirAFlag)	780	LYAR	55646	NP_001139197.1	1	4	2	6.6	60
CD167-BirAFlag_Ciliated_GG_A_qe1(C-BirAFlag)	780	COX5A	9377	NP_004246.2	1	6	2	16	52
CD167-BirAFlag_Ciliated_GG_A_qe1(C-BirAFlag)	780	HELLS	3070	NP_060533.2	1	6	4	5.6	48
CD167-BirAFlag_Ciliated_GG_A_qe1(C-BirAFlag)	780	PFDN1	5201	NP_002613.2	1	2	2	16.4	28
CD167-BirAFlag_Ciliated_GG_A_qe1(C-BirAFlag)	780	TAF6	6878	NP_647476.1	1	7	4	7.1	24
CD167-BirAFlag_Ciliated_GG_A_qe1(C-BirAFlag)	780	ELOA	6924	NP_003189.2	0.9988	2	2	2.9	44
CD167-BirAFlag_Ciliated_GG_A_qe1(C-BirAFlag)	780	DIS3	22894	NP_055768.3	1	10	7	9.2	76
CD167-BirAFlag_Ciliated_GG_A_qe1(C-BirAFlag)	780	PLRG1	5356	NP_001188493.1	1	4	2	3.2	44
CD167-BirAFlag_Ciliated_GG_A_qe1(C-BirAFlag)	780	NUP210	23225	NP_079199.2	1	7	6	5.7	24
CD167-BirAFlag_Ciliated_GG_A_qe1(C-BirAFlag)	780	TUBB2A	7280	NP_001060.1	0.9999	14	4	42.7	24
CD167-BirAFlag_Ciliated_GG_A_qe1(C-BirAFlag)	780	RAB34	83871	NP_114140.4	0.9999	2	2	10.4	32
CD167-BirAFlag_Ciliated_GG_A_qe1(C-BirAFlag)	780	SEC61G	23480	NP_001012474.1	1	15	2	36.8	20
CD167-BirAFlag_Ciliated_GG_A_qe1(C-BirAFlag)	780	MICOS13	125988	NP_991330.1	1	7	2	35.6	16
CD167-BirAFlag_Ciliated_GG_A_qe1(C-BirAFlag)	780	ACADVL	37	NP_001257376.1	1	13	7	15.2	32
CD167-BirAFlag_Ciliated_GG_A_qe1(C-BirAFlag)	780	NOSIP	51070	NP_001257889.1	1	4	2	15	76
CD167-BirAFlag_Ciliated_GG_A_qe1(C-BirAFlag)	780	GNB4	59345	NP_067642.1	1	3	2	6.2	16
CD167-BirAFlag_Ciliated_GG_A_qe1(C-BirAFlag)	780	ANO10	55129	NP_001191760.1	0.9998	3	2	3	36
CD167-BirAFlag_Ciliated_GG_A_qe1(C-BirAFlag)	780	SLC7A1	6541	NP_003036.1	0.9999	6	3	7	20
CD167-BirAFlag_Ciliated_GG_A_qe1(C-BirAFlag)	780	GTF2B	2959	NP_001505.1	1	3	3	12.3	36
CD167-BirAFlag_Ciliated_GG_A_qe1(C-BirAFlag)	780	YRDC	79693	NP_078916.3	1	6	3	13.6	20
CD167-BirAFlag_Ciliated_GG_A_qe1(C-BirAFlag)	780	MRPS22	56945	NP_064576.1	1	5	4	11.4	36
CD167-BirAFlag_Ciliated_GG_A_qe1(C-BirAFlag)	780	DLST	1743	NP_001924.2	1	3	3	7.3	20
CD167-BirAFlag_Ciliated_GG_A_qe1(C-BirAFlag)	780	CSTF3	1479	NP_001317.1	0.9988	4	2	2.6	44
CD167-BirAFlag_Ciliated_GG_A_qe1(C-BirAFlag)	780	IBA57	200205	NP_001010867.1	1	3	3	20.2	20
CD167-BirAFlag_Ciliated_GG_A_qe1(C-BirAFlag)	780	SPC25	57405	NP_065726.1	0.9998	4	2	14.7	32
CD167-BirAFlag_Ciliated_GG_A_qe1(C-BirAFlag)	780	CHMP2A	27243	NP_940818.1	0.9994	2	2	7.2	16
CD167-BirAFlag_Ciliated_GG_A_qe1(C-BirAFlag)	780	SMN2	6607	NP_059107.1	1	7	2	14.4	44
CD167-BirAFlag_Ciliated_GG_A_qe1(C-BirAFlag)	780	NOMO2	283820	NP_775885.1	1	7	5	6.1	16
CD167-BirAFlag_Ciliated_GG_A_qe1(C-BirAFlag)	780	ACADSB	36	NP_001600.1	1	3	3	8.8	12
CD167-BirAFlag_Ciliated_GG_A_qe1(C-BirAFlag)	780	EIF3H	8667	NP_003747.1	1	7	4	11.6	52
CD167-BirAFlag_Ciliated_GG_A_qe1(C-BirAFlag)	780	PDHX	8050	NP_003468.2	1	3	3	7	16
CD167-BirAFlag_Ciliated_GG_A_qe1(C-BirAFlag)	780	FAM162A	26355	NP_055182.3	1	6	3	22.7	16
CD167-BirAFlag_Ciliated_GG_A_qe1(C-BirAFlag)	780	COX15	1355	NP_510870.1	1	5	3	9.5	24
CD167-BirAFlag_Ciliated_GG_A_qe1(C-BirAFlag)	780	GALNT2	2590	NP_004472.1	1	5	4	10.5	12
CD167-BirAFlag_Ciliated_GG_A_qe1(C-BirAFlag)	780	MTHFD2	10797	NP_006627.2	1	3	3	13.1	20
CD167-BirAFlag_Ciliated_GG_A_qe1(C-BirAFlag)	780	RBM28	55131	NP_060547.2	1	7	5	7.2	20
CD167-BirAFlag_Ciliated_GG_A_qe1(C-BirAFlag)	780	RAVER1	125950	NP_597709.2	1	7	4	12.6	40
CD167-BirAFlag_Ciliated_GG_A_qe1(C-BirAFlag)	780	FKBP5	2289	NP_001139247.1	1	3	2	8.2	28
CD167-BirAFlag_Ciliated_GG_A_qe1(C-BirAFlag)	780	MSI1	4440	NP_002433.1	1	5	4	19.1	20
CD167-BirAFlag_Ciliated_GG_A_qe1(C-BirAFlag)	780	SUCLA2	8803	NP_003841.1	1	4	3	6.5	16
CD167-BirAFlag_Ciliated_GG_A_qe1(C-BirAFlag)	780	H1-3	3007	NP_005311.1	0.9999	27	7	27.1	12
CD167-BirAFlag_Ciliated_GG_A_qe1(C-BirAFlag)	780	TAF4	6874	NP_003176.2	1	35	15	22.2	12
CD167-BirAFlag_Ciliated_GG_A_qe1(C-BirAFlag)	780	RPLP1	6176	NP_000994.1	0.9998	20	3	28.9	16
CD167-BirAFlag_Ciliated_GG_A_qe1(C-BirAFlag)	780	TMEM222	84065	NP_115501.2	1	17	3	31.2	16
CD167-BirAFlag_Ciliated_GG_A_qe1(C-BirAFlag)	780	SLC25A12	8604	NP_003696.2	1	15	9	13.9	40
CD167-BirAFlag_Ciliated_GG_A_qe1(C-BirAFlag)	780	VTA1	51534	NP_057569.2	1	11	3	10.4	36
CD167-BirAFlag_Ciliated_GG_A_qe1(C-BirAFlag)	780	UQCRB	7381	NP_006285.1	1	7	4	35.1	8
CD167-BirAFlag_Ciliated_GG_A_qe1(C-BirAFlag)	780	SBDS	51119	NP_057122.2	1	10	6	24.8	12
CD167-BirAFlag_Ciliated_GG_A_qe1(C-BirAFlag)	780	CTBP1	1487	NP_001319.1	1	3	3	9.1	24
CD167-BirAFlag_Ciliated_GG_A_qe1(C-BirAFlag)	780	UQCRC1	7384	NP_003356.2	1	8	5	14	20
CD167-BirAFlag_Ciliated_GG_A_qe1(C-BirAFlag)	780	KRT16	3868	NP_005548.2	1	8	5	20.3	20
CD167-BirAFlag_Ciliated_GG_A_qe1(C-BirAFlag)	780	JAM3	83700	NP_116190.3	1	6	4	14.3	16
CD167-BirAFlag_Ciliated_GG_A_qe1(C-BirAFlag)	780	EFNB1	1947	NP_004420.1	1	9	5	30.1	20
CD167-BirAFlag_Ciliated_GG_A_qe1(C-BirAFlag)	780	RBM25	58517	NP_067062.1	1	3	3	4.2	40
CD167-BirAFlag_Ciliated_GG_A_qe1(C-BirAFlag)	780	KRT6C	286887	NP_775109.2	1	11	7	24.8	12
CD167-BirAFlag_Ciliated_GG_A_qe1(C-BirAFlag)	780	ALCAM	214	NP_001230209.1	1	7	4	9.5	16
CD167-BirAFlag_Ciliated_GG_A_qe1(C-BirAFlag)	780	COX5B	1329	NP_001853.2	1	6	3	24	36
CD167-BirAFlag_Ciliated_GG_A_qe1(C-BirAFlag)	780	DTYMK	1841	NP_001158503.1	1	4	3	19.7	12
CD167-BirAFlag_Ciliated_GG_A_qe1(C-BirAFlag)	780	SRSF3	6428	NP_003008.1	0.9995	9	2	21.3	28
CD167-BirAFlag_Ciliated_GG_A_qe1(C-BirAFlag)	780	TMED9	54732	NP_059980.2	1	4	2	11.9	32
CD167-BirAFlag_Ciliated_GG_A_qe1(C-BirAFlag)	780	TOMM70	9868	NP_055635.3	1	7	5	8.1	12
CD167-BirAFlag_Ciliated_GG_A_qe1(C-BirAFlag)	780	NRP1	8829	NP_003864.4	1	5	4	5.9	16
CD167-BirAFlag_Ciliated_GG_A_qe1(C-BirAFlag)	780	HSDL1	83693	NP_113651.4	1	7	3	9.7	28
CD167-BirAFlag_Ciliated_GG_A_qe1(C-BirAFlag)	780	EPHB4	2050	NP_004435.3	1	3	2	3.4	16
CD167-BirAFlag_Ciliated_GG_A_qe1(C-BirAFlag)	780	PITPNB	23760	NP_036531.1	1	5	5	19.2	8
CD167-BirAFlag_Ciliated_GG_A_qe1(C-BirAFlag)	780	TRIP12	9320	NP_004229.1	0.9998	3	3	2.4	12
CD167-BirAFlag_Ciliated_GG_A_qe1(C-BirAFlag)	780	GEMIN4	50628	NP_056536.2	1	6	4	6.3	20
CD167-BirAFlag_Ciliated_GG_A_qe1(C-BirAFlag)	780	ATP5MK	84833	NP_116136.1	1	5	2	43.1	32
CD167-BirAFlag_Ciliated_GG_A_qe1(C-BirAFlag)	780	BZW2	28969	NP_001153239.1	1	5	4	7.9	24
CD167-BirAFlag_Ciliated_GG_A_qe1(C-BirAFlag)	780	BZW1	9689	NP_001193996.1	1	5	4	8.8	16
CD167-BirAFlag_Ciliated_GG_A_qe1(C-BirAFlag)	780	CPT2	1376	NP_000089.1	1	5	3	7.9	12
CD167-BirAFlag_Ciliated_GG_A_qe1(C-BirAFlag)	780	KDSR	2531	NP_002026.1	1	6	3	10.5	36
CD167-BirAFlag_Ciliated_GG_A_qe1(C-BirAFlag)	780	FADS2	9415	NP_004256.1	1	6	3	7.2	16
CD167-BirAFlag_Ciliated_GG_A_qe1(C-BirAFlag)	780	TMED5	50999	NP_057124.3	1	6	2	10	28
CD167-BirAFlag_Ciliated_GG_A_qe1(C-BirAFlag)	780	APOO	79135	NP_077027.1	1	8	3	14.1	20
CD167-BirAFlag_Ciliated_GG_A_qe1(C-BirAFlag)	780	TMEM205	374882	NP_212133.1	1	6	3	27	28
CD167-BirAFlag_Ciliated_GG_A_qe1(C-BirAFlag)	780	MMUT	4594	NP_000246.2	1	8	4	7.2	8
CD167-BirAFlag_Ciliated_GG_A_qe1(C-BirAFlag)	780	SRSF6	6431	NP_006266.2	1	4	4	15.7	12
CD167-BirAFlag_Ciliated_GG_A_qe1(C-BirAFlag)	780	YME1L1	10730	NP_647473.1	1	5	4	8.6	8
CD167-BirAFlag_Ciliated_GG_A_qe1(C-BirAFlag)	780	RRP7A	27341	NP_056518.2	1	4	4	18.6	16
CD167-BirAFlag_Ciliated_GG_A_qe1(C-BirAFlag)	780	MRPL39	54148	NP_542984.2	1	3	2	8	16
CD167-BirAFlag_Ciliated_GG_A_qe1(C-BirAFlag)	780	PPP5C	5536	NP_001191213.1	1	6	3	8.2	8
CD167-BirAFlag_Ciliated_GG_A_qe1(C-BirAFlag)	780	SOD1	6647	NP_000445.1	1	5	2	16.9	8
CD167-BirAFlag_Ciliated_GG_A_qe1(C-BirAFlag)	780	MRPL49	740	NP_004918.1	1	3	2	15.7	24
CD167-BirAFlag_Ciliated_GG_A_qe1(C-BirAFlag)	780	PLAA	9373	NP_001026859.1	1	2	2	3.6	24
CD167-BirAFlag_Ciliated_GG_A_qe1(C-BirAFlag)	780	MSI2	124540	NP_620412.1	1	5	3	15.1	40
CD167-BirAFlag_Ciliated_GG_A_qe1(C-BirAFlag)	780	RALA	5898	NP_005393.2	1	6	4	17.5	16
CD167-BirAFlag_Ciliated_GG_A_qe1(C-BirAFlag)	780	CLTA	1211	NP_001171691.1	1	4	2	17.5	12
CD167-BirAFlag_Ciliated_GG_A_qe1(C-BirAFlag)	780	M6PR	4074	NP_002346.1	1	5	4	19.1	8
CD167-BirAFlag_Ciliated_GG_A_qe1(C-BirAFlag)	780	CSTF2	1478	NP_001316.1	1	9	5	13.7	28
CD167-BirAFlag_Ciliated_GG_A_qe1(C-BirAFlag)	780	CADM1	23705	NP_055148.3	0.9994	5	2	9.7	16
CD167-BirAFlag_Ciliated_GG_A_qe1(C-BirAFlag)	780	UFM1	51569	NP_057701.1	1	5	2	50.6	12
CD167-BirAFlag_Ciliated_GG_A_qe1(C-BirAFlag)	780	ILKAP	80895	NP_110395.1	1	8	4	10.7	48
CD167-BirAFlag_Ciliated_GG_A_qe1(C-BirAFlag)	780	SLIRP	81892	NP_112487.1	1	2	2	26.1	12
CD167-BirAFlag_Ciliated_GG_A_qe1(C-BirAFlag)	780	NDUFAF7	55471	NP_001077415.1	1	3	2	9.6	8
CD167-BirAFlag_Ciliated_GG_A_qe1(C-BirAFlag)	780	TAF9B	51616	NP_057059.2	1	4	3	11.6	44
CD167-BirAFlag_Ciliated_GG_A_qe1(C-BirAFlag)	780	SAFB	6294	NP_002958.2	1	2	2	3.7	32
CD167-BirAFlag_Ciliated_GG_A_qe1(C-BirAFlag)	780	UTP14A	10813	NP_006640.2	1	4	2	4.2	36
CD167-BirAFlag_Ciliated_GG_A_qe1(C-BirAFlag)	780	USP11	8237	NP_004642.2	1	4	2	2.3	60
CD167-BirAFlag_Ciliated_GG_A_qe1(C-BirAFlag)	780	NDUFS5	4725	NP_001171908.1	1	7	3	24.5	16
CD167-BirAFlag_Ciliated_GG_A_qe1(C-BirAFlag)	780	UBE2C	11065	NP_861516.1	1	4	3	24	12
CD167-BirAFlag_Ciliated_GG_A_qe1(C-BirAFlag)	780	CD9	928	NP_001760.1	1	3	2	4.4	8
CD167-BirAFlag_Ciliated_GG_A_qe1(C-BirAFlag)	780	NDUFB8	4714	NP_004995.1	1	2	2	11.3	12
CD167-BirAFlag_Ciliated_GG_A_qe1(C-BirAFlag)	780	DYNC1LI2	1783	NP_006132.1	1	4	3	6.5	36
CD167-BirAFlag_Ciliated_GG_A_qe1(C-BirAFlag)	780	ATP5ME	521	NP_009031.1	0.9999	2	2	24.6	12
CD167-BirAFlag_Ciliated_GG_A_qe1(C-BirAFlag)	780	VPS36	51028	NP_057159.2	1	5	2	6.2	16
CD167-BirAFlag_Ciliated_GG_A_qe1(C-BirAFlag)	780	CISD1	55847	NP_060934.1	1	3	2	25.9	12
CD167-BirAFlag_Ciliated_GG_A_qe1(C-BirAFlag)	780	UBQLN2	29978	NP_038472.2	1	5	5	15.9	8
CD167-BirAFlag_Ciliated_GG_A_qe1(C-BirAFlag)	780	GBA1	2629	NP_001165282.1	1	4	3	7.8	12
CD167-BirAFlag_Ciliated_GG_A_qe1(C-BirAFlag)	780	DIDO1	11083	NP_149072.2	0.9956	2	2	2	44
CD167-BirAFlag_Ciliated_GG_A_qe1(C-BirAFlag)	780	KPNA6	23633	NP_036448.1	1	5	2	5.2	44
CD167-BirAFlag_Ciliated_GG_A_qe1(C-BirAFlag)	780	OTULIN	90268	NP_612357.4	1	4	4	9.4	12
CD167-BirAFlag_Ciliated_GG_A_qe1(C-BirAFlag)	780	CCDC86	79080	NP_077003.1	0.9998	2	2	5.8	20
CD167-BirAFlag_Ciliated_GG_A_qe1(C-BirAFlag)	780	UQCC2	84300	NP_115716.1	1	5	3	25.4	8
CD167-BirAFlag_Ciliated_GG_A_qe1(C-BirAFlag)	780	THOC3	84321	NP_115737.1	1	3	2	5.4	64
CD167-BirAFlag_Ciliated_GG_A_qe1(C-BirAFlag)	780	SCD5	79966	NP_079182.2	1	4	2	5.5	16
CD167-BirAFlag_Ciliated_GG_A_qe1(C-BirAFlag)	780	TM9SF4	9777	NP_055557.2	1	4	3	6.5	20
CD167-BirAFlag_Ciliated_GG_A_qe1(C-BirAFlag)	780	PSMD7	5713	NP_002802.2	1	5	3	13.9	40
CD167-BirAFlag_Ciliated_GG_A_qe1(C-BirAFlag)	780	PAM16	51025	NP_057153.8	0.9999	6	2	27.2	8
CD167-BirAFlag_Ciliated_GG_A_qe1(C-BirAFlag)	780	BLVRA	644	NP_000703.2	1	4	3	12.5	44
CD167-BirAFlag_Ciliated_GG_A_qe1(C-BirAFlag)	780	RNF20	56254	NP_062538.5	1	2	2	2.5	40
CD167-BirAFlag_Ciliated_GG_A_qe1(C-BirAFlag)	780	NDUFB3	4709	NP_001244031.1	1	2	2	17.3	8
CD167-BirAFlag_Ciliated_GG_A_qe1(C-BirAFlag)	780	COPS4	51138	NP_057213.2	0.9996	2	2	9.7	60
CD167-BirAFlag_Ciliated_GG_A_qe1(C-BirAFlag)	780	POLR2A	5430	NP_000928.1	1	4	4	3	52
CD167-BirAFlag_Ciliated_GG_A_qe1(C-BirAFlag)	780	PSMA7	5688	NP_002783.1	1	3	3	13.7	40
CD167-BirAFlag_Ciliated_GG_A_qe1(C-BirAFlag)	780	TYMS	7298	NP_001062.1	1	3	2	8	28
CD167-BirAFlag_Ciliated_GG_A_qe1(C-BirAFlag)	780	COX6C	1345	NP_004365.1	1	3	2	20	24
CD167-BirAFlag_Ciliated_GG_A_qe1(C-BirAFlag)	780	CNOT9	9125	NP_005435.1	0.9995	3	2	7	20
CD167-BirAFlag_Ciliated_GG_A_qe1(C-BirAFlag)	780	GSK3A	2931	NP_063937.2	1	4	3	7.7	28
CD167-BirAFlag_Ciliated_GG_A_qe1(C-BirAFlag)	780	MRPL14	64928	NP_115487.2	1	3	2	13.1	24
CD167-BirAFlag_Ciliated_GG_A_qe1(C-BirAFlag)	780	NOM1	64434	NP_612409.1	1	3	2	3.1	20
CD167-BirAFlag_Ciliated_GG_A_qe1(C-BirAFlag)	780	NDUFB9	4715	NP_004996.1	1	6	3	17.9	12
CD167-BirAFlag_Ciliated_GG_A_qe1(C-BirAFlag)	780	PGLS	25796	NP_036220.1	1	3	2	13.2	16
CD167-BirAFlag_Ciliated_GG_A_qe1(C-BirAFlag)	780	HMGB3	3149	NP_005333.2	1	3	3	19.5	36
CD167-BirAFlag_Ciliated_GG_A_qe1(C-BirAFlag)	780	RDH11	51109	NP_057110.3	1	3	2	7.9	20
CD167-BirAFlag_Ciliated_GG_A_qe1(C-BirAFlag)	780	SRSF10	10772	NP_473357.1	0.9999	3	2	16.4	20
CD167-BirAFlag_Ciliated_GG_A_qe1(C-BirAFlag)	780	TMEM30A	55754	NP_001137430.1	1	2	2	4.9	8
CD167-BirAFlag_Ciliated_GG_A_qe1(C-BirAFlag)	780	RAD23B	5887	NP_001231642.1	1	5	4	13.7	20
CD167-BirAFlag_Ciliated_GG_A_qe1(C-BirAFlag)	780	NRAS	4893	NP_002515.1	1	5	4	30.2	12
CD167-BirAFlag_Ciliated_GG_A_qe1(C-BirAFlag)	780	RBM4	5936	NP_002887.2	0.9974	4	2	6.6	8
CD167-BirAFlag_Ciliated_GG_A_qe1(C-BirAFlag)	780	DCAKD	79877	NP_079095.3	1	8	6	30.3	12
CD167-BirAFlag_Ciliated_GG_A_qe1(C-BirAFlag)	780	PDCD10	11235	NP_009148.2	1	3	2	17	28
CD167-BirAFlag_Ciliated_GG_A_qe1(C-BirAFlag)	780	TBP	6908	NP_001165556.1	1	4	2	7.8	8
CD167-BirAFlag_Ciliated_GG_A_qe1(C-BirAFlag)	780	PPT1	5538	NP_001136076.1	1	3	2	13.3	20
CD167-BirAFlag_Ciliated_GG_A_qe1(C-BirAFlag)	780	RGS10	6001	NP_002916.1	0.9999	3	2	15.6	8
CD167-BirAFlag_Ciliated_GG_A_qe1(C-BirAFlag)	780	RAB31	11031	NP_006859.2	1	2	2	19.5	16
CD167-BirAFlag_Ciliated_GG_A_qe1(C-BirAFlag)	780	CERS6	253782	NP_001243055.1	1	2	2	3.6	16
CD167-BirAFlag_Ciliated_GG_A_qe1(C-BirAFlag)	780	UTP20	27340	NP_055318.2	1	3	3	1.5	20
CD167-BirAFlag_Ciliated_GG_A_qe1(C-BirAFlag)	780	UBL4A	8266	NP_055050.1	0.9821	3	2	14.6	8
CD167-BirAFlag_Ciliated_GG_A_qe1(C-BirAFlag)	780	VPS25	84313	NP_115729.1	0.9375	2	2	10.2	44
CD167-BirAFlag_Ciliated_GG_A_qe1(C-BirAFlag)	780	NT5DC2	64943	NP_075059.1	0.9997	2	2	3.5	20
CD167-BirAFlag_Ciliated_GG_A_qe1(C-BirAFlag)	780	SLC26A2	1836	NP_000103.2	0.9986	2	2	2.4	16
CD167-BirAFlag_Ciliated_GG_A_qe1(C-BirAFlag)	780	ITGA2	3673	NP_002194.2	0.9987	2	2	1.5	16
CD167-BirAFlag_Ciliated_GG_A_qe1(C-BirAFlag)	780	RMDN1	51115	NP_057117.2	1	2	2	9.6	8
CD167-BirAFlag_Ciliated_GG_A_qe1(C-BirAFlag)	780	CRNKL1	51340	NP_057736.4	1	2	2	4.2	36
CD167-BirAFlag_Ciliated_GG_A_qe1(C-BirAFlag)	780	PSMF1	9491	NP_006805.2	1	4	2	10	12
CD167-BirAFlag_Ciliated_GG_A_qe1(C-BirAFlag)	780	ARHGEF2	9181	NP_004714.2	0.9997	2	2	1.9	56
CD167-BirAFlag_Ciliated_GG_A_qe1(C-BirAFlag)	780	DCD	117159	NP_444513.1	1	2	2	20	8
CD167-BirAFlag_Ciliated_GG_A_qe1(C-BirAFlag)	780	DNAJB12	54788	NP_001002762.2	1	3	2	6.1	36
CD167-BirAFlag_Ciliated_GG_A_qe1(C-BirAFlag)	780	LOC100508781	100508781	XP_003120106.1	1	2	2	9.3	8
CD167-BirAFlag_Ciliated_GG_A_qe1(C-BirAFlag)	780	COPS8	10920	NP_937832.1	1	3	2	24.4	36
CD167-BirAFlag_Ciliated_GG_A_qe1(C-BirAFlag)	780	TBCD	6904	NP_005984.3	1	5	4	3.9	8
CD167-BirAFlag_Ciliated_GG_A_qe1(C-BirAFlag)	780	DR1	1810	NP_001929.1	1	3	2	15.3	28
CD167-BirAFlag_Ciliated_GG_A_qe1(C-BirAFlag)	780	CCDC6	8030	NP_005427.2	0.9955	3	2	4.2	44
CD167-BirAFlag_Ciliated_GG_A_qe1(C-BirAFlag)	780	S100A13	6284	NP_005970.1	1	3	2	20.4	8
CD167-BirAFlag_Ciliated_GG_A_qe1(C-BirAFlag)	780	NOP14	8602	NP_003694.1	1	3	3	6.8	36
CD167-BirAFlag_Ciliated_GG_A_qe1(C-BirAFlag)	780	HSPA14	51182	NP_057383.2	1	6	3	6.7	36
CD167-BirAFlag_Ciliated_GG_A_qe1(C-BirAFlag)	780	RTL8A	26071	NP_001071640.1	1	6	4	36.3	8
CD167-BirAFlag_Ciliated_GG_A_qe1(C-BirAFlag)	780	DYNLL2	140735	NP_542408.1	0.9982	3	2	20.2	20
CD167-BirAFlag_Ciliated_GG_A_qe1(C-BirAFlag)	780	KCTD12	115207	NP_612453.1	1	4	2	7.7	12
CD167-BirAFlag_Ciliated_GG_A_qe1(C-BirAFlag)	780	ISOC1	51015	NP_057132.2	1	2	2	9.7	12
CD167-BirAFlag_Ciliated_GG_A_qe1(C-BirAFlag)	780	CERS5	91012	NP_671723.1	0.9996	2	2	3.6	28
CD167-BirAFlag_Ciliated_GG_A_qe1(C-BirAFlag)	780	NRM	11270	NP_009174.1	0.9999	3	2	15.3	16
CD167-BirAFlag_Ciliated_GG_A_qe1(C-BirAFlag)	780	FLYWCH2	114984	NP_001135971.1	0.995	2	2	18.6	20
CD167-BirAFlag_Ciliated_GG_A_qe1(C-BirAFlag)	780	GPS1	2873	NP_997657.1	1	2	2	3.9	24
CD167-BirAFlag_Ciliated_GG_A_qe1(C-BirAFlag)	780	PRPF38B	55119	NP_060531.2	1	3	3	5.7	12
CD167-BirAFlag_Ciliated_GG_A_qe1(C-BirAFlag)	780	LRRC41	10489	NP_006360.3	0.9992	2	2	3	24
CD167-BirAFlag_Ciliated_GG_A_qe1(C-BirAFlag)	780	SYNGR2	9144	NP_004701.1	1	2	2	12.5	8
CD167-BirAFlag_Ciliated_GG_A_qe1(C-BirAFlag)	780	NUP58	9818	NP_054808.1	1	4	2	5.1	36
CD167-BirAFlag_Ciliated_GG_A_qe1(C-BirAFlag)	780	GOLT1B	51026	NP_057156.1	0.9989	4	2	16.7	28
CD167-BirAFlag_Ciliated_GG_A_qe1(C-BirAFlag)	780	YTHDC1	91746	NP_001026902.1	0.9998	2	2	3.4	20
CD167-BirAFlag_Ciliated_GG_A_qe1(C-BirAFlag)	780	H2AC1	221613	NP_734466.1	0.9999	26	2	29.8	20
CD167-BirAFlag_Ciliated_GG_A_qe1(C-BirAFlag)	780	KIF5A	3798	NP_004975.2	0.9999	9	4	6	8
CD167-BirAFlag_Ciliated_GG_A_qe1(C-BirAFlag)	780	ATAD3B	83858	NP_114127.3	0.9891	8	3	11.7	16
CD167-BirAFlag_Ciliated_GG_A_qe1(C-BirAFlag)	780	SLC1A3	6507	NP_004163.3	1	7	2	6.4	12
CD167-BirAFlag_Ciliated_GG_A_qe1(C-BirAFlag)	780	MSH5	4439	NP_079535.4	0.9565	7	2	2.3	8
CD167-BirAFlag_Ciliated_GG_A_qe1(C-BirAFlag)	780	PPP3CA	5530	NP_001124163.1	1	6	3	8.3	24
CD167-BirAFlag_Ciliated_GG_A_qe1(C-BirAFlag)	780	RAB10	10890	NP_057215.3	1	6	3	25.5	4
CD167-BirAFlag_Ciliated_GG_A_qe1(C-BirAFlag)	780	ACTA2	59	NP_001135417.1	1	6	3	25.8	8
CD167-BirAFlag_Ciliated_GG_A_qe1(C-BirAFlag)	780	MTX1	4580	NP_002446.2	1	6	3	8.2	24
CD167-BirAFlag_Ciliated_GG_A_qe1(C-BirAFlag)	780	ELOVL1	64834	NP_073732.1	0.9949	6	2	9.9	4
CD167-BirAFlag_Ciliated_GG_A_qe1(C-BirAFlag)	780	C12orf57	113246	NP_612434.1	1	5	2	28.6	24
CD167-BirAFlag_Ciliated_GG_A_qe1(C-BirAFlag)	780	COMT	1312	NP_001128633.1	1	5	3	14.9	20
CD167-BirAFlag_Ciliated_GG_A_qe1(C-BirAFlag)	780	COX7A2	1347	NP_001856.2	1	5	2	20	28
CD167-BirAFlag_Ciliated_GG_A_qe1(C-BirAFlag)	780	NDUFA4	4697	NP_002480.1	1	5	3	32.1	4
CD167-BirAFlag_Ciliated_GG_A_qe1(C-BirAFlag)	780	WBP11	51729	NP_057396.1	1	5	3	9.7	20
CD167-BirAFlag_Ciliated_GG_A_qe1(C-BirAFlag)	780	LOC100506562	100506562	XP_003119900.1	0.9999	5	2	22	16
CD167-BirAFlag_Ciliated_GG_A_qe1(C-BirAFlag)	780	IER3IP1	51124	NP_057181.1	0.9995	5	2	34.1	28
CD167-BirAFlag_Ciliated_GG_A_qe1(C-BirAFlag)	780	MDH2	4191	NP_005909.2	1	4	2	8.9	8
CD167-BirAFlag_Ciliated_GG_A_qe1(C-BirAFlag)	780	CD81	975	NP_004347.1	1	4	2	18.2	8
CD167-BirAFlag_Ciliated_GG_A_qe1(C-BirAFlag)	780	FLVCR1	28982	NP_054772.1	1	4	3	6.5	12
CD167-BirAFlag_Ciliated_GG_A_qe1(C-BirAFlag)	780	FAM3C	10447	NP_055703.1	1	4	2	15.4	4
CD167-BirAFlag_Ciliated_GG_A_qe1(C-BirAFlag)	780	DCUN1D5	84259	NP_115675.1	1	4	3	12.2	20
CD167-BirAFlag_Ciliated_GG_A_qe1(C-BirAFlag)	780	TMED4	222068	NP_872353.2	1	4	2	15.4	4
CD167-BirAFlag_Ciliated_GG_A_qe1(C-BirAFlag)	780	RAB22A	57403	NP_065724.1	1	3	3	20.6	12
CD167-BirAFlag_Ciliated_GG_A_qe1(C-BirAFlag)	780	POLA1	5422	NP_058633.2	1	3	3	3.4	32
CD167-BirAFlag_Ciliated_GG_A_qe1(C-BirAFlag)	780	IRF2BP2	359948	NP_892017.2	1	3	3	7.2	16
CD167-BirAFlag_Ciliated_GG_A_qe1(C-BirAFlag)	780	USP10	9100	NP_005144.2	1	3	2	3.3	56
CD167-BirAFlag_Ciliated_GG_A_qe1(C-BirAFlag)	780	SARM1	23098	NP_055892.2	1	3	2	3.2	4
CD167-BirAFlag_Ciliated_GG_A_qe1(C-BirAFlag)	780	FN3KRP	79672	NP_078895.2	1	3	2	8.1	12
CD167-BirAFlag_Ciliated_GG_A_qe1(C-BirAFlag)	780	MORF4L2	9643	NP_001135890.1	1	3	2	8.7	8
CD167-BirAFlag_Ciliated_GG_A_qe1(C-BirAFlag)	780	PRMT3	10196	NP_001138638.1	1	3	2	5.5	24
CD167-BirAFlag_Ciliated_GG_A_qe1(C-BirAFlag)	780	TMEM256	254863	NP_689979.1	1	3	2	31.9	4
CD167-BirAFlag_Ciliated_GG_A_qe1(C-BirAFlag)	780	GSTM3	2947	NP_000840.2	1	3	2	8.9	4
CD167-BirAFlag_Ciliated_GG_A_qe1(C-BirAFlag)	780	NCDN	23154	NP_055099.1	1	3	3	5.9	12
CD167-BirAFlag_Ciliated_GG_A_qe1(C-BirAFlag)	780	NDUFA11	126328	NP_783313.1	1	3	2	24.1	4
CD167-BirAFlag_Ciliated_GG_A_qe1(C-BirAFlag)	780	TMEM167A	153339	NP_777569.1	1	3	2	25	24
CD167-BirAFlag_Ciliated_GG_A_qe1(C-BirAFlag)	780	MRPL45	84311	NP_115727.4	1	3	2	6.2	4
CD167-BirAFlag_Ciliated_GG_A_qe1(C-BirAFlag)	780	BCL10	8915	NP_003912.1	1	3	2	8.6	32
CD167-BirAFlag_Ciliated_GG_A_qe1(C-BirAFlag)	780	NTHL1	4913	NP_002519.1	1	3	2	15.1	4
CD167-BirAFlag_Ciliated_GG_A_qe1(C-BirAFlag)	780	PRIM1	5557	NP_000937.1	1	3	3	10.7	12
CD167-BirAFlag_Ciliated_GG_A_qe1(C-BirAFlag)	780	PRKAR2B	5577	NP_002727.2	1	3	2	11.5	48
CD167-BirAFlag_Ciliated_GG_A_qe1(C-BirAFlag)	780	DCLK1	9201	NP_004725.1	1	3	2	2.7	20
CD167-BirAFlag_Ciliated_GG_A_qe1(C-BirAFlag)	780	MGST3	4259	NP_004519.1	1	3	2	17.8	4
CD167-BirAFlag_Ciliated_GG_A_qe1(C-BirAFlag)	780	PPID	5481	NP_005029.1	1	3	2	6.8	16
CD167-BirAFlag_Ciliated_GG_A_qe1(C-BirAFlag)	780	MTIF2	4528	NP_002444.2	1	3	2	3	4
CD167-BirAFlag_Ciliated_GG_A_qe1(C-BirAFlag)	780	CNOT7	29883	NP_473367.2	1	3	2	9.8	32
CD167-BirAFlag_Ciliated_GG_A_qe1(C-BirAFlag)	780	PANK4	55229	NP_060686.1	1	3	3	4.7	20
CD167-BirAFlag_Ciliated_GG_A_qe1(C-BirAFlag)	780	IMP3	55272	NP_060755.1	1	3	2	15.2	4
CD167-BirAFlag_Ciliated_GG_A_qe1(C-BirAFlag)	780	RAB12	201475	NP_001020471.2	1	3	3	13.1	16
CD167-BirAFlag_Ciliated_GG_A_qe1(C-BirAFlag)	780	RAB35	11021	NP_006852.1	0.9999	3	2	16.9	8
CD167-BirAFlag_Ciliated_GG_A_qe1(C-BirAFlag)	780	TBRG4	9238	NP_001248763.1	1	3	3	5.2	4
CD167-BirAFlag_Ciliated_GG_A_qe1(C-BirAFlag)	780	LRPAP1	4043	NP_002328.1	0.9999	3	3	9.2	4
CD167-BirAFlag_Ciliated_GG_A_qe1(C-BirAFlag)	780	PTDSS2	81490	NP_110410.1	0.9998	3	2	3.3	12
CD167-BirAFlag_Ciliated_GG_A_qe1(C-BirAFlag)	780	SMARCD2	6603	NP_001091896.1	0.9085	3	2	5.1	4
CD167-BirAFlag_Ciliated_GG_A_qe1(C-BirAFlag)	780	GSR	2936	NP_001182031.1	0.9994	3	2	10.5	4
CD167-BirAFlag_Ciliated_GG_A_qe1(C-BirAFlag)	780	EIF4EBP1	1978	NP_004086.1	0.9994	3	2	32.2	28
CD167-BirAFlag_Ciliated_GG_A_qe1(C-BirAFlag)	780	EARS2	124454	NP_001077083.1	0.9984	3	2	4.4	8
CD167-BirAFlag_Ciliated_GG_A_qe1(C-BirAFlag)	780	ARL6IP4	51329	NP_001002252.1	0.9975	3	2	9.2	16
CD167-BirAFlag_Ciliated_GG_A_qe1(C-BirAFlag)	780	DHDH	27294	NP_055290.1	0.9961	3	2	7.2	4
CD167-BirAFlag_Ciliated_GG_A_qe1(C-BirAFlag)	780	ABHD12	26090	NP_001035937.1	1	2	2	6.3	20
CD167-BirAFlag_Ciliated_GG_A_qe1(C-BirAFlag)	780	NCAM1	4684	NP_001070150.1	1	2	2	3.4	12
CD167-BirAFlag_Ciliated_GG_A_qe1(C-BirAFlag)	780	SYMPK	8189	NP_004810.2	1	2	2	1.2	20
CD167-BirAFlag_Ciliated_GG_A_qe1(C-BirAFlag)	780	MOV10	4343	NP_066014.1	1	2	2	3.9	4
CD167-BirAFlag_Ciliated_GG_A_qe1(C-BirAFlag)	780	PELP1	27043	NP_055204.2	1	2	2	1.9	8
CD167-BirAFlag_Ciliated_GG_A_qe1(C-BirAFlag)	780	EXOC7	23265	NP_001138769.1	1	2	2	3.7	4
CD167-BirAFlag_Ciliated_GG_A_qe1(C-BirAFlag)	780	POLE3	54107	NP_059139.3	1	2	2	23.1	4
CD167-BirAFlag_Ciliated_GG_A_qe1(C-BirAFlag)	780	CGGBP1	8545	NP_001182237.1	1	2	2	11.4	4
CD167-BirAFlag_Ciliated_GG_A_qe1(C-BirAFlag)	780	NDUFB5	4711	NP_001186886.1	1	2	2	17.5	4
CD167-BirAFlag_Ciliated_GG_A_qe1(C-BirAFlag)	780	ABCB1	5243	NP_000918.2	1	2	2	2.5	12
CD167-BirAFlag_Ciliated_GG_A_qe1(C-BirAFlag)	780	MTFP1	51537	NP_057582.2	1	2	2	13.3	28
CD167-BirAFlag_Ciliated_GG_A_qe1(C-BirAFlag)	780	BOLA1	51027	NP_057158.1	1	2	2	16.1	4
CD167-BirAFlag_Ciliated_GG_A_qe1(C-BirAFlag)	780	TLE3	7090	NP_005069.2	1	2	2	2.6	28
CD167-BirAFlag_Ciliated_GG_A_qe1(C-BirAFlag)	780	LMBR1	64327	NP_071903.2	1	2	2	3.5	12
CD167-BirAFlag_Ciliated_GG_A_qe1(C-BirAFlag)	780	TXLNG	55787	NP_060830.2	1	2	2	3.4	36
CD167-BirAFlag_Ciliated_GG_A_qe1(C-BirAFlag)	780	SRPK2	6733	NP_872633.1	0.9995	2	2	5.8	12
CD167-BirAFlag_Ciliated_GG_A_qe1(C-BirAFlag)	780	RFC3	5983	NP_853536.2	0.9999	2	2	8.5	4
CD167-BirAFlag_Ciliated_GG_A_qe1(C-BirAFlag)	780	PIK3C2A	5286	NP_002636.2	0.9999	2	2	1.6	28
CD167-BirAFlag_Ciliated_GG_A_qe1(C-BirAFlag)	780	TRMT2A	27037	NP_892029.2	0.9999	2	2	4.6	4
CD167-BirAFlag_Ciliated_GG_A_qe1(C-BirAFlag)	780	DHX57	90957	NP_945314.1	0.9999	2	2	1.3	4
CD167-BirAFlag_Ciliated_GG_A_qe1(C-BirAFlag)	780	TUBGCP3	10426	NP_006313.1	0.9999	2	2	2.3	28
CD167-BirAFlag_Ciliated_GG_A_qe1(C-BirAFlag)	780	EIF5AL1	143244	NP_001093162.1	0.9999	2	2	13	4
CD167-BirAFlag_Ciliated_GG_A_qe1(C-BirAFlag)	780	RCOR3	55758	NP_001129695.1	0.9998	2	2	3.8	4
CD167-BirAFlag_Ciliated_GG_A_qe1(C-BirAFlag)	780	NUDT11	55190	NP_060629.2	0.9996	2	2	12.2	4
CD167-BirAFlag_Ciliated_GG_A_qe1(C-BirAFlag)	780	SLC39A6	25800	NP_036451.3	0.9998	2	2	2.6	8
CD167-BirAFlag_Ciliated_GG_A_qe1(C-BirAFlag)	780	MAP4K4	9448	NP_663720.1	0.9997	2	2	1.2	32
CD167-BirAFlag_Ciliated_GG_A_qe1(C-BirAFlag)	780	LANCL1	10314	NP_001130046.1	0.9994	2	2	7	4
CD167-BirAFlag_Ciliated_GG_A_qe1(C-BirAFlag)	780	MACF1	23499	NP_036222.3	0.9993	2	2	0.4	52
CD167-BirAFlag_Ciliated_GG_A_qe1(C-BirAFlag)	780	MYL6B	140465	NP_001186558.1	0.9992	2	2	11.5	24
CD167-BirAFlag_Ciliated_GG_A_qe1(C-BirAFlag)	780	WLS	79971	NP_001002292.3	0.9986	2	2	2.8	12
CD167-BirAFlag_Ciliated_GG_A_qe1(C-BirAFlag)	780	WNK1	65125	NP_001171914.1	0.9988	2	2	1	16
CD167-BirAFlag_Ciliated_GG_A_qe1(C-BirAFlag)	780	PTK7	5754	NP_002812.2	0.9987	2	2	3.3	8
CD167-BirAFlag_Ciliated_GG_A_qe1(C-BirAFlag)	780	EPN1	29924	NP_001123544.1	0.9987	2	2	3.1	24
CD167-BirAFlag_Ciliated_GG_A_qe1(C-BirAFlag)	780	UTP6	55813	NP_060898.2	0.9985	2	2	4.7	8
CD167-BirAFlag_Ciliated_GG_A_qe1(C-BirAFlag)	780	REXO4	57109	NP_065118.2	0.9976	2	2	5.2	12
CD167-BirAFlag_Ciliated_GG_A_qe1(C-BirAFlag)	780	AQR	9716	NP_055506.1	0.9969	2	2	1.1	16
CD167-BirAFlag_Ciliated_GG_A_qe1(C-BirAFlag)	780	ALG13	79868	NP_060936.1	0.9958	2	2	8.5	28
CD167-BirAFlag_Ciliated_GG_A_qe1(C-BirAFlag)	780	CREBBP	1387	NP_001073315.1	0.9965	2	2	1.3	4
CD167-BirAFlag_Ciliated_GG_A_qe1(C-BirAFlag)	780	PITPNA	5306	NP_006215.1	0.996	2	2	13.7	4
CD167-BirAFlag_Ciliated_GG_A_qe1(C-BirAFlag)	780	SHROOM4	57477	NP_065768.2	0.9924	2	2	1.9	4
CD167-BirAFlag_Ciliated_GG_A_qe1(C-BirAFlag)	780	RBM12	10137	NP_006038.2	0.9911	2	2	2.3	24
CD167-BirAFlag_Ciliated_GG_A_qe1(C-BirAFlag)	780	UBE2L6	9246	NP_937826.1	0.9866	2	2	26.4	4
CD167-BirAFlag_Ciliated_GG_A_qe1(C-BirAFlag)	780	RNPEP	6051	NP_064601.3	0.9831	2	2	6.8	4
CD167-BirAFlag_Ciliated_GG_A_qe1(C-BirAFlag)	780	UBE3A	7337	AAH09271.1	0.9826	2	2	3.8	8
CD167-BirAFlag_Ciliated_GG_A_qe1(C-BirAFlag)	780	TOMM20	9804	NP_055580.1	0.9788	2	2	13.8	4
CD167-BirAFlag_Ciliated_GG_A_qe1(C-BirAFlag)	780	MRPS30	10884	NP_057724.2	0.9719	2	2	7.5	4
CD167-BirAFlag_Ciliated_GG_A_qe1(C-BirAFlag)	780	ZMYM2	7750	NP_001177893.1	0.9219	2	2	1.5	24
CD167-BirAFlag_Ciliated_GG_A_qe2(C-BirAFlag)	780	birA	948469	NP_418404.1	1	144	17	58.8	100
CD167-BirAFlag_Ciliated_GG_A_qe2(C-BirAFlag)	780	PC	5091	NP_071504.2	1	293	35	42.9	100
CD167-BirAFlag_Ciliated_GG_A_qe2(C-BirAFlag)	780	ACACA	31	NP_942131.1	1	294	63	40.5	100
CD167-BirAFlag_Ciliated_GG_A_qe2(C-BirAFlag)	780	MCCC1	56922	NP_064551.3	1	183	21	39.7	100
CD167-BirAFlag_Ciliated_GG_A_qe2(C-BirAFlag)	780	SAV_STRAV	SAV_STRAV	SAV_STRAV	1	291	4	37.7	72
CD167-BirAFlag_Ciliated_GG_A_qe2(C-BirAFlag)	780	PCCA	5095	NP_001121164.1	1	175	26	45	100
CD167-BirAFlag_Ciliated_GG_A_qe2(C-BirAFlag)	780	MCCC2	64087	NP_071415.1	1	165	19	37.1	100
CD167-BirAFlag_Ciliated_GG_A_qe2(C-BirAFlag)	780	FLNA	2316	NP_001447.2	1	107	44	27.2	100
CD167-BirAFlag_Ciliated_GG_A_qe2(C-BirAFlag)	780	COPG2	26958	NP_036265.3	1	30	12	17.3	100
CD167-BirAFlag_Ciliated_GG_A_qe2(C-BirAFlag)	780	FASN	2194	NP_004095.4	1	86	37	16.8	100
CD167-BirAFlag_Ciliated_GG_A_qe2(C-BirAFlag)	780	PCCB	5096	NP_000523.2	1	114	18	42.1	100
CD167-BirAFlag_Ciliated_GG_A_qe2(C-BirAFlag)	780	NAP1L1	4673	NP_631946.1	1	6	4	14.6	100
CD167-BirAFlag_Ciliated_GG_A_qe2(C-BirAFlag)	780	ESYT1	23344	NP_056107.1	1	32	14	16.5	100
CD167-BirAFlag_Ciliated_GG_A_qe2(C-BirAFlag)	780	HSPA1B	3304	NP_005337.2	1	133	19	44	100
CD167-BirAFlag_Ciliated_GG_A_qe2(C-BirAFlag)	780	TMPO	7112	NP_001027454.1	1	101	8	51.3	100
CD167-BirAFlag_Ciliated_GG_A_qe2(C-BirAFlag)	780	AHNAK	79026	NP_001611.1	1	41	23	16.4	100
CD167-BirAFlag_Ciliated_GG_A_qe2(C-BirAFlag)	780	VIM	7431	NP_003371.2	1	65	19	48.7	100
CD167-BirAFlag_Ciliated_GG_A_qe2(C-BirAFlag)	780	ENO1	2023	NP_001419.1	1	57	14	51.6	100
CD167-BirAFlag_Ciliated_GG_A_qe2(C-BirAFlag)	780	HSPA8	3312	NP_006588.1	1	90	14	37.8	100
CD167-BirAFlag_Ciliated_GG_A_qe2(C-BirAFlag)	780	WWOX	51741	NP_057457.1	1	15	6	20.8	100
CD167-BirAFlag_Ciliated_GG_A_qe2(C-BirAFlag)	780	SND1	27044	NP_055205.2	1	40	17	24.5	100
CD167-BirAFlag_Ciliated_GG_A_qe2(C-BirAFlag)	780	ACACB	32	NP_001084.3	1	22	16	13.4	92
CD167-BirAFlag_Ciliated_GG_A_qe2(C-BirAFlag)	780	ATP5F1A	498	NP_004037.1	1	101	18	42.1	100
CD167-BirAFlag_Ciliated_GG_A_qe2(C-BirAFlag)	780	EMC1	23065	NP_055862.1	1	39	13	16.6	96
CD167-BirAFlag_Ciliated_GG_A_qe2(C-BirAFlag)	780	HSP90AB1	3326	NP_031381.2	1	147	24	43.4	100
CD167-BirAFlag_Ciliated_GG_A_qe2(C-BirAFlag)	780	PRKDC	5591	NP_008835.5	1	170	76	21.4	100
CD167-BirAFlag_Ciliated_GG_A_qe2(C-BirAFlag)	780	IRS4	8471	NP_003595.1	1	53	18	18.3	96
CD167-BirAFlag_Ciliated_GG_A_qe2(C-BirAFlag)	780	TUBA1A	7846	NP_006000.2	0.9999	10	2	50.2	68
CD167-BirAFlag_Ciliated_GG_A_qe2(C-BirAFlag)	780	CCT2	10576	NP_006422.1	1	62	19	51.4	100
CD167-BirAFlag_Ciliated_GG_A_qe2(C-BirAFlag)	780	HSP90AA1	3320	NP_001017963.2	1	113	22	35.1	100
CD167-BirAFlag_Ciliated_GG_A_qe2(C-BirAFlag)	780	TCP1	6950	NP_110379.2	1	45	15	36.9	100
CD167-BirAFlag_Ciliated_GG_A_qe2(C-BirAFlag)	780	CRKL	1399	NP_005198.1	1	50	10	47.2	100
CD167-BirAFlag_Ciliated_GG_A_qe2(C-BirAFlag)	780	HSPD1	3329	NP_002147.2	1	130	22	56	100
CD167-BirAFlag_Ciliated_GG_A_qe2(C-BirAFlag)	780	EMD	2010	NP_000108.1	1	29	9	48.8	100
CD167-BirAFlag_Ciliated_GG_A_qe2(C-BirAFlag)	780	DHX9	1660	NP_001348.2	1	71	22	24.1	100
CD167-BirAFlag_Ciliated_GG_A_qe2(C-BirAFlag)	780	EPB41L3	23136	NP_036439.2	1	8	6	7.8	100
CD167-BirAFlag_Ciliated_GG_A_qe2(C-BirAFlag)	780	OSBPL8	114882	NP_065892.1	1	9	4	7.6	100
CD167-BirAFlag_Ciliated_GG_A_qe2(C-BirAFlag)	780	EEF1A1	1915	NP_001393.1	1	94	12	34	100
CD167-BirAFlag_Ciliated_GG_A_qe2(C-BirAFlag)	780	EPB41L2	2037	NP_001422.1	1	26	15	23.3	100
CD167-BirAFlag_Ciliated_GG_A_qe2(C-BirAFlag)	780	AP3D1	8943	NP_003929.4	1	12	7	8.1	100
CD167-BirAFlag_Ciliated_GG_A_qe2(C-BirAFlag)	780	CCT8	10694	NP_006576.2	1	44	17	36.5	100
CD167-BirAFlag_Ciliated_GG_A_qe2(C-BirAFlag)	780	CCT5	22948	NP_036205.1	1	32	13	29.6	100
CD167-BirAFlag_Ciliated_GG_A_qe2(C-BirAFlag)	780	H2BC5	3017	NP_066407.1	1	59	3	28.6	100
CD167-BirAFlag_Ciliated_GG_A_qe2(C-BirAFlag)	780	H2BC3	3018	NP_066406.1	1	58	3	28.6	100
CD167-BirAFlag_Ciliated_GG_A_qe2(C-BirAFlag)	780	LBR	3930	NP_002287.2	1	48	11	17.2	100
CD167-BirAFlag_Ciliated_GG_A_qe2(C-BirAFlag)	780	YKT6	10652	NP_006546.1	1	37	7	35.4	100
CD167-BirAFlag_Ciliated_GG_A_qe2(C-BirAFlag)	780	CRK	1398	NP_005197.3	0.9986	3	3	18.1	100
CD167-BirAFlag_Ciliated_GG_A_qe2(C-BirAFlag)	780	DYNC1H1	1778	NP_001367.2	1	110	58	15.9	100
CD167-BirAFlag_Ciliated_GG_A_qe2(C-BirAFlag)	780	GCN1	10985	NP_006827.1	1	59	34	15	100
CD167-BirAFlag_Ciliated_GG_A_qe2(C-BirAFlag)	780	MYH9	4627	NP_002464.1	1	21	15	11.2	100
CD167-BirAFlag_Ciliated_GG_A_qe2(C-BirAFlag)	780	TAGLN2	8407	NP_003555.1	1	42	7	42.7	100
CD167-BirAFlag_Ciliated_GG_A_qe2(C-BirAFlag)	780	ATP5F1B	506	NP_001677.2	1	109	19	52.7	100
CD167-BirAFlag_Ciliated_GG_A_qe2(C-BirAFlag)	780	HNRNPM	4670	NP_005959.2	1	103	20	39.5	100
CD167-BirAFlag_Ciliated_GG_A_qe2(C-BirAFlag)	780	CCT3	7203	NP_005989.3	1	30	12	26.6	100
CD167-BirAFlag_Ciliated_GG_A_qe2(C-BirAFlag)	780	EEF2	1938	NP_001952.1	1	52	18	22.8	100
CD167-BirAFlag_Ciliated_GG_A_qe2(C-BirAFlag)	780	MTDH	92140	NP_848927.2	1	11	7	15.5	100
CD167-BirAFlag_Ciliated_GG_A_qe2(C-BirAFlag)	780	CCT6A	908	NP_001753.1	1	20	8	23.5	100
CD167-BirAFlag_Ciliated_GG_A_qe2(C-BirAFlag)	780	HSPA5	3309	NP_005338.1	1	51	16	35.6	100
CD167-BirAFlag_Ciliated_GG_A_qe2(C-BirAFlag)	780	TUBB	203068	NP_821133.1	1	58	3	42.1	100
CD167-BirAFlag_Ciliated_GG_A_qe2(C-BirAFlag)	780	KPNB1	3837	NP_002256.2	1	57	15	22.7	100
CD167-BirAFlag_Ciliated_GG_A_qe2(C-BirAFlag)	780	C1QBP	708	NP_001203.1	1	40	5	22	100
CD167-BirAFlag_Ciliated_GG_A_qe2(C-BirAFlag)	780	DDX3X	1654	NP_001180345.1	1	33	12	23.7	100
CD167-BirAFlag_Ciliated_GG_A_qe2(C-BirAFlag)	780	EPB41	2035	NP_001159477.1	1	10	8	16.4	100
CD167-BirAFlag_Ciliated_GG_A_qe2(C-BirAFlag)	780	AFDN	4301	NP_001193937.1	1	3	3	2.4	100
CD167-BirAFlag_Ciliated_GG_A_qe2(C-BirAFlag)	780	RPS3	6188	NP_000996.2	1	73	13	59.3	100
CD167-BirAFlag_Ciliated_GG_A_qe2(C-BirAFlag)	780	MRE11	4361	NP_005582.1	1	16	6	9.7	100
CD167-BirAFlag_Ciliated_GG_A_qe2(C-BirAFlag)	780	CAND1	55832	NP_060918.2	1	66	22	23.1	100
CD167-BirAFlag_Ciliated_GG_A_qe2(C-BirAFlag)	780	CKAP4	10970	NP_006816.2	1	34	16	30.7	96
CD167-BirAFlag_Ciliated_GG_A_qe2(C-BirAFlag)	780	SRPRA	6734	NP_003130.2	1	23	9	17.7	100
CD167-BirAFlag_Ciliated_GG_A_qe2(C-BirAFlag)	780	SCFD1	23256	NP_057190.2	1	6	4	11.3	88
CD167-BirAFlag_Ciliated_GG_A_qe2(C-BirAFlag)	780	AP3B1	8546	NP_003655.3	1	11	8	8.3	100
CD167-BirAFlag_Ciliated_GG_A_qe2(C-BirAFlag)	780	AP_000199.1	AP_000199.1	AP_000199.1	1	10	4	10.5	100
CD167-BirAFlag_Ciliated_GG_A_qe2(C-BirAFlag)	780	VRK2	7444	NP_001123952.1	1	11	7	14.8	80
CD167-BirAFlag_Ciliated_GG_A_qe2(C-BirAFlag)	780	IPO7	10527	NP_006382.1	1	25	7	10.7	100
CD167-BirAFlag_Ciliated_GG_A_qe2(C-BirAFlag)	780	EPS15L1	58513	NP_067058.1	1	3	3	4.2	96
CD167-BirAFlag_Ciliated_GG_A_qe2(C-BirAFlag)	780	HSPA9	3313	NP_004125.3	1	46	12	25.9	100
CD167-BirAFlag_Ciliated_GG_A_qe2(C-BirAFlag)	780	EIF4A1	1973	NP_001407.1	1	53	15	53	100
CD167-BirAFlag_Ciliated_GG_A_qe2(C-BirAFlag)	780	HNRNPU	3192	NP_004492.2	1	54	12	16.9	100
CD167-BirAFlag_Ciliated_GG_A_qe2(C-BirAFlag)	780	LSG1	55341	NP_060855.2	1	3	3	5	100
CD167-BirAFlag_Ciliated_GG_A_qe2(C-BirAFlag)	780	LEMD3	23592	NP_001161086.1	1	16	10	13.5	96
CD167-BirAFlag_Ciliated_GG_A_qe2(C-BirAFlag)	780	H4C11	8363	NP_068803.1	1	57	6	42.7	100
CD167-BirAFlag_Ciliated_GG_A_qe2(C-BirAFlag)	780	NONO	4841	NP_001138880.1	1	82	8	31.2	100
CD167-BirAFlag_Ciliated_GG_A_qe2(C-BirAFlag)	780	CCT7	10574	NP_006420.1	1	34	10	24.7	100
CD167-BirAFlag_Ciliated_GG_A_qe2(C-BirAFlag)	780	DDRGK1	65992	NP_076424.1	1	3	3	14.6	76
CD167-BirAFlag_Ciliated_GG_A_qe2(C-BirAFlag)	780	ZC3HAV1	56829	NP_064504.2	1	5	5	7.8	100
CD167-BirAFlag_Ciliated_GG_A_qe2(C-BirAFlag)	780	VEZT	55591	NP_060069.3	1	9	5	7.1	64
CD167-BirAFlag_Ciliated_GG_A_qe2(C-BirAFlag)	780	RPS7	6201	NP_001002.1	1	24	6	36.1	100
CD167-BirAFlag_Ciliated_GG_A_qe2(C-BirAFlag)	780	TIPRL	261726	NP_690866.1	1	5	3	16.9	100
CD167-BirAFlag_Ciliated_GG_A_qe2(C-BirAFlag)	780	CSE1L	1434	NP_001307.2	1	84	22	27	100
CD167-BirAFlag_Ciliated_GG_A_qe2(C-BirAFlag)	780	SLC4A7	9497	NP_003606.3	1	12	5	5.2	72
CD167-BirAFlag_Ciliated_GG_A_qe2(C-BirAFlag)	780	NPM1	4869	NP_002511.1	1	63	4	25.3	100
CD167-BirAFlag_Ciliated_GG_A_qe2(C-BirAFlag)	780	KRT10	3858	NP_000412.3	1	72	17	36	92
CD167-BirAFlag_Ciliated_GG_A_qe2(C-BirAFlag)	780	MRTFB	57496	NP_054767.3	1	4	3	3	100
CD167-BirAFlag_Ciliated_GG_A_qe2(C-BirAFlag)	780	XPO1	7514	NP_003391.1	1	45	20	26.7	100
CD167-BirAFlag_Ciliated_GG_A_qe2(C-BirAFlag)	780	PTBP1	5725	NP_114367.1	1	41	10	40.7	100
CD167-BirAFlag_Ciliated_GG_A_qe2(C-BirAFlag)	780	RPS27A	6233	NP_001129064.1	1	36	8	50.6	100
CD167-BirAFlag_Ciliated_GG_A_qe2(C-BirAFlag)	780	ATP2A2	488	NP_733765.1	1	46	18	22.8	100
CD167-BirAFlag_Ciliated_GG_A_qe2(C-BirAFlag)	780	CD2AP	23607	NP_036252.1	1	10	5	9.1	100
CD167-BirAFlag_Ciliated_GG_A_qe2(C-BirAFlag)	780	XRCC6	2547	NP_001460.1	1	30	14	29.6	100
CD167-BirAFlag_Ciliated_GG_A_qe2(C-BirAFlag)	780	RANGAP1	5905	NP_002874.1	1	17	10	24.5	100
CD167-BirAFlag_Ciliated_GG_A_qe2(C-BirAFlag)	780	HNRNPK	3190	NP_112552.1	1	54	13	38	100
CD167-BirAFlag_Ciliated_GG_A_qe2(C-BirAFlag)	780	RPS12	6206	NP_001007.2	1	43	4	43.9	96
CD167-BirAFlag_Ciliated_GG_A_qe2(C-BirAFlag)	780	KIF5B	3799	NP_004512.1	1	16	9	12.1	100
CD167-BirAFlag_Ciliated_GG_A_qe2(C-BirAFlag)	780	NCL	4691	NP_005372.2	1	59	16	25.2	100
CD167-BirAFlag_Ciliated_GG_A_qe2(C-BirAFlag)	780	CCT4	10575	NP_006421.2	1	26	8	23.6	100
CD167-BirAFlag_Ciliated_GG_A_qe2(C-BirAFlag)	780	DSG2	1829	NP_001934.2	1	6	3	3.4	88
CD167-BirAFlag_Ciliated_GG_A_qe2(C-BirAFlag)	780	HNRNPH1	3187	NP_001244222.1	1	57	8	29.2	100
CD167-BirAFlag_Ciliated_GG_A_qe2(C-BirAFlag)	780	HACD3	51495	NP_057479.2	1	45	8	27.1	100
CD167-BirAFlag_Ciliated_GG_A_qe2(C-BirAFlag)	780	CDK1	983	NP_001777.1	1	24	7	39.4	100
CD167-BirAFlag_Ciliated_GG_A_qe2(C-BirAFlag)	780	CLTC	1213	NP_004850.1	1	62	27	22	100
CD167-BirAFlag_Ciliated_GG_A_qe2(C-BirAFlag)	780	COPB1	1315	NP_001137533.1	1	17	8	12.8	100
CD167-BirAFlag_Ciliated_GG_A_qe2(C-BirAFlag)	780	ARHGAP1	392	NP_004299.1	1	18	6	17.8	92
CD167-BirAFlag_Ciliated_GG_A_qe2(C-BirAFlag)	780	STX5	6811	NP_001231595.1	0.9279	3	3	17.4	72
CD167-BirAFlag_Ciliated_GG_A_qe2(C-BirAFlag)	780	CANX	821	NP_001737.1	1	62	11	21.8	100
CD167-BirAFlag_Ciliated_GG_A_qe2(C-BirAFlag)	780	CORO1B	57175	NP_065174.1	1	7	4	7.8	100
CD167-BirAFlag_Ciliated_GG_A_qe2(C-BirAFlag)	780	SFPQ	6421	NP_005057.1	1	41	12	20.7	100
CD167-BirAFlag_Ciliated_GG_A_qe2(C-BirAFlag)	780	SEC63	11231	NP_009145.1	1	7	5	11.2	88
CD167-BirAFlag_Ciliated_GG_A_qe2(C-BirAFlag)	780	DDX17	10521	NP_001091974.1	1	64	18	30.3	100
CD167-BirAFlag_Ciliated_GG_A_qe2(C-BirAFlag)	780	VAPA	9218	NP_003565.4	1	23	2	11.2	100
CD167-BirAFlag_Ciliated_GG_A_qe2(C-BirAFlag)	780	RANBP2	5903	NP_006258.3	1	30	18	7.5	100
CD167-BirAFlag_Ciliated_GG_A_qe2(C-BirAFlag)	780	KRT1	3848	NP_006112.3	1	59	16	29.8	100
CD167-BirAFlag_Ciliated_GG_A_qe2(C-BirAFlag)	780	RPL6	6128	NP_000961.2	1	57	13	44.8	100
CD167-BirAFlag_Ciliated_GG_A_qe2(C-BirAFlag)	780	ALDH18A1	5832	NP_002851.2	1	39	14	23.7	100
CD167-BirAFlag_Ciliated_GG_A_qe2(C-BirAFlag)	780	TUFM	7284	NP_003312.3	1	57	15	37.8	100
CD167-BirAFlag_Ciliated_GG_A_qe2(C-BirAFlag)	780	PPP2R1A	5518	NP_055040.2	1	17	8	19.9	100
CD167-BirAFlag_Ciliated_GG_A_qe2(C-BirAFlag)	780	ACTG1	71	NP_001186883.1	1	31	7	46.1	96
CD167-BirAFlag_Ciliated_GG_A_qe2(C-BirAFlag)	780	EPHA2	1969	NP_004422.2	1	14	7	11.7	84
CD167-BirAFlag_Ciliated_GG_A_qe2(C-BirAFlag)	780	KRT8	3856	NP_001243211.1	1	26	11	29.4	100
CD167-BirAFlag_Ciliated_GG_A_qe2(C-BirAFlag)	780	TMX1	81542	NP_110382.3	1	107	13	33.2	64
CD167-BirAFlag_Ciliated_GG_A_qe2(C-BirAFlag)	780	DDX5	1655	NP_004387.1	1	47	15	32.4	100
CD167-BirAFlag_Ciliated_GG_A_qe2(C-BirAFlag)	780	LMNB1	4001	NP_005564.1	1	71	25	52.6	100
CD167-BirAFlag_Ciliated_GG_A_qe2(C-BirAFlag)	780	PTPN1	5770	NP_002818.1	1	22	11	27.1	100
CD167-BirAFlag_Ciliated_GG_A_qe2(C-BirAFlag)	780	KRT9	3857	NP_000217.2	1	51	14	34.8	88
CD167-BirAFlag_Ciliated_GG_A_qe2(C-BirAFlag)	780	VAPB	9217	NP_004729.1	1	9	3	22.2	96
CD167-BirAFlag_Ciliated_GG_A_qe2(C-BirAFlag)	780	NSF	4905	NP_006169.2	1	12	7	14.2	100
CD167-BirAFlag_Ciliated_GG_A_qe2(C-BirAFlag)	780	CCDC47	57003	NP_064583.2	1	23	8	21.5	96
CD167-BirAFlag_Ciliated_GG_A_qe2(C-BirAFlag)	780	RPN2	6185	NP_001129243.1	1	34	14	34.3	100
CD167-BirAFlag_Ciliated_GG_A_qe2(C-BirAFlag)	780	MATR3	9782	NP_061322.2	1	60	15	26.2	100
CD167-BirAFlag_Ciliated_GG_A_qe2(C-BirAFlag)	780	WDR41	55255	NP_060738.2	1	5	4	13.9	100
CD167-BirAFlag_Ciliated_GG_A_qe2(C-BirAFlag)	780	UQCRC2	7385	NP_003357.2	1	24	7	23.6	100
CD167-BirAFlag_Ciliated_GG_A_qe2(C-BirAFlag)	780	SNX1	6642	NP_683758.1	1	9	5	14	100
CD167-BirAFlag_Ciliated_GG_A_qe2(C-BirAFlag)	780	SLC25A13	10165	NP_001153682.1	1	46	16	30.2	100
CD167-BirAFlag_Ciliated_GG_A_qe2(C-BirAFlag)	780	BioID_SpikeTide	BioID_SpikeTide	BioID_SpikeTide	1	36	2	85.7	72
CD167-BirAFlag_Ciliated_GG_A_qe2(C-BirAFlag)	780	LARS1	51520	NP_064502.9	1	49	21	23	100
CD167-BirAFlag_Ciliated_GG_A_qe2(C-BirAFlag)	780	RPS2	6187	NP_002943.2	1	41	8	30.7	100
CD167-BirAFlag_Ciliated_GG_A_qe2(C-BirAFlag)	780	DDX39B	7919	NP_542165.1	1	54	13	39.3	100
CD167-BirAFlag_Ciliated_GG_A_qe2(C-BirAFlag)	780	VANGL1	81839	NP_620409.1	1	5	2	6.5	72
CD167-BirAFlag_Ciliated_GG_A_qe2(C-BirAFlag)	780	ILF2	3608	NP_004506.2	1	40	11	49.7	100
CD167-BirAFlag_Ciliated_GG_A_qe2(C-BirAFlag)	780	CPD	1362	NP_001295.2	1	7	6	4.2	68
CD167-BirAFlag_Ciliated_GG_A_qe2(C-BirAFlag)	780	DEPDC1B	55789	NP_060839.2	1	28	12	24.4	100
CD167-BirAFlag_Ciliated_GG_A_qe2(C-BirAFlag)	780	PARP1	142	NP_001609.2	1	28	16	18.6	100
CD167-BirAFlag_Ciliated_GG_A_qe2(C-BirAFlag)	780	MYBBP1A	10514	NP_055335.2	1	35	14	14	100
CD167-BirAFlag_Ciliated_GG_A_qe2(C-BirAFlag)	780	NUP133	55746	NP_060700.2	1	12	6	7	100
CD167-BirAFlag_Ciliated_GG_A_qe2(C-BirAFlag)	780	PGRMC2	10424	NP_006311.2	1	69	8	38.9	100
CD167-BirAFlag_Ciliated_GG_A_qe2(C-BirAFlag)	780	VDAC1	7416	NP_003365.1	1	57	9	47.3	100
CD167-BirAFlag_Ciliated_GG_A_qe2(C-BirAFlag)	780	PRPF8	10594	NP_006436.3	1	51	29	14.4	100
CD167-BirAFlag_Ciliated_GG_A_qe2(C-BirAFlag)	780	USP7	7874	NP_003461.2	1	26	15	17.2	100
CD167-BirAFlag_Ciliated_GG_A_qe2(C-BirAFlag)	780	PDIA6	10130	NP_005733.1	1	27	8	26.4	100
CD167-BirAFlag_Ciliated_GG_A_qe2(C-BirAFlag)	780	CDKAL1	54901	NP_060244.2	1	6	3	6.6	92
CD167-BirAFlag_Ciliated_GG_A_qe2(C-BirAFlag)	780	FCGR3B	2215	NP_000561.3	0.9999	14	2	14.4	32
CD167-BirAFlag_Ciliated_GG_A_qe2(C-BirAFlag)	780	TACC1	6867	NP_006274.2	1	3	3	3.9	92
CD167-BirAFlag_Ciliated_GG_A_qe2(C-BirAFlag)	780	TLN1	7094	NP_006280.3	1	29	17	10.3	100
CD167-BirAFlag_Ciliated_GG_A_qe2(C-BirAFlag)	780	SCAMP1	9522	NP_004857.4	1	4	2	8.6	48
CD167-BirAFlag_Ciliated_GG_A_qe2(C-BirAFlag)	780	RPS9	6203	NP_001004.2	1	42	10	39.2	100
CD167-BirAFlag_Ciliated_GG_A_qe2(C-BirAFlag)	780	RPL9	6133	NP_000652.2	1	18	5	37	100
CD167-BirAFlag_Ciliated_GG_A_qe2(C-BirAFlag)	780	MTHFD1	4522	NP_005947.3	1	80	28	36.1	100
CD167-BirAFlag_Ciliated_GG_A_qe2(C-BirAFlag)	780	DLG1	1739	NP_004078.2	0.9995	2	2	6	76
CD167-BirAFlag_Ciliated_GG_A_qe2(C-BirAFlag)	780	VAMP7	6845	NP_001138621.1	1	4	3	24	48
CD167-BirAFlag_Ciliated_GG_A_qe2(C-BirAFlag)	780	MCM7	4176	NP_005907.3	1	26	12	19.7	100
CD167-BirAFlag_Ciliated_GG_A_qe2(C-BirAFlag)	780	ALDH3A2	224	NP_000373.1	1	21	8	20	100
CD167-BirAFlag_Ciliated_GG_A_qe2(C-BirAFlag)	780	EIF5	1983	NP_001960.2	1	19	4	10.2	100
CD167-BirAFlag_Ciliated_GG_A_qe2(C-BirAFlag)	780	SYNCRIP	10492	NP_006363.4	1	28	8	26.9	100
CD167-BirAFlag_Ciliated_GG_A_qe2(C-BirAFlag)	780	HLCS	3141	NP_001229713.1	1	4	3	4.4	100
CD167-BirAFlag_Ciliated_GG_A_qe2(C-BirAFlag)	780	TOR1AIP1	26092	NP_001254507.1	1	22	9	24.8	100
CD167-BirAFlag_Ciliated_GG_A_qe2(C-BirAFlag)	780	UBXN4	23190	NP_055422.1	1	5	2	7.3	72
CD167-BirAFlag_Ciliated_GG_A_qe2(C-BirAFlag)	780	RUVBL1	8607	NP_003698.1	1	43	14	42.1	100
CD167-BirAFlag_Ciliated_GG_A_qe2(C-BirAFlag)	780	RUVBL2	10856	NP_006657.1	1	38	15	41	100
CD167-BirAFlag_Ciliated_GG_A_qe2(C-BirAFlag)	780	VDAC2	7417	NP_001171712.1	1	37	7	32	100
CD167-BirAFlag_Ciliated_GG_A_qe2(C-BirAFlag)	780	PKM	5315	NP_002645.3	1	38	9	23.7	100
CD167-BirAFlag_Ciliated_GG_A_qe2(C-BirAFlag)	780	XRCC5	7520	NP_066964.1	1	9	5	8.5	100
CD167-BirAFlag_Ciliated_GG_A_qe2(C-BirAFlag)	780	CTPS1	1503	NP_001896.2	1	22	11	20.6	100
CD167-BirAFlag_Ciliated_GG_A_qe2(C-BirAFlag)	780	COPA	1314	NP_004362.2	1	25	17	19	100
CD167-BirAFlag_Ciliated_GG_A_qe2(C-BirAFlag)	780	SYAP1	94056	NP_116185.2	1	5	3	11.4	100
CD167-BirAFlag_Ciliated_GG_A_qe2(C-BirAFlag)	780	DDX39A	10212	NP_005795.2	1	36	11	36.5	100
CD167-BirAFlag_Ciliated_GG_A_qe2(C-BirAFlag)	780	IQGAP1	8826	NP_003861.1	1	35	23	19.6	96
CD167-BirAFlag_Ciliated_GG_A_qe2(C-BirAFlag)	780	ESYT2	57488	NP_065779.1	1	4	3	4.6	96
CD167-BirAFlag_Ciliated_GG_A_qe2(C-BirAFlag)	780	AP2B1	163	NP_001273.1	1	10	7	8.9	100
CD167-BirAFlag_Ciliated_GG_A_qe2(C-BirAFlag)	780	CLCN7	1186	NP_001278.1	1	4	4	6.3	68
CD167-BirAFlag_Ciliated_GG_A_qe2(C-BirAFlag)	780	EIF4G1	1981	NP_886553.3	1	44	20	15.6	100
CD167-BirAFlag_Ciliated_GG_A_qe2(C-BirAFlag)	780	RPL23A	6147	NP_000975.2	1	11	4	27.6	100
CD167-BirAFlag_Ciliated_GG_A_qe2(C-BirAFlag)	780	PHB2	11331	NP_001138303.1	1	35	11	40.5	100
CD167-BirAFlag_Ciliated_GG_A_qe2(C-BirAFlag)	780	IPO5	3843	NP_002262.3	1	46	14	18.7	96
CD167-BirAFlag_Ciliated_GG_A_qe2(C-BirAFlag)	780	HSP90B1	7184	NP_003290.1	1	51	21	30	96
CD167-BirAFlag_Ciliated_GG_A_qe2(C-BirAFlag)	780	NAMPT	10135	NP_005737.1	1	45	13	34.4	100
CD167-BirAFlag_Ciliated_GG_A_qe2(C-BirAFlag)	780	EMC2	9694	NP_055488.1	1	18	7	31	68
CD167-BirAFlag_Ciliated_GG_A_qe2(C-BirAFlag)	780	SLC25A5	292	NP_001143.2	1	34	7	30.5	100
CD167-BirAFlag_Ciliated_GG_A_qe2(C-BirAFlag)	780	HNRNPF	3185	NP_001091678.1	1	59	8	25.5	100
CD167-BirAFlag_Ciliated_GG_A_qe2(C-BirAFlag)	780	SLC25A3	5250	NP_002626.1	1	45	7	21.1	100
CD167-BirAFlag_Ciliated_GG_A_qe2(C-BirAFlag)	780	RPN1	6184	NP_002941.1	1	43	16	32.9	100
CD167-BirAFlag_Ciliated_GG_A_qe2(C-BirAFlag)	780	RPS15	6209	NP_001009.1	1	41	2	21.4	96
CD167-BirAFlag_Ciliated_GG_A_qe2(C-BirAFlag)	780	ADD3	120	NP_001112.2	1	37	13	28.5	92
CD167-BirAFlag_Ciliated_GG_A_qe2(C-BirAFlag)	780	FERMT2	10979	NP_001128471.1	1	9	5	8.2	100
CD167-BirAFlag_Ciliated_GG_A_qe2(C-BirAFlag)	780	NSUN2	54888	NP_060225.4	1	21	9	16.9	100
CD167-BirAFlag_Ciliated_GG_A_qe2(C-BirAFlag)	780	UBE2O	63893	NP_071349.3	1	2	2	2.1	96
CD167-BirAFlag_Ciliated_GG_A_qe2(C-BirAFlag)	780	SFXN1	94081	NP_073591.2	1	20	9	41.3	100
CD167-BirAFlag_Ciliated_GG_A_qe2(C-BirAFlag)	780	SEC22B	9554	NP_004883.3	1	18	3	15.8	100
CD167-BirAFlag_Ciliated_GG_A_qe2(C-BirAFlag)	780	NUP155	9631	NP_705618.1	1	17	8	9.1	100
CD167-BirAFlag_Ciliated_GG_A_qe2(C-BirAFlag)	780	VPS45	11311	NP_009190.2	1	8	4	6.5	80
CD167-BirAFlag_Ciliated_GG_A_qe2(C-BirAFlag)	780	VDAC3	7419	NP_001129166.1	1	32	7	35.7	100
CD167-BirAFlag_Ciliated_GG_A_qe2(C-BirAFlag)	780	SNRNP200	23020	NP_054733.2	1	44	22	13.2	100
CD167-BirAFlag_Ciliated_GG_A_qe2(C-BirAFlag)	780	JUP	3728	NP_068831.1	1	2	2	2.7	100
CD167-BirAFlag_Ciliated_GG_A_qe2(C-BirAFlag)	780	NPEPPS	9520	NP_006301.3	1	34	15	18.5	100
CD167-BirAFlag_Ciliated_GG_A_qe2(C-BirAFlag)	780	MCM3	4172	NP_002379.3	1	49	18	26.1	100
CD167-BirAFlag_Ciliated_GG_A_qe2(C-BirAFlag)	780	RPS4X	6191	NP_000998.1	1	39	9	35.7	100
CD167-BirAFlag_Ciliated_GG_A_qe2(C-BirAFlag)	780	RPL7	6129	NP_000962.2	1	32	9	32.7	100
CD167-BirAFlag_Ciliated_GG_A_qe2(C-BirAFlag)	780	TRAP1	10131	NP_057376.2	1	49	19	37.5	100
CD167-BirAFlag_Ciliated_GG_A_qe2(C-BirAFlag)	780	RAI14	26064	NP_056392.2	0.9999	2	2	2.1	96
CD167-BirAFlag_Ciliated_GG_A_qe2(C-BirAFlag)	780	PRDX1	5052	NP_001189360.1	1	39	10	53.8	100
CD167-BirAFlag_Ciliated_GG_A_qe2(C-BirAFlag)	780	EMC3	55831	NP_060917.1	1	8	3	14.9	76
CD167-BirAFlag_Ciliated_GG_A_qe2(C-BirAFlag)	780	FLOT2	2319	NP_004466.2	1	6	4	10.5	80
CD167-BirAFlag_Ciliated_GG_A_qe2(C-BirAFlag)	780	RAB3GAP2	25782	NP_036546.2	1	3	3	2.6	92
CD167-BirAFlag_Ciliated_GG_A_qe2(C-BirAFlag)	780	CTTN	2017	NP_005222.2	1	10	7	21.1	100
CD167-BirAFlag_Ciliated_GG_A_qe2(C-BirAFlag)	780	FLNB	2317	NP_001448.2	1	14	10	7.8	100
CD167-BirAFlag_Ciliated_GG_A_qe2(C-BirAFlag)	780	RPL4	6124	NP_000959.2	1	37	8	19.2	100
CD167-BirAFlag_Ciliated_GG_A_qe2(C-BirAFlag)	780	CYB5R3	1727	NP_001123291.1	1	20	7	32	96
CD167-BirAFlag_Ciliated_GG_A_qe2(C-BirAFlag)	780	SERPINH1	871	NP_001226.2	1	28	12	38.3	100
CD167-BirAFlag_Ciliated_GG_A_qe2(C-BirAFlag)	780	PHB1	5245	NP_002625.1	1	40	12	48.2	100
CD167-BirAFlag_Ciliated_GG_A_qe2(C-BirAFlag)	780	TRIM28	10155	NP_005753.1	1	31	10	16.3	100
CD167-BirAFlag_Ciliated_GG_A_qe2(C-BirAFlag)	780	RAN	5901	NP_006316.1	1	18	5	20.4	100
CD167-BirAFlag_Ciliated_GG_A_qe2(C-BirAFlag)	780	SRP68	6730	NP_055045.2	1	15	8	17.7	100
CD167-BirAFlag_Ciliated_GG_A_qe2(C-BirAFlag)	780	SLC1A5	6510	NP_005619.1	1	70	9	19.8	100
CD167-BirAFlag_Ciliated_GG_A_qe2(C-BirAFlag)	780	OCLN	100506658	NP_001192183.1	1	8	4	21	36
CD167-BirAFlag_Ciliated_GG_A_qe2(C-BirAFlag)	780	DDX21	9188	NP_004719.2	1	42	16	31.8	100
CD167-BirAFlag_Ciliated_GG_A_qe2(C-BirAFlag)	780	CAMLG	819	NP_001736.1	1	2	2	6.4	68
CD167-BirAFlag_Ciliated_GG_A_qe2(C-BirAFlag)	780	SF3B3	23450	NP_036558.3	1	33	11	10.9	100
CD167-BirAFlag_Ciliated_GG_A_qe2(C-BirAFlag)	780	SPAG9	9043	NP_001123999.1	1	3	3	3.9	96
CD167-BirAFlag_Ciliated_GG_A_qe2(C-BirAFlag)	780	SLC25A11	8402	NP_003553.2	1	22	7	30.4	100
CD167-BirAFlag_Ciliated_GG_A_qe2(C-BirAFlag)	780	RPL3	6122	NP_000958.1	1	14	7	30.2	100
CD167-BirAFlag_Ciliated_GG_A_qe2(C-BirAFlag)	780	SRP72	6731	NP_008878.3	1	13	6	13.3	100
CD167-BirAFlag_Ciliated_GG_A_qe2(C-BirAFlag)	780	PHGDH	26227	NP_006614.2	1	37	11	24.6	100
CD167-BirAFlag_Ciliated_GG_A_qe2(C-BirAFlag)	780	ATAD3A	55210	NP_060658.3	1	33	15	27.8	100
CD167-BirAFlag_Ciliated_GG_A_qe2(C-BirAFlag)	780	DNM1L	10059	NP_036192.2	1	22	12	24	100
CD167-BirAFlag_Ciliated_GG_A_qe2(C-BirAFlag)	780	SLC38A2	54407	NP_061849.2	1	6	2	6.3	68
CD167-BirAFlag_Ciliated_GG_A_qe2(C-BirAFlag)	780	PSMD3	5709	NP_002800.2	1	23	12	25.8	100
CD167-BirAFlag_Ciliated_GG_A_qe2(C-BirAFlag)	780	LRRC59	55379	NP_060979.2	1	20	5	20.8	100
CD167-BirAFlag_Ciliated_GG_A_qe2(C-BirAFlag)	780	TPD52	7163	NP_005070.1	1	4	2	13.6	100
CD167-BirAFlag_Ciliated_GG_A_qe2(C-BirAFlag)	780	CAPZA1	829	NP_006126.1	1	11	4	28.7	100
CD167-BirAFlag_Ciliated_GG_A_qe2(C-BirAFlag)	780	HP1BP3	50809	NP_057371.2	1	11	7	13.2	100
CD167-BirAFlag_Ciliated_GG_A_qe2(C-BirAFlag)	780	VANGL2	57216	NP_065068.1	0.9621	2	2	5	64
CD167-BirAFlag_Ciliated_GG_A_qe2(C-BirAFlag)	780	DPYSL2	1808	NP_001184222.1	1	16	9	28.5	100
CD167-BirAFlag_Ciliated_GG_A_qe2(C-BirAFlag)	780	EFTUD2	9343	NP_004238.3	1	25	13	18.1	100
CD167-BirAFlag_Ciliated_GG_A_qe2(C-BirAFlag)	780	MCM5	4174	NP_006730.2	1	25	12	21.3	100
CD167-BirAFlag_Ciliated_GG_A_qe2(C-BirAFlag)	780	SNAP29	9342	NP_004773.1	1	3	3	12	96
CD167-BirAFlag_Ciliated_GG_A_qe2(C-BirAFlag)	780	PFKP	5214	NP_002618.1	1	24	10	17.6	100
CD167-BirAFlag_Ciliated_GG_A_qe2(C-BirAFlag)	780	ABCD3	5825	NP_002849.1	1	12	9	15.6	100
CD167-BirAFlag_Ciliated_GG_A_qe2(C-BirAFlag)	780	ATP5F1C	509	NP_001001973.1	1	26	7	24.2	100
CD167-BirAFlag_Ciliated_GG_A_qe2(C-BirAFlag)	780	GAPDH	2597	NP_002037.2	1	21	8	32.2	100
CD167-BirAFlag_Ciliated_GG_A_qe2(C-BirAFlag)	780	STRAP	11171	NP_009109.3	1	5	3	13.1	100
CD167-BirAFlag_Ciliated_GG_A_qe2(C-BirAFlag)	780	DDX54	79039	NP_001104792.1	1	8	6	9.3	96
CD167-BirAFlag_Ciliated_GG_A_qe2(C-BirAFlag)	780	RPLP0	6175	NP_444505.1	1	26	7	30.9	100
CD167-BirAFlag_Ciliated_GG_A_qe2(C-BirAFlag)	780	MACROH2A1	9555	NP_613075.1	1	21	8	28.2	100
CD167-BirAFlag_Ciliated_GG_A_qe2(C-BirAFlag)	780	RPS8	6202	NP_001003.1	1	31	6	32.7	100
CD167-BirAFlag_Ciliated_GG_A_qe2(C-BirAFlag)	780	SNAP23	8773	NP_003816.2	1	24	7	60.1	76
CD167-BirAFlag_Ciliated_GG_A_qe2(C-BirAFlag)	780	PDCD6IP	10015	NP_037506.2	1	33	15	21.9	100
CD167-BirAFlag_Ciliated_GG_A_qe2(C-BirAFlag)	780	SNX6	58533	NP_689419.2	1	8	4	15.2	80
CD167-BirAFlag_Ciliated_GG_A_qe2(C-BirAFlag)	780	KTN1	3895	NP_001072989.1	1	4	4	3.9	76
CD167-BirAFlag_Ciliated_GG_A_qe2(C-BirAFlag)	780	PA2G4	5036	NP_006182.2	1	23	10	28.4	100
CD167-BirAFlag_Ciliated_GG_A_qe2(C-BirAFlag)	780	HNRNPA2B1	3181	NP_112533.1	1	30	10	40.8	100
CD167-BirAFlag_Ciliated_GG_A_qe2(C-BirAFlag)	780	SEC23B	10483	NP_116780.1	1	6	3	5.3	92
CD167-BirAFlag_Ciliated_GG_A_qe2(C-BirAFlag)	780	LCP1	3936	NP_002289.2	1	11	6	14.8	92
CD167-BirAFlag_Ciliated_GG_A_qe2(C-BirAFlag)	780	VAMP2	6844	NP_055047.2	0.9995	7	2	28.4	76
CD167-BirAFlag_Ciliated_GG_A_qe2(C-BirAFlag)	780	TOP2A	7153	NP_001058.2	1	5	3	8	100
CD167-BirAFlag_Ciliated_GG_A_qe2(C-BirAFlag)	780	SMC3	9126	NP_005436.1	1	34	18	19.4	100
CD167-BirAFlag_Ciliated_GG_A_qe2(C-BirAFlag)	780	RACK1	10399	NP_006089.1	1	28	9	32.2	100
[truncated: 44,575 more rows]
